# Supplementary material for: RNA-seq-based comparative transcriptome analysis reveals the role of CsPrx73 in waterlogging-triggered adventitious root formation in cucumber
Source: Hortic Res. 2024 Feb 28;11(4):uhae062. doi: 10.1093/hr/uhae062 (PMC11040206; doi:10.1093/hr/uhae062)
Supplement: Web_Material_uhae062 [file web_material_uhae062.zip]

Archive with 7 entries (7 files):
- Figure S1.pdf
- Figure S2.pdf
- Figure S3.pdf
- Figure S4.pdf
- Figure S5.pdf
- Figure S6.pdf
- Supplementary Table.xlsx
