# Supplementary material for: RNA-seq-based comparative transcriptome analysis reveals the role of CsPrx73 in waterlogging-triggered adventitious root formation in cucumber
Source: Hortic Res. 2024 Feb 28;11(4):uhae062. doi: 10.1093/hr/uhae062 (PMC11040206; doi:10.1093/hr/uhae062)
Supplement: Web_Material_uhae062 [file web_material_uhae062.zip › Supplementary Table.xlsx]

## Sheet: Table S1
Table S1 Summary of RNA-Seq reads mapping results.
Sample ID	Total Reads	Mapped Reads	Mapping Rate	Clean Q30 Bases Rate (%)
YZ026A12hCK1	45535722	44255457	0.9719	94.49
YZ026A12hCK2	47244906	46038854	0.9745	93.98
YZ026A12hCK3	46595970	45202825	0.9701	94.11
YZ026A12hWL1	47673884	46366498	0.9726	94.21
YZ026A12hWL2	46383712	45113512	0.9726	94.18
YZ026A12hWL3	45805128	44337640	0.968	95.42
YZ026A24hCK1	44531886	43346814	0.9734	94.29
YZ026A24hCK2	47506420	46259837	0.9738	94.58
YZ026A24hCK3	44733676	43531717	0.9731	94.4
YZ026A24hWL1	45068210	43850794	0.973	93.92
YZ026A24hWL2	47971776	46638843	0.9722	94.08
YZ026A24hWL3	40612080	39395355	0.97	93.01
YZ026A48hCK1	45747098	44581146	0.9745	94.02
YZ026A48hCK2	44233906	43138670	0.9752	93.63
YZ026A48hCK3	46151156	45035612	0.9758	93.91
YZ026A48hWL1	44533196	43497276	0.9767	94.05
YZ026A48hWL2	44254898	42876124	0.9688	94.71
YZ026A48hWL3	46191996	44871990	0.9714	94.06
YZ026A96hCK1	45874516	44734410	0.9751	93.72
YZ026A96hCK2	44820842	43526439	0.9711	92.61
YZ026A96hCK3	45687244	44348577	0.9707	94.58
YZ026A96hWL1	47105824	45685588	0.9699	93.81
YZ026A96hWL2	42929804	41618548	0.9695	94.38
YZ026A96hWL3	46325954	44877810	0.9687	93.16
YZ106A12hCK1	47983184	46552718	0.9702	94.32
YZ106A12hCK2	46145210	44813012	0.9711	94.15
YZ106A12hCK3	46473380	45159731	0.9717	93.73
YZ106A12hWL1	44167982	42899088	0.9713	94.12
YZ106A12hWL2	47231468	46013063	0.9742	93.9
YZ106A12hWL3	45365660	44194368	0.9742	94.58
YZ106A24hCK1	46292360	44933282	0.9706	94.33
YZ106A24hCK2	45621342	44353244	0.9722	93.33
YZ106A24hCK3	46567924	45222230	0.9711	94.84
YZ106A24hWL1	45431652	43981309	0.9681	95.17
YZ106A24hWL2	47244234	45938416	0.9724	94.12
YZ106A24hWL3	44745172	43502667	0.9722	94.14
YZ106A48hCK1	42530958	41266419	0.9703	93.99
YZ106A48hCK2	45703842	44363775	0.9707	94.55
YZ106A48hCK3	45890196	44516140	0.9701	94.34
YZ106A48hWL1	44442038	43138615	0.9707	94.42
YZ106A48hWL2	45290094	43936001	0.9701	94.25
YZ106A48hWL3	47851216	46416233	0.97	94
YZ106A96hCK1	43509212	42260229	0.9713	94.03
YZ106A96hCK2	44171320	42957159	0.9725	94.08
YZ106A96hCK3	45952346	44544788	0.9694	93.73
YZ106A96hWL1	46137944	44640289	0.9675	94.26
YZ106A96hWL2	46155362	44839512	0.9715	93.74
YZ106A96hWL3	40283454	38874739	0.965	94.14

## Sheet: Table S2
Table S2 All the DEGs identified for each pairwise comparison.
YZ026A_Total DEGs_7914	YZ106A_Total DEGs_7372	YZ026A12hWL_YZ026A12hCK_1009	YZ026A12hWL_YZ026A12hCK_UP_482	YZ026A12hWL_YZ026A12hCK_DOWN_527	YZ026A24hWL_YZ026A24hCK_1187	YZ026A24hWL_YZ026A24hCK_UP_735	YZ026A24hWL_YZ026A24hCK_DOWN_452	YZ026A48hWL_YZ026A48hCK_2007	YZ026A48hWL_YZ026A48hCK_UP_1142	YZ026A48hWL_YZ026A48hCK_DOWN_865	YZ026A96hWL_YZ026A96hCK_3711	YZ026A96hWL_YZ026A96hCK_UP_1884	YZ026A96hWL_YZ026A96hCK_DOWN_1827	YZ106A12hWL_YZ106A12hCK_1030	YZ106A12hWL_YZ106A12hCK_UP_628	YZ106A12hWL_YZ106A12hCK_DOWN_402	YZ106A24hWL_YZ106A24hCK_1212	YZ106A24hWL_YZ106A24h_UP_731	YZ106A24hWL_YZ106A24h_DOWN_481	YZ106A48hWL_YZ106A48hCK_1935	YZ106A48hWL_YZ106A48hCK_UP_1131	YZ106A48hWL_YZ106A48hCK_DOWN_804	YZ106A96hWL_YZ106A96hCK_3195	YZ106A96hWL_YZ106A96hCK_UP_1511	YZ106A96hWL_YZ106A96hCK_DOWN_1684	YZ026A&YZ106A_2884DEGs	YZ026A_1661DEGs	YZ106A_1345DEGs	YZ026A_349DEGs	YZ106A_375DEGs	YZ026A&YZ106A_192DEGs	YZ026A_157DEGs	YZ106A_183DEGs
CsaV3_1G000310	CsaV3_1G000310	CsaV3_1G000310	CsaV3_1G000310	CsaV3_1G000360	CsaV3_1G000360	CsaV3_1G000600	CsaV3_1G000360	CsaV3_1G000190	CsaV3_1G000310	CsaV3_1G000190	CsaV3_1G000140	CsaV3_1G000310	CsaV3_1G000140	CsaV3_1G000310	CsaV3_1G000310	CsaV3_1G001120	CsaV3_1G000360	CsaV3_1G000600	CsaV3_1G000360	CsaV3_1G000190	CsaV3_1G000600	CsaV3_1G000190	CsaV3_1G000050	CsaV3_1G000600	CsaV3_1G000050	CsaV3_1G046430	CsaV3_1G030030	CsaV3_4G026430	CsaV3_1G046430	CsaV3_1G046430	CsaV3_2G014200	CsaV3_5G030600	CsaV3_1G038050
CsaV3_1G000360	CsaV3_1G000690	CsaV3_1G000360	CsaV3_1G002830	CsaV3_1G000890	CsaV3_1G000440	CsaV3_1G000860	CsaV3_1G000440	CsaV3_1G000300	CsaV3_1G000670	CsaV3_1G000300	CsaV3_1G000160	CsaV3_1G000580	CsaV3_1G000160	CsaV3_1G000690	CsaV3_1G000690	CsaV3_1G001280	CsaV3_1G000440	CsaV3_1G000780	CsaV3_1G000440	CsaV3_1G000360	CsaV3_1G002060	CsaV3_1G000360	CsaV3_1G000140	CsaV3_1G000780	CsaV3_1G000140	CsaV3_3G011460	CsaV3_1G043850	CsaV3_1G022930	CsaV3_3G011460	CsaV3_3G011460	CsaV3_1G046430	CsaV3_5G003220	CsaV3_2G016110
CsaV3_1G000890	CsaV3_1G001120	CsaV3_1G000890	CsaV3_1G003210	CsaV3_1G001120	CsaV3_1G000600	CsaV3_1G002050	CsaV3_1G000890	CsaV3_1G000310	CsaV3_1G001870	CsaV3_1G000360	CsaV3_1G000190	CsaV3_1G000670	CsaV3_1G000190	CsaV3_1G001120	CsaV3_1G003190	CsaV3_1G001970	CsaV3_1G000600	CsaV3_1G000860	CsaV3_1G001120	CsaV3_1G000440	CsaV3_1G002180	CsaV3_1G000440	CsaV3_1G000150	CsaV3_1G000860	CsaV3_1G000150	CsaV3_7G005840	CsaV3_6G052650	CsaV3_7G011470	CsaV3_5G036580	CsaV3_5G036580	CsaV3_3G040250	CsaV3_5G017110	CsaV3_5G032620
CsaV3_1G001120	CsaV3_1G001280	CsaV3_1G001120	CsaV3_1G003810	CsaV3_1G001230	CsaV3_1G000860	CsaV3_1G002060	CsaV3_1G001230	CsaV3_1G000360	CsaV3_1G002060	CsaV3_1G000440	CsaV3_1G000310	CsaV3_1G000690	CsaV3_1G000410	CsaV3_1G001280	CsaV3_1G003210	CsaV3_1G003800	CsaV3_1G000780	CsaV3_1G001040	CsaV3_1G001250	CsaV3_1G000470	CsaV3_1G002910	CsaV3_1G000470	CsaV3_1G000160	CsaV3_1G001870	CsaV3_1G000160	CsaV3_5G036580	CsaV3_4G009600	CsaV3_6G002020	CsaV3_3G012720	CsaV3_6G050440	CsaV3_5G010560	CsaV3_3G012720	CsaV3_2G032490
CsaV3_1G001230	CsaV3_1G001970	CsaV3_1G001230	CsaV3_1G007110	CsaV3_1G001250	CsaV3_1G000890	CsaV3_1G002180	CsaV3_1G001250	CsaV3_1G000440	CsaV3_1G002180	CsaV3_1G000720	CsaV3_1G000410	CsaV3_1G000860	CsaV3_1G000430	CsaV3_1G001970	CsaV3_1G003810	CsaV3_1G004330	CsaV3_1G000860	CsaV3_1G002060	CsaV3_1G001280	CsaV3_1G000600	CsaV3_1G003210	CsaV3_1G001010	CsaV3_1G000360	CsaV3_1G002180	CsaV3_1G000360	CsaV3_3G012720	CsaV3_3G035790	CsaV3_1G011090	CsaV3_6G050440	CsaV3_5G001300	CsaV3_3G011460	CsaV3_6G038030	CsaV3_5G008420
CsaV3_1G001250	CsaV3_1G003190	CsaV3_1G001250	CsaV3_1G007140	CsaV3_1G001970	CsaV3_1G001230	CsaV3_1G002830	CsaV3_1G001280	CsaV3_1G000670	CsaV3_1G002210	CsaV3_1G000890	CsaV3_1G000430	CsaV3_1G001040	CsaV3_1G000440	CsaV3_1G003190	CsaV3_1G003910	CsaV3_1G004360	CsaV3_1G001040	CsaV3_1G002240	CsaV3_1G003320	CsaV3_1G001010	CsaV3_1G003610	CsaV3_1G001120	CsaV3_1G000430	CsaV3_1G002470	CsaV3_1G000430	CsaV3_7G006620	CsaV3_5G037740	CsaV3_5G039150	CsaV3_2G029180	CsaV3_2G006980	CsaV3_2G012880	CsaV3_2G009640	CsaV3_4G030330
CsaV3_1G001970	CsaV3_1G003210	CsaV3_1G001970	CsaV3_1G007780	CsaV3_1G004330	CsaV3_1G001250	CsaV3_1G003200	CsaV3_1G001850	CsaV3_1G000720	CsaV3_1G002240	CsaV3_1G001120	CsaV3_1G000440	CsaV3_1G001300	CsaV3_1G000470	CsaV3_1G003210	CsaV3_1G004090	CsaV3_1G004690	CsaV3_1G001120	CsaV3_1G002910	CsaV3_1G003400	CsaV3_1G001120	CsaV3_1G003670	CsaV3_1G001130	CsaV3_1G000440	CsaV3_1G002530	CsaV3_1G000440	CsaV3_4G005900	CsaV3_7G027060	CsaV3_6G004160	CsaV3_5G010550	CsaV3_1G009250	CsaV3_5G036580	CsaV3_1G030730	CsaV3_1G006660
CsaV3_1G002830	CsaV3_1G003800	CsaV3_1G002830	CsaV3_1G007870	CsaV3_1G004360	CsaV3_1G001280	CsaV3_1G003210	CsaV3_1G002380	CsaV3_1G000890	CsaV3_1G002570	CsaV3_1G001250	CsaV3_1G000470	CsaV3_1G001460	CsaV3_1G000830	CsaV3_1G003800	CsaV3_1G005340	CsaV3_1G005480	CsaV3_1G001250	CsaV3_1G003200	CsaV3_1G003580	CsaV3_1G001130	CsaV3_1G003810	CsaV3_1G001250	CsaV3_1G000600	CsaV3_1G002730	CsaV3_1G000920	CsaV3_3G006790	CsaV3_1G045310	CsaV3_6G006470	CsaV3_1G009250	CsaV3_6G030990	CsaV3_5G025390	CsaV3_1G011720	CsaV3_5G004120
CsaV3_1G003210	CsaV3_1G003810	CsaV3_1G003210	CsaV3_1G008260	CsaV3_1G004690	CsaV3_1G001850	CsaV3_1G003910	CsaV3_1G002420	CsaV3_1G001120	CsaV3_1G002910	CsaV3_1G001280	CsaV3_1G000580	CsaV3_1G001790	CsaV3_1G000890	CsaV3_1G003810	CsaV3_1G005440	CsaV3_1G005600	CsaV3_1G001280	CsaV3_1G003210	CsaV3_1G004330	CsaV3_1G001250	CsaV3_1G003920	CsaV3_1G001280	CsaV3_1G000780	CsaV3_1G002880	CsaV3_1G001120	CsaV3_4G006850	CsaV3_3G049430	CsaV3_3G026600	CsaV3_6G030990	CsaV3_2G014490	CsaV3_4G010160	CsaV3_2G014160	CsaV3_5G001300
CsaV3_1G003810	CsaV3_1G003910	CsaV3_1G003810	CsaV3_1G008270	CsaV3_1G005240	CsaV3_1G002050	CsaV3_1G003920	CsaV3_1G003730	CsaV3_1G001250	CsaV3_1G003210	CsaV3_1G001640	CsaV3_1G000670	CsaV3_1G001820	CsaV3_1G001000	CsaV3_1G003910	CsaV3_1G006170	CsaV3_1G006140	CsaV3_1G002060	CsaV3_1G003910	CsaV3_1G005530	CsaV3_1G001280	CsaV3_1G004090	CsaV3_1G002110	CsaV3_1G000860	CsaV3_1G002900	CsaV3_1G001180	CsaV3_7G001980	CsaV3_UNG167290	CsaV3_7G033220	CsaV3_2G014490	CsaV3_UNG022130	CsaV3_3G036510	CsaV3_2G017360	CsaV3_5G001420
CsaV3_1G004330	CsaV3_1G004090	CsaV3_1G004330	CsaV3_1G008780	CsaV3_1G005380	CsaV3_1G002060	CsaV3_1G004090	CsaV3_1G004330	CsaV3_1G001280	CsaV3_1G003370	CsaV3_1G002110	CsaV3_1G000690	CsaV3_1G001870	CsaV3_1G001120	CsaV3_1G004090	CsaV3_1G006660	CsaV3_1G006560	CsaV3_1G002240	CsaV3_1G004090	CsaV3_1G005600	CsaV3_1G002060	CsaV3_1G004180	CsaV3_1G002420	CsaV3_1G000920	CsaV3_1G002910	CsaV3_1G001230	CsaV3_2G003310	CsaV3_3G004800	CsaV3_2G024830	CsaV3_3G033810	CsaV3_6G012890	CsaV3_1G010280	CsaV3_2G016300	CsaV3_6G001930
CsaV3_1G004360	CsaV3_1G004330	CsaV3_1G004360	CsaV3_1G008910	CsaV3_1G005480	CsaV3_1G002180	CsaV3_1G004150	CsaV3_1G005530	CsaV3_1G001640	CsaV3_1G003450	CsaV3_1G002380	CsaV3_1G000830	CsaV3_1G002060	CsaV3_1G001180	CsaV3_1G004330	CsaV3_1G007770	CsaV3_1G007710	CsaV3_1G002910	CsaV3_1G004150	CsaV3_1G005810	CsaV3_1G002110	CsaV3_1G004200	CsaV3_1G002830	CsaV3_1G001120	CsaV3_1G003090	CsaV3_1G001250	CsaV3_1G011020	CsaV3_4G033160	CsaV3_3G018610	CsaV3_UNG022130	CsaV3_5G025120	CsaV3_7G006370	CsaV3_6G018980	CsaV3_2G006980
CsaV3_1G004690	CsaV3_1G004360	CsaV3_1G004690	CsaV3_1G009960	CsaV3_1G005600	CsaV3_1G002380	CsaV3_1G004570	CsaV3_1G005950	CsaV3_1G001870	CsaV3_1G003810	CsaV3_1G002420	CsaV3_1G000860	CsaV3_1G002180	CsaV3_1G001230	CsaV3_1G004360	CsaV3_1G007780	CsaV3_1G007850	CsaV3_1G003200	CsaV3_1G005340	CsaV3_1G005970	CsaV3_1G002180	CsaV3_1G005160	CsaV3_1G003330	CsaV3_1G001180	CsaV3_1G003190	CsaV3_1G001280	CsaV3_UNG227840	CsaV3_5G018890	CsaV3_4G032570	CsaV3_4G025610	CsaV3_2G026210	CsaV3_6G050440	CsaV3_5G008520	CsaV3_5G026700
CsaV3_1G005240	CsaV3_1G004690	CsaV3_1G005240	CsaV3_1G009980	CsaV3_1G005810	CsaV3_1G002420	CsaV3_1G005340	CsaV3_1G005970	CsaV3_1G002060	CsaV3_1G003920	CsaV3_1G003330	CsaV3_1G000890	CsaV3_1G002200	CsaV3_1G001280	CsaV3_1G004690	CsaV3_1G008040	CsaV3_1G008950	CsaV3_1G003210	CsaV3_1G005440	CsaV3_1G006510	CsaV3_1G002420	CsaV3_1G005340	CsaV3_1G003540	CsaV3_1G001230	CsaV3_1G003200	CsaV3_1G001330	CsaV3_6G050440	CsaV3_1G015190	CsaV3_3G008290	CsaV3_6G012890	CsaV3_6G042740	CsaV3_2G003020	CsaV3_6G049630	CsaV3_4G027850
CsaV3_1G005380	CsaV3_1G005340	CsaV3_1G005380	CsaV3_1G010280	CsaV3_1G006140	CsaV3_1G002830	CsaV3_1G005620	CsaV3_1G006140	CsaV3_1G002110	CsaV3_1G004090	CsaV3_1G003340	CsaV3_1G001000	CsaV3_1G002210	CsaV3_1G001620	CsaV3_1G005340	CsaV3_1G008270	CsaV3_1G008960	CsaV3_1G003320	CsaV3_1G006650	CsaV3_1G006520	CsaV3_1G002830	CsaV3_1G005350	CsaV3_1G003580	CsaV3_1G001250	CsaV3_1G003210	CsaV3_1G001580	CsaV3_3G040830	CsaV3_3G034470	CsaV3_3G039570	CsaV3_1G009960	CsaV3_3G031660	CsaV3_4G031860	CsaV3_2G029180	CsaV3_2G029650
CsaV3_1G005480	CsaV3_1G005440	CsaV3_1G005480	CsaV3_1G010340	CsaV3_1G007050	CsaV3_1G003200	CsaV3_1G005630	CsaV3_1G006920	CsaV3_1G002180	CsaV3_1G004150	CsaV3_1G003840	CsaV3_1G001040	CsaV3_1G002240	CsaV3_1G001760	CsaV3_1G005440	CsaV3_1G008560	CsaV3_1G008980	CsaV3_1G003400	CsaV3_1G006660	CsaV3_1G007010	CsaV3_1G002910	CsaV3_1G005700	CsaV3_1G003770	CsaV3_1G001280	CsaV3_1G003610	CsaV3_1G001850	CsaV3_5G001300	CsaV3_2G005020	CsaV3_4G006540	CsaV3_2G026210	CsaV3_2G011650	CsaV3_2G009060	CsaV3_4G029740	CsaV3_5G027840
CsaV3_1G005600	CsaV3_1G005480	CsaV3_1G005600	CsaV3_1G010410	CsaV3_1G007080	CsaV3_1G003210	CsaV3_1G006650	CsaV3_1G007380	CsaV3_1G002210	CsaV3_1G004570	CsaV3_1G003910	CsaV3_1G001120	CsaV3_1G002300	CsaV3_1G002110	CsaV3_1G005480	CsaV3_1G008780	CsaV3_1G008990	CsaV3_1G003580	CsaV3_1G007870	CsaV3_1G007130	CsaV3_1G003210	CsaV3_1G006650	CsaV3_1G004070	CsaV3_1G001330	CsaV3_1G003630	CsaV3_1G001890	CsaV3_2G006980	CsaV3_7G031020	CsaV3_1G012270	CsaV3_6G042740	CsaV3_7G023460	CsaV3_2G024660	CsaV3_4G005840	CsaV3_6G049780
CsaV3_1G005810	CsaV3_1G005600	CsaV3_1G005810	CsaV3_1G010500	CsaV3_1G008210	CsaV3_1G003730	CsaV3_1G007340	CsaV3_1G007850	CsaV3_1G002240	CsaV3_1G005160	CsaV3_1G004330	CsaV3_1G001180	CsaV3_1G002470	CsaV3_1G002140	CsaV3_1G005600	CsaV3_1G009390	CsaV3_1G009250	CsaV3_1G003910	CsaV3_1G008040	CsaV3_1G007380	CsaV3_1G003330	CsaV3_1G006660	CsaV3_1G004330	CsaV3_1G001580	CsaV3_1G003810	CsaV3_1G002060	CsaV3_4G004100	CsaV3_6G008520	CsaV3_4G032940	CsaV3_3G031660	CsaV3_1G040000	CsaV3_1G042180	CsaV3_2G035040	CsaV3_3G021480
CsaV3_1G006140	CsaV3_1G006140	CsaV3_1G006140	CsaV3_1G010660	CsaV3_1G008980	CsaV3_1G003910	CsaV3_1G007780	CsaV3_1G008720	CsaV3_1G002380	CsaV3_1G005340	CsaV3_1G004590	CsaV3_1G001230	CsaV3_1G002570	CsaV3_1G002280	CsaV3_1G006140	CsaV3_1G009400	CsaV3_1G009260	CsaV3_1G004090	CsaV3_1G008050	CsaV3_1G007850	CsaV3_1G003540	CsaV3_1G007230	CsaV3_1G004590	CsaV3_1G001850	CsaV3_1G003920	CsaV3_1G002130	CsaV3_3G040490	CsaV3_2G032270	CsaV3_3G005500	CsaV3_2G011650	CsaV3_6G039690	CsaV3_4G000630	CsaV3_3G006310	CsaV3_3G012960
CsaV3_1G007050	CsaV3_1G006170	CsaV3_1G007050	CsaV3_1G011020	CsaV3_1G008990	CsaV3_1G003920	CsaV3_1G007870	CsaV3_1G008980	CsaV3_1G002420	CsaV3_1G005350	CsaV3_1G004830	CsaV3_1G001280	CsaV3_1G002730	CsaV3_1G002320	CsaV3_1G006170	CsaV3_1G009450	CsaV3_1G009760	CsaV3_1G004150	CsaV3_1G009400	CsaV3_1G007940	CsaV3_1G003580	CsaV3_1G007570	CsaV3_1G005000	CsaV3_1G001870	CsaV3_1G004030	CsaV3_1G002190	CsaV3_2G029180	CsaV3_6G019090	CsaV3_4G031410	CsaV3_1G040000	CsaV3_1G008040	CsaV3_7G024950	CsaV3_4G001840	CsaV3_6G042280
CsaV3_1G007080	CsaV3_1G006560	CsaV3_1G007080	CsaV3_1G011730	CsaV3_1G009000	CsaV3_1G004090	CsaV3_1G008910	CsaV3_1G008990	CsaV3_1G002570	CsaV3_1G005620	CsaV3_1G005000	CsaV3_1G001300	CsaV3_1G002880	CsaV3_1G002370	CsaV3_1G006560	CsaV3_1G010280	CsaV3_1G010250	CsaV3_1G004330	CsaV3_1G009700	CsaV3_1G007960	CsaV3_1G003610	CsaV3_1G007770	CsaV3_1G005480	CsaV3_1G001890	CsaV3_1G004040	CsaV3_1G002280	CsaV3_6G008960	CsaV3_3G015620	CsaV3_2G027800	CsaV3_2G018170	CsaV3_2G018170	CsaV3_4G006090	CsaV3_3G016930	CsaV3_2G011110
CsaV3_1G007110	CsaV3_1G006660	CsaV3_1G007110	CsaV3_1G012180	CsaV3_1G009120	CsaV3_1G004150	CsaV3_1G009030	CsaV3_1G009250	CsaV3_1G002910	CsaV3_1G006380	CsaV3_1G005480	CsaV3_1G001460	CsaV3_1G002910	CsaV3_1G002390	CsaV3_1G006660	CsaV3_1G010360	CsaV3_1G010730	CsaV3_1G005340	CsaV3_1G009830	CsaV3_1G008950	CsaV3_1G003670	CsaV3_1G007780	CsaV3_1G005530	CsaV3_1G002060	CsaV3_1G004090	CsaV3_1G002320	CsaV3_3G027290	CsaV3_2G012250	CsaV3_2G004170	CsaV3_7G024990	CsaV3_7G024990	CsaV3_2G016750	CsaV3_5G010550	CsaV3_3G037200
CsaV3_1G007140	CsaV3_1G007710	CsaV3_1G007140	CsaV3_1G012650	CsaV3_1G009250	CsaV3_1G004330	CsaV3_1G009360	CsaV3_1G009420	CsaV3_1G003210	CsaV3_1G006570	CsaV3_1G005600	CsaV3_1G001620	CsaV3_1G003210	CsaV3_1G002410	CsaV3_1G007710	CsaV3_1G010660	CsaV3_1G010780	CsaV3_1G005440	CsaV3_1G009850	CsaV3_1G008980	CsaV3_1G003770	CsaV3_1G007870	CsaV3_1G005600	CsaV3_1G002130	CsaV3_1G004150	CsaV3_1G002410	CsaV3_3G042800	CsaV3_7G030090	CsaV3_1G037320	CsaV3_2G024470	CsaV3_1G003210	CsaV3_6G050730	CsaV3_3G004620	CsaV3_5G011080
CsaV3_1G007780	CsaV3_1G007770	CsaV3_1G007780	CsaV3_1G013360	CsaV3_1G009450	CsaV3_1G004570	CsaV3_1G009400	CsaV3_1G009450	CsaV3_1G003330	CsaV3_1G006660	CsaV3_1G005770	CsaV3_1G001760	CsaV3_1G003370	CsaV3_1G002420	CsaV3_1G007770	CsaV3_1G011020	CsaV3_1G010970	CsaV3_1G005530	CsaV3_1G009880	CsaV3_1G009250	CsaV3_1G003810	CsaV3_1G008040	CsaV3_1G005900	CsaV3_1G002180	CsaV3_1G004170	CsaV3_1G002420	CsaV3_4G029410	CsaV3_3G007160	CsaV3_4G037660	CsaV3_1G003210	CsaV3_7G030110	CsaV3_3G017610	CsaV3_2G012230	CsaV3_6G052560
CsaV3_1G007870	CsaV3_1G007780	CsaV3_1G007870	CsaV3_1G013370	CsaV3_1G009760	CsaV3_1G005340	CsaV3_1G009850	CsaV3_1G009760	CsaV3_1G003340	CsaV3_1G007230	CsaV3_1G005810	CsaV3_1G001790	CsaV3_1G003450	CsaV3_1G002510	CsaV3_1G007780	CsaV3_1G011730	CsaV3_1G011250	CsaV3_1G005600	CsaV3_1G009960	CsaV3_1G009420	CsaV3_1G003920	CsaV3_1G008050	CsaV3_1G005970	CsaV3_1G002190	CsaV3_1G004180	CsaV3_1G002830	CsaV3_1G015180	CsaV3_5G039130	CsaV3_2G017200	CsaV3_7G021810	CsaV3_7G021810	CsaV3_3G005920	CsaV3_3G045170	CsaV3_4G002320
CsaV3_1G008210	CsaV3_1G007850	CsaV3_1G008210	CsaV3_1G014010	CsaV3_1G010250	CsaV3_1G005530	CsaV3_1G009880	CsaV3_1G010250	CsaV3_1G003370	CsaV3_1G007520	CsaV3_1G005900	CsaV3_1G001820	CsaV3_1G003810	CsaV3_1G003320	CsaV3_1G007850	CsaV3_1G011780	CsaV3_1G011310	CsaV3_1G005810	CsaV3_1G010270	CsaV3_1G009450	CsaV3_1G004070	CsaV3_1G008640	CsaV3_1G006140	CsaV3_1G002280	CsaV3_1G004460	CsaV3_1G002840	CsaV3_6G051600	CsaV3_4G031910	CsaV3_7G032920	CsaV3_6G014990	CsaV3_4G033050	CsaV3_3G002950	CsaV3_3G047470	CsaV3_2G008170
CsaV3_1G008260	CsaV3_1G008040	CsaV3_1G008260	CsaV3_1G014660	CsaV3_1G010470	CsaV3_1G005620	CsaV3_1G009960	CsaV3_1G010470	CsaV3_1G003450	CsaV3_1G007570	CsaV3_1G005970	CsaV3_1G001870	CsaV3_1G003920	CsaV3_1G003330	CsaV3_1G008040	CsaV3_1G012170	CsaV3_1G012270	CsaV3_1G005970	CsaV3_1G010280	CsaV3_1G009760	CsaV3_1G004090	CsaV3_1G008910	CsaV3_1G007130	CsaV3_1G002320	CsaV3_1G004720	CsaV3_1G003280	CsaV3_3G034160	CsaV3_3G021810	CsaV3_5G040010	CsaV3_7G035010	CsaV3_1G038380	CsaV3_2G030500	CsaV3_2G036310	CsaV3_7G005720
CsaV3_1G008270	CsaV3_1G008270	CsaV3_1G008270	CsaV3_1G014690	CsaV3_1G010730	CsaV3_1G005630	CsaV3_1G010280	CsaV3_1G010730	CsaV3_1G003810	CsaV3_1G007770	CsaV3_1G006140	CsaV3_1G002060	CsaV3_1G003980	CsaV3_1G003400	CsaV3_1G008270	CsaV3_1G012180	CsaV3_1G013130	CsaV3_1G006510	CsaV3_1G010360	CsaV3_1G010250	CsaV3_1G004180	CsaV3_1G009030	CsaV3_1G007380	CsaV3_1G002410	CsaV3_1G005160	CsaV3_1G003320	CsaV3_6G035940	CsaV3_4G030570	CsaV3_3G003360	CsaV3_4G002340	CsaV3_4G002340	CsaV3_1G036900	CsaV3_4G027100	CsaV3_3G004980
CsaV3_1G008780	CsaV3_1G008560	CsaV3_1G008780	CsaV3_1G014830	CsaV3_1G010780	CsaV3_1G005950	CsaV3_1G010300	CsaV3_1G011720	CsaV3_1G003840	CsaV3_1G007780	CsaV3_1G006250	CsaV3_1G002110	CsaV3_1G004030	CsaV3_1G003690	CsaV3_1G008560	CsaV3_1G012340	CsaV3_1G013510	CsaV3_1G006520	CsaV3_1G010500	CsaV3_1G010730	CsaV3_1G004200	CsaV3_1G009530	CsaV3_1G007850	CsaV3_1G002420	CsaV3_1G005340	CsaV3_1G003520	CsaV3_2G022180	CsaV3_3G032540	CsaV3_3G044200	CsaV3_5G026550	CsaV3_4G002310	CsaV3_4G034040	CsaV3_7G006010	CsaV3_6G052580
CsaV3_1G008910	CsaV3_1G008780	CsaV3_1G008910	CsaV3_1G017010	CsaV3_1G010970	CsaV3_1G005970	CsaV3_1G010340	CsaV3_1G012520	CsaV3_1G003910	CsaV3_1G007870	CsaV3_1G007130	CsaV3_1G002140	CsaV3_1G004090	CsaV3_1G003730	CsaV3_1G008780	CsaV3_1G012490	CsaV3_1G013840	CsaV3_1G006650	CsaV3_1G011080	CsaV3_1G010980	CsaV3_1G004330	CsaV3_1G009700	CsaV3_1G007900	CsaV3_1G002470	CsaV3_1G005420	CsaV3_1G003530	CsaV3_6G045490	CsaV3_1G025470	CsaV3_3G022770	CsaV3_4G002310	CsaV3_6G032030	CsaV3_1G009250	CsaV3_2G005010	CsaV3_3G021720
CsaV3_1G008980	CsaV3_1G008950	CsaV3_1G008980	CsaV3_1G024140	CsaV3_1G011160	CsaV3_1G006140	CsaV3_1G010360	CsaV3_1G012670	CsaV3_1G003920	CsaV3_1G008050	CsaV3_1G007310	CsaV3_1G002180	CsaV3_1G004150	CsaV3_1G003740	CsaV3_1G008950	CsaV3_1G012650	CsaV3_1G013870	CsaV3_1G006660	CsaV3_1G011730	CsaV3_1G011400	CsaV3_1G004590	CsaV3_1G009750	CsaV3_1G007930	CsaV3_1G002530	CsaV3_1G005440	CsaV3_1G003580	CsaV3_3G041100	CsaV3_1G005130	CsaV3_1G038470	CsaV3_7G033060	CsaV3_5G032410	CsaV3_6G030990	CsaV3_4G005920	CsaV3_3G003700
CsaV3_1G008990	CsaV3_1G008960	CsaV3_1G008990	CsaV3_1G024230	CsaV3_1G011250	CsaV3_1G006650	CsaV3_1G010590	CsaV3_1G013330	CsaV3_1G004090	CsaV3_1G008640	CsaV3_1G007380	CsaV3_1G002200	CsaV3_1G004170	CsaV3_1G003750	CsaV3_1G008960	CsaV3_1G012670	CsaV3_1G014400	CsaV3_1G007010	CsaV3_1G011960	CsaV3_1G011720	CsaV3_1G005000	CsaV3_1G009880	CsaV3_1G007940	CsaV3_1G002730	CsaV3_1G005470	CsaV3_1G003690	CsaV3_3G003310	CsaV3_3G007730	CsaV3_3G034830	CsaV3_4G033560	CsaV3_7G033060	CsaV3_7G018790	CsaV3_3G014920	CsaV3_3G045280
CsaV3_1G009000	CsaV3_1G008980	CsaV3_1G009000	CsaV3_1G026620	CsaV3_1G011310	CsaV3_1G006920	CsaV3_1G010660	CsaV3_1G013870	CsaV3_1G004150	CsaV3_1G008910	CsaV3_1G007850	CsaV3_1G002210	CsaV3_1G004180	CsaV3_1G003760	CsaV3_1G008980	CsaV3_1G012810	CsaV3_1G019470	CsaV3_1G007130	CsaV3_1G012340	CsaV3_1G013510	CsaV3_1G005160	CsaV3_1G009960	CsaV3_1G007960	CsaV3_1G002830	CsaV3_1G005610	CsaV3_1G003990	CsaV3_5G010550	CsaV3_5G037960	CsaV3_2G035440	CsaV3_6G009330	CsaV3_2G014830	CsaV3_2G001540	CsaV3_2G017400	CsaV3_3G002470
CsaV3_1G009120	CsaV3_1G008990	CsaV3_1G009120	CsaV3_1G026750	CsaV3_1G011390	CsaV3_1G007340	CsaV3_1G010830	CsaV3_1G014210	CsaV3_1G004330	CsaV3_1G009030	CsaV3_1G007900	CsaV3_1G002240	CsaV3_1G004570	CsaV3_1G003770	CsaV3_1G008990	CsaV3_1G013360	CsaV3_1G021830	CsaV3_1G007380	CsaV3_1G012650	CsaV3_1G013860	CsaV3_1G005340	CsaV3_1G009980	CsaV3_1G008210	CsaV3_1G002840	CsaV3_1G005620	CsaV3_1G004190	CsaV3_6G001650	CsaV3_7G001690	CsaV3_7G032700	CsaV3_7G031720	CsaV3_6G009330	CsaV3_6G032060	CsaV3_3G032130	CsaV3_6G044930
CsaV3_1G009250	CsaV3_1G009250	CsaV3_1G009250	CsaV3_1G028360	CsaV3_1G011720	CsaV3_1G007380	CsaV3_1G011280	CsaV3_1G014490	CsaV3_1G004570	CsaV3_1G009400	CsaV3_1G007930	CsaV3_1G002280	CsaV3_1G004720	CsaV3_1G003840	CsaV3_1G009250	CsaV3_1G013370	CsaV3_1G023060	CsaV3_1G007850	CsaV3_1G012940	CsaV3_1G013870	CsaV3_1G005350	CsaV3_1G010270	CsaV3_1G008380	CsaV3_1G002880	CsaV3_1G005630	CsaV3_1G004230	CsaV3_4G025250	CsaV3_6G001960	CsaV3_4G028670	CsaV3_6G006990	CsaV3_6G048830	CsaV3_1G004330	CsaV3_5G004960	CsaV3_2G024320
CsaV3_1G009450	CsaV3_1G009260	CsaV3_1G009450	CsaV3_1G028370	CsaV3_1G013050	CsaV3_1G007780	CsaV3_1G011730	CsaV3_1G014560	CsaV3_1G004590	CsaV3_1G009700	CsaV3_1G007960	CsaV3_1G002300	CsaV3_1G004780	CsaV3_1G003910	CsaV3_1G009260	CsaV3_1G013950	CsaV3_1G024210	CsaV3_1G007870	CsaV3_1G012950	CsaV3_1G014400	CsaV3_1G005480	CsaV3_1G010280	CsaV3_1G008720	CsaV3_1G002900	CsaV3_1G005640	CsaV3_1G004330	CsaV3_6G008650	CsaV3_5G010710	CsaV3_6G034030	CsaV3_5G020300	CsaV3_6G037780	CsaV3_4G029960	CsaV3_3G033810	CsaV3_2G002780
CsaV3_1G009760	CsaV3_1G009390	CsaV3_1G009760	CsaV3_1G028380	CsaV3_1G013130	CsaV3_1G007850	CsaV3_1G011740	CsaV3_1G014620	CsaV3_1G004830	CsaV3_1G009830	CsaV3_1G008380	CsaV3_1G002320	CsaV3_1G005130	CsaV3_1G003990	CsaV3_1G009390	CsaV3_1G014010	CsaV3_1G028310	CsaV3_1G007940	CsaV3_1G013360	CsaV3_1G014490	CsaV3_1G005530	CsaV3_1G010360	CsaV3_1G008950	CsaV3_1G002910	CsaV3_1G006170	CsaV3_1G004620	CsaV3_3G037150	CsaV3_6G038810	CsaV3_3G006670	CsaV3_3G042590	CsaV3_1G033440	CsaV3_3G002460	CsaV3_1G030370	CsaV3_6G040450
CsaV3_1G009960	CsaV3_1G009400	CsaV3_1G009960	CsaV3_1G028630	CsaV3_1G013410	CsaV3_1G007870	CsaV3_1G011960	CsaV3_1G015730	CsaV3_1G005000	CsaV3_1G009960	CsaV3_1G008530	CsaV3_1G002370	CsaV3_1G005160	CsaV3_1G004190	CsaV3_1G009400	CsaV3_1G014650	CsaV3_1G028700	CsaV3_1G007960	CsaV3_1G013370	CsaV3_1G015670	CsaV3_1G005600	CsaV3_1G010500	CsaV3_1G009250	CsaV3_1G003090	CsaV3_1G006380	CsaV3_1G004830	CsaV3_5G028540	CsaV3_UNG209050	CsaV3_1G002530	CsaV3_1G033440	CsaV3_6G015660	CsaV3_2G017310	CsaV3_2G002270	CsaV3_2G004080
CsaV3_1G009980	CsaV3_1G009450	CsaV3_1G009980	CsaV3_1G029400	CsaV3_1G013510	CsaV3_1G008720	CsaV3_1G012340	CsaV3_1G021870	CsaV3_1G005160	CsaV3_1G009970	CsaV3_1G008720	CsaV3_1G002390	CsaV3_1G005300	CsaV3_1G004330	CsaV3_1G009450	CsaV3_1G014830	CsaV3_1G029230	CsaV3_1G008040	CsaV3_1G013530	CsaV3_1G024370	CsaV3_1G005700	CsaV3_1G010590	CsaV3_1G009260	CsaV3_1G003190	CsaV3_1G006570	CsaV3_1G005510	CsaV3_2G015540	CsaV3_4G028650	CsaV3_5G005000	CsaV3_3G036910	CsaV3_3G037720	CsaV3_3G037060	CsaV3_7G035160	CsaV3_3G032850
CsaV3_1G010250	CsaV3_1G009760	CsaV3_1G010250	CsaV3_1G030170	CsaV3_1G013570	CsaV3_1G008910	CsaV3_1G012490	CsaV3_1G024370	CsaV3_1G005340	CsaV3_1G009980	CsaV3_1G009250	CsaV3_1G002410	CsaV3_1G005340	CsaV3_1G004350	CsaV3_1G009760	CsaV3_1G017200	CsaV3_1G030350	CsaV3_1G008050	CsaV3_1G014380	CsaV3_1G024390	CsaV3_1G005900	CsaV3_1G010660	CsaV3_1G009420	CsaV3_1G003200	CsaV3_1G006660	CsaV3_1G005530	CsaV3_6G041390	CsaV3_UNG209000	CsaV3_5G035910	CsaV3_6G015660	CsaV3_2G012810	CsaV3_3G033690	CsaV3_4G025610	CsaV3_7G000720
CsaV3_1G010280	CsaV3_1G010250	CsaV3_1G010280	CsaV3_1G030250	CsaV3_1G013790	CsaV3_1G008980	CsaV3_1G012650	CsaV3_1G026660	CsaV3_1G005350	CsaV3_1G010100	CsaV3_1G009260	CsaV3_1G002420	CsaV3_1G005350	CsaV3_1G004360	CsaV3_1G010250	CsaV3_1G017270	CsaV3_1G030830	CsaV3_1G008950	CsaV3_1G014690	CsaV3_1G028700	CsaV3_1G005970	CsaV3_1G010700	CsaV3_1G009450	CsaV3_1G003210	CsaV3_1G006730	CsaV3_1G005600	CsaV3_7G022850	CsaV3_5G025710	CsaV3_3G048770	CsaV3_3G037720	CsaV3_7G026880	CsaV3_2G014490	CsaV3_1G033420	CsaV3_1G046520
CsaV3_1G010340	CsaV3_1G010280	CsaV3_1G010340	CsaV3_1G030370	CsaV3_1G013870	CsaV3_1G008990	CsaV3_1G012940	CsaV3_1G026760	CsaV3_1G005480	CsaV3_1G010270	CsaV3_1G009420	CsaV3_1G002470	CsaV3_1G005420	CsaV3_1G004560	CsaV3_1G010280	CsaV3_1G024230	CsaV3_1G031280	CsaV3_1G008980	CsaV3_1G014700	CsaV3_1G029230	CsaV3_1G006140	CsaV3_1G010830	CsaV3_1G009760	CsaV3_1G003280	CsaV3_1G007330	CsaV3_1G005710	CsaV3_1G004830	CsaV3_3G046020	CsaV3_6G050450	CsaV3_2G012810	CsaV3_6G001930	CsaV3_6G051290	CsaV3_3G027970	CsaV3_4G032430
CsaV3_1G010410	CsaV3_1G010360	CsaV3_1G010410	CsaV3_1G030730	CsaV3_1G013900	CsaV3_1G009030	CsaV3_1G012950	CsaV3_1G026770	CsaV3_1G005600	CsaV3_1G010280	CsaV3_1G009450	CsaV3_1G002510	CsaV3_1G005440	CsaV3_1G004590	CsaV3_1G010360	CsaV3_1G026620	CsaV3_1G032040	CsaV3_1G009250	CsaV3_1G015650	CsaV3_1G029320	CsaV3_1G006650	CsaV3_1G011020	CsaV3_1G010440	CsaV3_1G003320	CsaV3_1G007340	CsaV3_1G005740	CsaV3_5G035850	CsaV3_1G002510	CsaV3_6G043430	CsaV3_7G026880	CsaV3_5G027840	CsaV3_5G014980	CsaV3_1G044210	CsaV3_6G013020
CsaV3_1G010470	CsaV3_1G010660	CsaV3_1G010470	CsaV3_1G031270	CsaV3_1G014000	CsaV3_1G009250	CsaV3_1G013360	CsaV3_1G029090	CsaV3_1G005620	CsaV3_1G010300	CsaV3_1G009760	CsaV3_1G002570	CsaV3_1G005620	CsaV3_1G004620	CsaV3_1G010660	CsaV3_1G028360	CsaV3_1G032620	CsaV3_1G009400	CsaV3_1G017010	CsaV3_1G030830	CsaV3_1G006660	CsaV3_1G011080	CsaV3_1G010690	CsaV3_1G003520	CsaV3_1G007410	CsaV3_1G005810	CsaV3_3G016220	CsaV3_4G025130	CsaV3_3G043290	CsaV3_7G007580	CsaV3_3G021480	CsaV3_UNG022130	CsaV3_5G004050	CsaV3_4G023640
CsaV3_1G010500	CsaV3_1G010730	CsaV3_1G010500	CsaV3_1G031420	CsaV3_1G014400	CsaV3_1G009360	CsaV3_1G013370	CsaV3_1G029230	CsaV3_1G005770	CsaV3_1G010340	CsaV3_1G010440	CsaV3_1G002730	CsaV3_1G005630	CsaV3_1G004830	CsaV3_1G010730	CsaV3_1G028370	CsaV3_1G033490	CsaV3_1G009420	CsaV3_1G017200	CsaV3_1G031280	CsaV3_1G007130	CsaV3_1G011140	CsaV3_1G010730	CsaV3_1G003530	CsaV3_1G007570	CsaV3_1G006050	CsaV3_1G002420	CsaV3_1G037640	CsaV3_4G025680	CsaV3_5G003220	CsaV3_7G024950	CsaV3_6G040330	CsaV3_6G035820	CsaV3_1G028510
CsaV3_1G010660	CsaV3_1G010780	CsaV3_1G010660	CsaV3_1G031450	CsaV3_1G015730	CsaV3_1G009400	CsaV3_1G013530	CsaV3_1G029310	CsaV3_1G005810	CsaV3_1G010350	CsaV3_1G010470	CsaV3_1G002880	CsaV3_1G005700	CsaV3_1G005000	CsaV3_1G010780	CsaV3_1G028510	CsaV3_1G033560	CsaV3_1G009450	CsaV3_1G017270	CsaV3_1G032040	CsaV3_1G007230	CsaV3_1G011730	CsaV3_1G010970	CsaV3_1G003580	CsaV3_1G007770	CsaV3_1G006270	CsaV3_1G039550	CsaV3_4G036210	CsaV3_6G016450	CsaV3_3G016930	CsaV3_6G044930	CsaV3_3G042660	CsaV3_6G039490	CsaV3_1G038780
CsaV3_1G010730	CsaV3_1G010970	CsaV3_1G010730	CsaV3_1G031460	CsaV3_1G017190	CsaV3_1G009420	CsaV3_1G014380	CsaV3_1G029320	CsaV3_1G005900	CsaV3_1G010360	CsaV3_1G010690	CsaV3_1G002910	CsaV3_1G005850	CsaV3_1G005200	CsaV3_1G010970	CsaV3_1G029300	CsaV3_1G033600	CsaV3_1G009700	CsaV3_1G024140	CsaV3_1G032180	CsaV3_1G007380	CsaV3_1G012170	CsaV3_1G011360	CsaV3_1G003610	CsaV3_1G007870	CsaV3_1G006440	CsaV3_6G042660	CsaV3_1G014070	CsaV3_7G030880	CsaV3_7G024950	CsaV3_2G024320	CsaV3_1G010730	CsaV3_1G036480	CsaV3_4G029690
CsaV3_1G010780	CsaV3_1G011020	CsaV3_1G010780	CsaV3_1G032150	CsaV3_1G028310	CsaV3_1G009450	CsaV3_1G014650	CsaV3_1G029350	CsaV3_1G005970	CsaV3_1G010410	CsaV3_1G010730	CsaV3_1G003210	CsaV3_1G006080	CsaV3_1G005230	CsaV3_1G011020	CsaV3_1G029400	CsaV3_1G036580	CsaV3_1G009760	CsaV3_1G024220	CsaV3_1G032290	CsaV3_1G007570	CsaV3_1G012370	CsaV3_1G011400	CsaV3_1G003630	CsaV3_1G008040	CsaV3_1G006520	CsaV3_1G009250	CsaV3_1G042410	CsaV3_6G021920	CsaV3_2G005010	CsaV3_6G051290	CsaV3_4G036890	CsaV3_2G034870	CsaV3_3G028050
CsaV3_1G010970	CsaV3_1G011250	CsaV3_1G010970	CsaV3_1G032340	CsaV3_1G029350	CsaV3_1G009760	CsaV3_1G015280	CsaV3_1G029990	CsaV3_1G006140	CsaV3_1G010500	CsaV3_1G010970	CsaV3_1G003320	CsaV3_1G006380	CsaV3_1G005380	CsaV3_1G011250	CsaV3_1G030250	CsaV3_1G036810	CsaV3_1G009830	CsaV3_1G026620	CsaV3_1G032510	CsaV3_1G007770	CsaV3_1G012380	CsaV3_1G011410	CsaV3_1G003690	CsaV3_1G008050	CsaV3_1G006890	CsaV3_6G030990	CsaV3_6G000550	CsaV3_4G001020	CsaV3_2G017400	CsaV3_5G014980	CsaV3_6G012890	CsaV3_5G030810	CsaV3_5G037920
CsaV3_1G011020	CsaV3_1G011310	CsaV3_1G011020	CsaV3_1G032430	CsaV3_1G030010	CsaV3_1G009850	CsaV3_1G015650	CsaV3_1G030570	CsaV3_1G006250	CsaV3_1G010510	CsaV3_1G011160	CsaV3_1G003330	CsaV3_1G006550	CsaV3_1G005480	CsaV3_1G011310	CsaV3_1G030390	CsaV3_1G037510	CsaV3_1G009850	CsaV3_1G028360	CsaV3_1G032620	CsaV3_1G007780	CsaV3_1G012450	CsaV3_1G011440	CsaV3_1G003810	CsaV3_1G008560	CsaV3_1G006920	CsaV3_3G027160	CsaV3_6G004380	CsaV3_1G001890	CsaV3_6G051290	CsaV3_6G040330	CsaV3_6G049560	CsaV3_3G001920	CsaV3_3G035190
CsaV3_1G011160	CsaV3_1G011730	CsaV3_1G011160	CsaV3_1G033160	CsaV3_1G030150	CsaV3_1G009880	CsaV3_1G017010	CsaV3_1G030670	CsaV3_1G006380	CsaV3_1G010590	CsaV3_1G011410	CsaV3_1G003370	CsaV3_1G006570	CsaV3_1G005510	CsaV3_1G011730	CsaV3_1G030460	CsaV3_1G037610	CsaV3_1G009880	CsaV3_1G028420	CsaV3_1G033130	CsaV3_1G007850	CsaV3_1G012490	CsaV3_1G011710	CsaV3_1G003920	CsaV3_1G009030	CsaV3_1G006940	CsaV3_3G000930	CsaV3_3G031740	CsaV3_4G006390	CsaV3_2G002270	CsaV3_1G028510	CsaV3_7G024980	CsaV3_2G032250	CsaV3_4G006580
CsaV3_1G011250	CsaV3_1G011780	CsaV3_1G011250	CsaV3_1G033420	CsaV3_1G030350	CsaV3_1G009960	CsaV3_1G017270	CsaV3_1G030710	CsaV3_1G006570	CsaV3_1G010660	CsaV3_1G011490	CsaV3_1G003400	CsaV3_1G006640	CsaV3_1G005530	CsaV3_1G011780	CsaV3_1G030730	CsaV3_1G037650	CsaV3_1G009960	CsaV3_1G028510	CsaV3_1G033570	CsaV3_1G007870	CsaV3_1G012650	CsaV3_1G011720	CsaV3_1G003990	CsaV3_1G009400	CsaV3_1G007010	CsaV3_1G012810	CsaV3_3G036610	CsaV3_5G031300	CsaV3_5G014980	CsaV3_7G004110	CsaV3_1G012650	CsaV3_1G009960	CsaV3_5G025120
CsaV3_1G011310	CsaV3_1G012170	CsaV3_1G011310	CsaV3_1G033440	CsaV3_1G030670	CsaV3_1G010250	CsaV3_1G017280	CsaV3_1G032180	CsaV3_1G006660	CsaV3_1G010830	CsaV3_1G011710	CsaV3_1G003450	CsaV3_1G006660	CsaV3_1G005600	CsaV3_1G012170	CsaV3_1G030930	CsaV3_1G037660	CsaV3_1G010250	CsaV3_1G029290	CsaV3_1G034060	CsaV3_1G007900	CsaV3_1G012940	CsaV3_1G013130	CsaV3_1G004030	CsaV3_1G009700	CsaV3_1G007130	CsaV3_7G027520	CsaV3_5G028940	CsaV3_5G004250	CsaV3_6G040330	CsaV3_7G006230	CsaV3_2G031100	CsaV3_4G024190	CsaV3_7G001060
CsaV3_1G011390	CsaV3_1G012180	CsaV3_1G011390	CsaV3_1G033710	CsaV3_1G030710	CsaV3_1G010280	CsaV3_1G025550	CsaV3_1G032220	CsaV3_1G007130	CsaV3_1G010860	CsaV3_1G011720	CsaV3_1G003690	CsaV3_1G006720	CsaV3_1G005710	CsaV3_1G012180	CsaV3_1G031420	CsaV3_1G037700	CsaV3_1G010270	CsaV3_1G029400	CsaV3_1G035810	CsaV3_1G007930	CsaV3_1G012950	CsaV3_1G013860	CsaV3_1G004040	CsaV3_1G010130	CsaV3_1G007140	CsaV3_7G032430	CsaV3_5G028960	CsaV3_3G039980	CsaV3_5G004050	CsaV3_2G012780	CsaV3_3G001810	CsaV3_5G004510	CsaV3_7G006230
CsaV3_1G011720	CsaV3_1G012270	CsaV3_1G011720	CsaV3_1G033910	CsaV3_1G030830	CsaV3_1G010300	CsaV3_1G026620	CsaV3_1G032290	CsaV3_1G007230	CsaV3_1G011020	CsaV3_1G011970	CsaV3_1G003730	CsaV3_1G006820	CsaV3_1G005740	CsaV3_1G012270	CsaV3_1G031450	CsaV3_1G038700	CsaV3_1G010280	CsaV3_1G029820	CsaV3_1G035820	CsaV3_1G007940	CsaV3_1G013080	CsaV3_1G013870	CsaV3_1G004090	CsaV3_1G010270	CsaV3_1G007170	CsaV3_7G006340	CsaV3_3G040590	CsaV3_5G029650	CsaV3_7G004110	CsaV3_6G002130	CsaV3_3G005900	CsaV3_3G040220	CsaV3_1G038860
CsaV3_1G011730	CsaV3_1G012340	CsaV3_1G011730	CsaV3_1G035800	CsaV3_1G031230	CsaV3_1G010340	CsaV3_1G026750	CsaV3_1G032620	CsaV3_1G007310	CsaV3_1G011080	CsaV3_1G012670	CsaV3_1G003740	CsaV3_1G006960	CsaV3_1G005810	CsaV3_1G012340	CsaV3_1G031460	CsaV3_1G038820	CsaV3_1G010360	CsaV3_1G030240	CsaV3_1G035830	CsaV3_1G007960	CsaV3_1G013320	CsaV3_1G014000	CsaV3_1G004150	CsaV3_1G010280	CsaV3_1G007260	CsaV3_1G011280	CsaV3_7G034380	CsaV3_5G002340	CsaV3_4G024190	CsaV3_7G006380	CsaV3_6G007960	CsaV3_6G046550	CsaV3_4G034250
CsaV3_1G012180	CsaV3_1G012490	CsaV3_1G012180	CsaV3_1G036220	CsaV3_1G031280	CsaV3_1G010360	CsaV3_1G028360	CsaV3_1G033200	CsaV3_1G007380	CsaV3_1G011140	CsaV3_1G012680	CsaV3_1G003750	CsaV3_1G006970	CsaV3_1G005900	CsaV3_1G012490	CsaV3_1G032150	CsaV3_1G039550	CsaV3_1G010500	CsaV3_1G030250	CsaV3_1G036300	CsaV3_1G008040	CsaV3_1G013360	CsaV3_1G014210	CsaV3_1G004170	CsaV3_1G010300	CsaV3_1G007270	CsaV3_3G044190	CsaV3_7G003300	CsaV3_7G006590	CsaV3_3G040220	CsaV3_3G031670	CsaV3_7G004110	CsaV3_3G044160	CsaV3_3G022290
CsaV3_1G012650	CsaV3_1G012650	CsaV3_1G012650	CsaV3_1G036480	CsaV3_1G031470	CsaV3_1G010470	CsaV3_1G028420	CsaV3_1G033570	CsaV3_1G007520	CsaV3_1G011590	CsaV3_1G013050	CsaV3_1G003760	CsaV3_1G007110	CsaV3_1G005940	CsaV3_1G012650	CsaV3_1G032340	CsaV3_1G042490	CsaV3_1G010730	CsaV3_1G030390	CsaV3_1G036390	CsaV3_1G008050	CsaV3_1G013370	CsaV3_1G014400	CsaV3_1G004180	CsaV3_1G010360	CsaV3_1G007290	CsaV3_2G014490	CsaV3_4G025110	CsaV3_1G008960	CsaV3_6G002130	CsaV3_5G039790	CsaV3_6G005680	CsaV3_3G047590	CsaV3_1G001280
CsaV3_1G013050	CsaV3_1G012670	CsaV3_1G013050	CsaV3_1G036900	CsaV3_1G032620	CsaV3_1G010590	CsaV3_1G029400	CsaV3_1G033600	CsaV3_1G007570	CsaV3_1G011680	CsaV3_1G013860	CsaV3_1G003770	CsaV3_1G007140	CsaV3_1G005970	CsaV3_1G012670	CsaV3_1G032430	CsaV3_1G043170	CsaV3_1G010980	CsaV3_1G030930	CsaV3_1G036710	CsaV3_1G008210	CsaV3_1G013530	CsaV3_1G014490	CsaV3_1G004190	CsaV3_1G010500	CsaV3_1G007380	CsaV3_3G033810	CsaV3_1G001460	CsaV3_3G002930	CsaV3_7G006380	CsaV3_1G039160	CsaV3_4G027750	CsaV3_2G015960	CsaV3_1G030390
CsaV3_1G013130	CsaV3_1G012810	CsaV3_1G013130	CsaV3_1G038050	CsaV3_1G033180	CsaV3_1G010660	CsaV3_1G029420	CsaV3_1G033900	CsaV3_1G007770	CsaV3_1G011730	CsaV3_1G013870	CsaV3_1G003810	CsaV3_1G007330	CsaV3_1G006050	CsaV3_1G012810	CsaV3_1G033110	CsaV3_1G043300	CsaV3_1G011080	CsaV3_1G031270	CsaV3_1G037490	CsaV3_1G008380	CsaV3_1G013950	CsaV3_1G015130	CsaV3_1G004230	CsaV3_1G010700	CsaV3_1G007840	CsaV3_5G037760	CsaV3_3G005440	CsaV3_7G007500	CsaV3_3G047590	CsaV3_3G002880	CsaV3_3G016090	CsaV3_3G047580	CsaV3_7G003310
CsaV3_1G013360	CsaV3_1G013130	CsaV3_1G013360	CsaV3_1G038780	CsaV3_1G033200	CsaV3_1G010730	CsaV3_1G030170	CsaV3_1G034580	CsaV3_1G007780	CsaV3_1G011740	CsaV3_1G014210	CsaV3_1G003840	CsaV3_1G007340	CsaV3_1G006440	CsaV3_1G013130	CsaV3_1G033160	CsaV3_1G043760	CsaV3_1G011400	CsaV3_1G031290	CsaV3_1G037530	CsaV3_1G008640	CsaV3_1G014080	CsaV3_1G015540	CsaV3_1G004330	CsaV3_1G010830	CsaV3_1G007850	CsaV3_2G010060	CsaV3_3G003490	CsaV3_6G040680	CsaV3_3G031670	CsaV3_1G009760	CsaV3_2G026210	CsaV3_4G030930	CsaV3_2G012780
CsaV3_1G013370	CsaV3_1G013360	CsaV3_1G013370	CsaV3_1G038870	CsaV3_1G033490	CsaV3_1G010830	CsaV3_1G030250	CsaV3_1G035810	CsaV3_1G007850	CsaV3_1G011990	CsaV3_1G014340	CsaV3_1G003910	CsaV3_1G007570	CsaV3_1G006470	CsaV3_1G013360	CsaV3_1G033440	CsaV3_1G045430	CsaV3_1G011720	CsaV3_1G031450	CsaV3_1G037700	CsaV3_1G008720	CsaV3_1G014380	CsaV3_1G015670	CsaV3_1G004460	CsaV3_1G011080	CsaV3_1G007900	CsaV3_1G038880	CsaV3_2G035490	CsaV3_6G013100	CsaV3_5G028900	CsaV3_2G030380	CsaV3_2G029350	CsaV3_6G040760	CsaV3_3G048240
CsaV3_1G013410	CsaV3_1G013370	CsaV3_1G013410	CsaV3_1G039040	CsaV3_1G033500	CsaV3_1G011280	CsaV3_1G030370	CsaV3_1G035820	CsaV3_1G007870	CsaV3_1G012170	CsaV3_1G014490	CsaV3_1G003920	CsaV3_1G007770	CsaV3_1G006510	CsaV3_1G013370	CsaV3_1G033530	CsaV3_1G046030	CsaV3_1G011730	CsaV3_1G031460	CsaV3_1G038260	CsaV3_1G008910	CsaV3_1G014510	CsaV3_1G015800	CsaV3_1G004620	CsaV3_1G011160	CsaV3_1G007910	CsaV3_2G035150	CsaV3_1G004780	CsaV3_3G039320	CsaV3_3G002880	CsaV3_5G034010	CsaV3_3G002870	CsaV3_4G025190	CsaV3_1G007850
CsaV3_1G013510	CsaV3_1G013510	CsaV3_1G013510	CsaV3_1G039050	CsaV3_1G033560	CsaV3_1G011720	CsaV3_1G030390	CsaV3_1G035830	CsaV3_1G007900	CsaV3_1G012450	CsaV3_1G015140	CsaV3_1G003980	CsaV3_1G007780	CsaV3_1G006580	CsaV3_1G013510	CsaV3_1G033910	CsaV3_1G046410	CsaV3_1G011960	CsaV3_1G032150	CsaV3_1G038700	CsaV3_1G008950	CsaV3_1G014830	CsaV3_1G016960	CsaV3_1G004720	CsaV3_1G011170	CsaV3_1G007930	CsaV3_6G042380	CsaV3_3G001930	CsaV3_4G027220	CsaV3_3G013930	CsaV3_2G003910	CsaV3_5G010400	CsaV3_3G037990	CsaV3_4G007490
CsaV3_1G013570	CsaV3_1G013840	CsaV3_1G013570	CsaV3_1G039150	CsaV3_1G033600	CsaV3_1G011730	CsaV3_1G030610	CsaV3_1G036060	CsaV3_1G007930	CsaV3_1G012490	CsaV3_1G015510	CsaV3_1G003990	CsaV3_1G007820	CsaV3_1G006920	CsaV3_1G013840	CsaV3_1G035800	CsaV3_1G046520	CsaV3_1G012340	CsaV3_1G032340	CsaV3_1G039520	CsaV3_1G009030	CsaV3_1G015650	CsaV3_1G017210	CsaV3_1G004830	CsaV3_1G011180	CsaV3_1G007940	CsaV3_4G011720	CsaV3_5G014750	CsaV3_3G016680	CsaV3_1G009760	CsaV3_4G023950	CsaV3_3G048260	CsaV3_5G010470	CsaV3_1G042500
CsaV3_1G013790	CsaV3_1G013870	CsaV3_1G013790	CsaV3_1G039160	CsaV3_1G034470	CsaV3_1G011740	CsaV3_1G030730	CsaV3_1G036300	CsaV3_1G007960	CsaV3_1G012650	CsaV3_1G015540	CsaV3_1G004030	CsaV3_1G007870	CsaV3_1G006940	CsaV3_1G013870	CsaV3_1G036000	CsaV3_2G001110	CsaV3_1G012650	CsaV3_1G032430	CsaV3_1G040500	CsaV3_1G009250	CsaV3_1G015750	CsaV3_1G017220	CsaV3_1G005160	CsaV3_1G011200	CsaV3_1G007950	CsaV3_4G037270	CsaV3_4G036120	CsaV3_2G030530	CsaV3_2G028790	CsaV3_2G027880	CsaV3_6G042740	CsaV3_6G041150	CsaV3_6G039090
CsaV3_1G013870	CsaV3_1G013950	CsaV3_1G013870	CsaV3_1G039390	CsaV3_1G034620	CsaV3_1G011960	CsaV3_1G030930	CsaV3_1G036380	CsaV3_1G008050	CsaV3_1G012940	CsaV3_1G015730	CsaV3_1G004090	CsaV3_1G008020	CsaV3_1G007010	CsaV3_1G013950	CsaV3_1G036780	CsaV3_2G001650	CsaV3_1G012940	CsaV3_1G033110	CsaV3_1G040750	CsaV3_1G009260	CsaV3_1G017010	CsaV3_1G018410	CsaV3_1G005340	CsaV3_1G011270	CsaV3_1G007960	CsaV3_2G029790	CsaV3_1G043770	CsaV3_2G033920	CsaV3_2G030380	CsaV3_7G008610	CsaV3_6G002130	CsaV3_3G044660	CsaV3_5G027850
CsaV3_1G013900	CsaV3_1G014010	CsaV3_1G013900	CsaV3_1G039880	CsaV3_1G036510	CsaV3_1G012340	CsaV3_1G031270	CsaV3_1G036710	CsaV3_1G008380	CsaV3_1G012950	CsaV3_1G017190	CsaV3_1G004150	CsaV3_1G008640	CsaV3_1G007130	CsaV3_1G014010	CsaV3_1G036900	CsaV3_2G001940	CsaV3_1G012950	CsaV3_1G033350	CsaV3_1G040880	CsaV3_1G009420	CsaV3_1G017200	CsaV3_1G019670	CsaV3_1G005420	CsaV3_1G011280	CsaV3_1G008210	CsaV3_UNG022130	CsaV3_1G042900	CsaV3_6G005790	CsaV3_5G034010	CsaV3_5G023720	CsaV3_7G006380	CsaV3_2G026370	CsaV3_1G014400
CsaV3_1G014000	CsaV3_1G014400	CsaV3_1G014000	CsaV3_1G040000	CsaV3_1G037210	CsaV3_1G012490	CsaV3_1G031730	CsaV3_1G037930	CsaV3_1G008530	CsaV3_1G013080	CsaV3_1G017250	CsaV3_1G004170	CsaV3_1G008910	CsaV3_1G007310	CsaV3_1G014400	CsaV3_1G037280	CsaV3_2G004030	CsaV3_1G013360	CsaV3_1G033420	CsaV3_1G041360	CsaV3_1G009450	CsaV3_1G024140	CsaV3_1G027960	CsaV3_1G005440	CsaV3_1G011590	CsaV3_1G008270	CsaV3_7G030100	CsaV3_5G000510	CsaV3_2G034230	CsaV3_4G023950	CsaV3_5G002190	CsaV3_4G007140	CsaV3_3G017650	CsaV3_1G010360
CsaV3_1G014010	CsaV3_1G014650	CsaV3_1G014010	CsaV3_1G040980	CsaV3_1G037510	CsaV3_1G012520	CsaV3_1G032150	CsaV3_1G038060	CsaV3_1G008640	CsaV3_1G013320	CsaV3_1G017270	CsaV3_1G004180	CsaV3_1G008940	CsaV3_1G007380	CsaV3_1G014650	CsaV3_1G037390	CsaV3_2G004160	CsaV3_1G013370	CsaV3_1G033440	CsaV3_1G041370	CsaV3_1G009530	CsaV3_1G024220	CsaV3_1G029090	CsaV3_1G005470	CsaV3_1G011640	CsaV3_1G008440	CsaV3_1G003320	CsaV3_7G007490	CsaV3_6G043600	CsaV3_2G027880	CsaV3_2G013480	CsaV3_1G011730	CsaV3_3G003460	CsaV3_5G039790
CsaV3_1G014400	CsaV3_1G014830	CsaV3_1G014400	CsaV3_1G041400	CsaV3_1G038700	CsaV3_1G012650	CsaV3_1G032340	CsaV3_1G038260	CsaV3_1G008720	CsaV3_1G013360	CsaV3_1G017280	CsaV3_1G004190	CsaV3_1G008950	CsaV3_1G007810	CsaV3_1G014830	CsaV3_1G038050	CsaV3_2G004210	CsaV3_1G013510	CsaV3_1G033530	CsaV3_1G042490	CsaV3_1G009700	CsaV3_1G026620	CsaV3_1G029310	CsaV3_1G005510	CsaV3_1G011710	CsaV3_1G008530	CsaV3_7G032540	CsaV3_7G002700	CsaV3_2G031260	CsaV3_7G008610	CsaV3_6G001990	CsaV3_3G031670	CsaV3_UNG183400	CsaV3_7G002980
CsaV3_1G014660	CsaV3_1G017200	CsaV3_1G014660	CsaV3_1G042180	CsaV3_1G038820	CsaV3_1G012670	CsaV3_1G033110	CsaV3_1G038700	CsaV3_1G008910	CsaV3_1G013370	CsaV3_1G019670	CsaV3_1G004330	CsaV3_1G009030	CsaV3_1G007850	CsaV3_1G017200	CsaV3_1G038290	CsaV3_2G004430	CsaV3_1G013530	CsaV3_1G033910	CsaV3_1G042640	CsaV3_1G009750	CsaV3_1G028510	CsaV3_1G029320	CsaV3_1G005530	CsaV3_1G011730	CsaV3_1G008690	CsaV3_6G049090	CsaV3_5G008470	CsaV3_5G025380	CsaV3_2G029770	CsaV3_3G034540	CsaV3_4G023820	CsaV3_5G028900	CsaV3_4G004900
CsaV3_1G014690	CsaV3_1G017270	CsaV3_1G014690	CsaV3_1G043860	CsaV3_1G039330	CsaV3_1G012940	CsaV3_1G033350	CsaV3_1G041360	CsaV3_1G009030	CsaV3_1G013530	CsaV3_1G026760	CsaV3_1G004350	CsaV3_1G009380	CsaV3_1G007930	CsaV3_1G017270	CsaV3_1G038380	CsaV3_2G006460	CsaV3_1G013860	CsaV3_1G036000	CsaV3_1G043210	CsaV3_1G009760	CsaV3_1G028650	CsaV3_1G029350	CsaV3_1G005600	CsaV3_1G011780	CsaV3_1G008950	CsaV3_4G025240	CsaV3_4G026410	CsaV3_5G032590	CsaV3_5G002190	CsaV3_4G017700	CsaV3_3G031660	CsaV3_5G026540	CsaV3_4G026040
CsaV3_1G014830	CsaV3_1G019470	CsaV3_1G014830	CsaV3_1G044210	CsaV3_1G039550	CsaV3_1G012950	CsaV3_1G033420	CsaV3_1G041370	CsaV3_1G009250	CsaV3_1G013610	CsaV3_1G026770	CsaV3_1G004360	CsaV3_1G009400	CsaV3_1G007940	CsaV3_1G019470	CsaV3_1G038390	CsaV3_2G007290	CsaV3_1G013870	CsaV3_1G036480	CsaV3_1G043300	CsaV3_1G009880	CsaV3_1G029110	CsaV3_1G029370	CsaV3_1G005610	CsaV3_1G012170	CsaV3_1G009000	CsaV3_7G022180	CsaV3_6G016330	CsaV3_4G023180	CsaV3_2G013480	CsaV3_2G015900	CsaV3_3G041620	CsaV3_3G007450	CsaV3_7G008900
CsaV3_1G015730	CsaV3_1G021830	CsaV3_1G015730	CsaV3_1G045620	CsaV3_1G042240	CsaV3_1G013330	CsaV3_1G033440	CsaV3_1G042530	CsaV3_1G009260	CsaV3_1G014080	CsaV3_1G027960	CsaV3_1G004560	CsaV3_1G009530	CsaV3_1G007950	CsaV3_1G021830	CsaV3_1G038400	CsaV3_2G007430	CsaV3_1G014380	CsaV3_1G036780	CsaV3_1G043760	CsaV3_1G009960	CsaV3_1G029290	CsaV3_1G030010	CsaV3_1G005620	CsaV3_1G012340	CsaV3_1G009010	CsaV3_4G025610	CsaV3_7G034100	CsaV3_5G020570	CsaV3_6G001990	CsaV3_4G032890	CsaV3_2G030370	CsaV3_5G005950	CsaV3_1G039160
CsaV3_1G017010	CsaV3_1G023060	CsaV3_1G017010	CsaV3_1G046430	CsaV3_1G042490	CsaV3_1G013360	CsaV3_1G033530	CsaV3_1G042640	CsaV3_1G009400	CsaV3_1G014380	CsaV3_1G029090	CsaV3_1G004570	CsaV3_1G009700	CsaV3_1G007960	CsaV3_1G023060	CsaV3_1G038410	CsaV3_2G008770	CsaV3_1G014400	CsaV3_1G036900	CsaV3_1G044450	CsaV3_1G009980	CsaV3_1G029400	CsaV3_1G030020	CsaV3_1G005630	CsaV3_1G012490	CsaV3_1G009130	CsaV3_3G018310	CsaV3_5G033720	CsaV3_2G026460	CsaV3_3G034540	CsaV3_2G034610	CsaV3_1G030250	CsaV3_4G033850	CsaV3_3G020650
CsaV3_1G017190	CsaV3_1G024210	CsaV3_1G017190	CsaV3_1G046440	CsaV3_1G042530	CsaV3_1G013370	CsaV3_1G034450	CsaV3_1G043760	CsaV3_1G009420	CsaV3_1G014650	CsaV3_1G029310	CsaV3_1G004590	CsaV3_1G009960	CsaV3_1G008100	CsaV3_1G024210	CsaV3_1G038520	CsaV3_2G010160	CsaV3_1G014490	CsaV3_1G038050	CsaV3_1G046290	CsaV3_1G010270	CsaV3_1G029820	CsaV3_1G030110	CsaV3_1G005640	CsaV3_1G012540	CsaV3_1G009250	CsaV3_3G036640	CsaV3_6G045260	CsaV3_5G025670	CsaV3_1G013360	CsaV3_3G032550	CsaV3_3G043360	CsaV3_2G002450	CsaV3_5G002020
CsaV3_1G024140	CsaV3_1G024230	CsaV3_1G024140	CsaV3_2G001540	CsaV3_1G043170	CsaV3_1G013530	CsaV3_1G034650	CsaV3_1G044060	CsaV3_1G009450	CsaV3_1G014690	CsaV3_1G029320	CsaV3_1G004620	CsaV3_1G009970	CsaV3_1G008380	CsaV3_1G024230	CsaV3_1G038780	CsaV3_2G011430	CsaV3_1G014690	CsaV3_1G038380	CsaV3_1G046520	CsaV3_1G010280	CsaV3_1G030170	CsaV3_1G030200	CsaV3_1G005710	CsaV3_1G012650	CsaV3_1G009260	CsaV3_6G012890	CsaV3_3G023240	CsaV3_3G037880	CsaV3_4G017700	CsaV3_3G036680	CsaV3_7G030690	CsaV3_5G029170	CsaV3_7G023460
CsaV3_1G024230	CsaV3_1G026620	CsaV3_1G024230	CsaV3_2G002450	CsaV3_1G043300	CsaV3_1G013870	CsaV3_1G035720	CsaV3_1G046340	CsaV3_1G009700	CsaV3_1G014830	CsaV3_1G029340	CsaV3_1G004720	CsaV3_1G009980	CsaV3_1G008570	CsaV3_1G026620	CsaV3_1G038860	CsaV3_2G011770	CsaV3_1G014700	CsaV3_1G038410	CsaV3_2G002270	CsaV3_1G010360	CsaV3_1G030190	CsaV3_1G030670	CsaV3_1G005740	CsaV3_1G012940	CsaV3_1G009420	CsaV3_7G008010	CsaV3_2G014680	CsaV3_2G012560	CsaV3_2G015900	CsaV3_7G004090	CsaV3_3G037190	CsaV3_3G013930	CsaV3_1G033530
CsaV3_1G026620	CsaV3_1G028310	CsaV3_1G026620	CsaV3_2G002630	CsaV3_1G043760	CsaV3_1G014210	CsaV3_1G035800	CsaV3_1G046760	CsaV3_1G009760	CsaV3_1G014970	CsaV3_1G029350	CsaV3_1G004780	CsaV3_1G010100	CsaV3_1G008690	CsaV3_1G028310	CsaV3_1G038870	CsaV3_2G012830	CsaV3_1G015650	CsaV3_1G038520	CsaV3_2G002310	CsaV3_1G010440	CsaV3_1G030240	CsaV3_1G030920	CsaV3_1G005810	CsaV3_1G012950	CsaV3_1G009540	CsaV3_6G001880	CsaV3_3G006090	CsaV3_2G031080	CsaV3_2G034610	CsaV3_6G006110	CsaV3_2G011650	CsaV3_6G005610	CsaV3_5G032580
CsaV3_1G026750	CsaV3_1G028360	CsaV3_1G026750	CsaV3_2G002720	CsaV3_1G043770	CsaV3_1G014380	CsaV3_1G036000	CsaV3_2G002110	CsaV3_1G009830	CsaV3_1G015280	CsaV3_1G029370	CsaV3_1G004830	CsaV3_1G010140	CsaV3_1G008720	CsaV3_1G028360	CsaV3_1G039040	CsaV3_2G013350	CsaV3_1G015670	CsaV3_1G038570	CsaV3_2G002730	CsaV3_1G010500	CsaV3_1G030250	CsaV3_1G031280	CsaV3_1G006050	CsaV3_1G013050	CsaV3_1G009760	CsaV3_2G028170	CsaV3_2G007960	CsaV3_1G015100	CsaV3_3G016040	CsaV3_3G014030	CsaV3_3G002880	CsaV3_6G052490	CsaV3_5G035300
CsaV3_1G028310	CsaV3_1G028370	CsaV3_1G028310	CsaV3_2G002950	CsaV3_1G044120	CsaV3_1G014490	CsaV3_1G036150	CsaV3_2G002270	CsaV3_1G009960	CsaV3_1G015650	CsaV3_1G029950	CsaV3_1G005000	CsaV3_1G010270	CsaV3_1G009130	CsaV3_1G028370	CsaV3_1G039160	CsaV3_2G014200	CsaV3_1G017010	CsaV3_1G038760	CsaV3_2G003650	CsaV3_1G010590	CsaV3_1G030370	CsaV3_1G031800	CsaV3_1G006170	CsaV3_1G013080	CsaV3_1G010240	CsaV3_1G035810	CsaV3_5G013950	CsaV3_5G002480	CsaV3_3G036680	CsaV3_6G044250	CsaV3_4G000990	CsaV3_4G009590	CsaV3_4G025770
CsaV3_1G028360	CsaV3_1G028510	CsaV3_1G028360	CsaV3_2G003010	CsaV3_1G045430	CsaV3_1G014560	CsaV3_1G036480	CsaV3_2G002310	CsaV3_1G009970	CsaV3_1G015750	CsaV3_1G029990	CsaV3_1G005130	CsaV3_1G010280	CsaV3_1G009250	CsaV3_1G028510	CsaV3_1G039880	CsaV3_2G014240	CsaV3_1G017200	CsaV3_1G038780	CsaV3_2G003950	CsaV3_1G010660	CsaV3_1G030390	CsaV3_1G032180	CsaV3_1G006270	CsaV3_1G013320	CsaV3_1G010250	CsaV3_3G001220	CsaV3_4G005140	CsaV3_UNG203620	CsaV3_1G030170	CsaV3_6G039900	CsaV3_5G013360	CsaV3_7G002940	CsaV3_7G021090
CsaV3_1G028370	CsaV3_1G028700	CsaV3_1G028370	CsaV3_2G003020	CsaV3_1G045880	CsaV3_1G014620	CsaV3_1G036780	CsaV3_2G003730	CsaV3_1G009980	CsaV3_1G017010	CsaV3_1G030010	CsaV3_1G005160	CsaV3_1G010290	CsaV3_1G009420	CsaV3_1G028700	CsaV3_1G040000	CsaV3_2G014360	CsaV3_1G017270	CsaV3_1G038860	CsaV3_2G004270	CsaV3_1G010690	CsaV3_1G030530	CsaV3_1G032220	CsaV3_1G006380	CsaV3_1G013530	CsaV3_1G010400	CsaV3_5G010920	CsaV3_7G025250	CsaV3_6G049960	CsaV3_3G012150	CsaV3_6G050950	CsaV3_1G040000	CsaV3_3G004040	CsaV3_6G039690
CsaV3_1G028380	CsaV3_1G029230	CsaV3_1G028380	CsaV3_2G003670	CsaV3_2G001110	CsaV3_1G014650	CsaV3_1G036900	CsaV3_2G004730	CsaV3_1G010100	CsaV3_1G017030	CsaV3_1G030020	CsaV3_1G005200	CsaV3_1G010300	CsaV3_1G009450	CsaV3_1G029230	CsaV3_1G040580	CsaV3_2G014380	CsaV3_1G024140	CsaV3_1G038870	CsaV3_2G004730	CsaV3_1G010700	CsaV3_1G030580	CsaV3_1G032290	CsaV3_1G006440	CsaV3_1G013610	CsaV3_1G010690	CsaV3_2G025430	CsaV3_2G001140	CsaV3_5G027360	CsaV3_7G004080	CsaV3_3G012170	CsaV3_7G024960	CsaV3_4G007680	CsaV3_5G012920
CsaV3_1G028630	CsaV3_1G029300	CsaV3_1G028630	CsaV3_2G003820	CsaV3_2G001650	CsaV3_1G015280	CsaV3_1G037280	CsaV3_2G004870	CsaV3_1G010270	CsaV3_1G024140	CsaV3_1G030200	CsaV3_1G005230	CsaV3_1G010340	CsaV3_1G009680	CsaV3_1G029300	CsaV3_1G040600	CsaV3_2G014460	CsaV3_1G024220	CsaV3_1G038880	CsaV3_2G006470	CsaV3_1G010730	CsaV3_1G030730	CsaV3_1G032390	CsaV3_1G006520	CsaV3_1G013950	CsaV3_1G010730	CsaV3_1G010750	CsaV3_3G042500	CsaV3_6G045180	CsaV3_6G047720	CsaV3_2G017720	CsaV3_3G040240	CsaV3_7G013890	CsaV3_2G027910
CsaV3_1G029350	CsaV3_1G029400	CsaV3_1G029350	CsaV3_2G005360	CsaV3_2G001750	CsaV3_1G015650	CsaV3_1G038410	CsaV3_2G005010	CsaV3_1G010280	CsaV3_1G024220	CsaV3_1G030670	CsaV3_1G005300	CsaV3_1G010350	CsaV3_1G009760	CsaV3_1G029400	CsaV3_1G040980	CsaV3_2G014600	CsaV3_1G024370	CsaV3_1G039160	CsaV3_2G007500	CsaV3_1G010830	CsaV3_1G030930	CsaV3_1G032430	CsaV3_1G006570	CsaV3_1G014380	CsaV3_1G010750	CsaV3_7G023450	CsaV3_1G029150	CsaV3_6G052710	CsaV3_3G014030	CsaV3_6G004480	CsaV3_6G023830	CsaV3_4G028560	CsaV3_3G005060
CsaV3_1G029400	CsaV3_1G030250	CsaV3_1G029400	CsaV3_2G007330	CsaV3_2G001760	CsaV3_1G015730	CsaV3_1G038860	CsaV3_2G007880	CsaV3_1G010300	CsaV3_1G025550	CsaV3_1G030710	CsaV3_1G005340	CsaV3_1G010360	CsaV3_1G009840	CsaV3_1G030250	CsaV3_1G041400	CsaV3_2G014740	CsaV3_1G024390	CsaV3_1G039880	CsaV3_2G009170	CsaV3_1G010970	CsaV3_1G031130	CsaV3_1G032440	CsaV3_1G006660	CsaV3_1G014650	CsaV3_1G010780	CsaV3_4G024830	CsaV3_2G006610	CsaV3_3G026410	CsaV3_6G050950	CsaV3_1G041400	CsaV3_1G009760	CsaV3_1G000890	CsaV3_6G039710
CsaV3_1G030010	CsaV3_1G030350	CsaV3_1G030010	CsaV3_2G007920	CsaV3_2G001820	CsaV3_1G017010	CsaV3_1G039040	CsaV3_2G008710	CsaV3_1G010340	CsaV3_1G026620	CsaV3_1G030940	CsaV3_1G005350	CsaV3_1G010380	CsaV3_1G010020	CsaV3_1G030350	CsaV3_1G042180	CsaV3_2G015280	CsaV3_1G026620	CsaV3_1G040000	CsaV3_2G010040	CsaV3_1G011020	CsaV3_1G031270	CsaV3_1G032600	CsaV3_1G006730	CsaV3_1G014670	CsaV3_1G010800	CsaV3_3G019020	CsaV3_1G015140	CsaV3_7G003440	CsaV3_5G032070	CsaV3_4G023920	CsaV3_4G008200	CsaV3_1G010660	CsaV3_1G008040
CsaV3_1G030150	CsaV3_1G030390	CsaV3_1G030150	CsaV3_2G008390	CsaV3_2G001890	CsaV3_1G017270	CsaV3_1G039150	CsaV3_2G009170	CsaV3_1G010350	CsaV3_1G026750	CsaV3_1G031420	CsaV3_1G005380	CsaV3_1G010410	CsaV3_1G010080	CsaV3_1G030390	CsaV3_1G042500	CsaV3_2G015730	CsaV3_1G028360	CsaV3_1G040400	CsaV3_2G010160	CsaV3_1G011080	CsaV3_1G031290	CsaV3_1G032620	CsaV3_1G006890	CsaV3_1G014690	CsaV3_1G010960	CsaV3_3G007780	CsaV3_5G002040	CsaV3_2G028890	CsaV3_3G012170	CsaV3_1G046440	CsaV3_2G032360	CsaV3_6G009080	CsaV3_2G016380
CsaV3_1G030170	CsaV3_1G030460	CsaV3_1G030170	CsaV3_2G009060	CsaV3_2G002110	CsaV3_1G017280	CsaV3_1G039160	CsaV3_2G010040	CsaV3_1G010360	CsaV3_1G029290	CsaV3_1G031800	CsaV3_1G005420	CsaV3_1G010500	CsaV3_1G010240	CsaV3_1G030460	CsaV3_1G042540	CsaV3_2G015780	CsaV3_1G028420	CsaV3_1G040580	CsaV3_2G010870	CsaV3_1G011140	CsaV3_1G031450	CsaV3_1G033130	CsaV3_1G006920	CsaV3_1G014700	CsaV3_1G010980	CsaV3_1G006570	CsaV3_UNG147150	CsaV3_5G001570	CsaV3_5G034300	CsaV3_6G032040	CsaV3_1G032620	CsaV3_1G043860	CsaV3_6G002250
CsaV3_1G030250	CsaV3_1G030730	CsaV3_1G030250	CsaV3_2G009070	CsaV3_2G002270	CsaV3_1G021870	CsaV3_1G039390	CsaV3_2G010600	CsaV3_1G010410	CsaV3_1G029400	CsaV3_1G032180	CsaV3_1G005440	CsaV3_1G010510	CsaV3_1G010250	CsaV3_1G030730	CsaV3_1G042880	CsaV3_2G016380	CsaV3_1G028510	CsaV3_1G040600	CsaV3_2G011430	CsaV3_1G011360	CsaV3_1G031730	CsaV3_1G033260	CsaV3_1G006940	CsaV3_1G014830	CsaV3_1G011090	CsaV3_6G035560	CsaV3_1G010020	CsaV3_7G027670	CsaV3_7G003150	CsaV3_7G035130	CsaV3_2G002720	CsaV3_2G028790	CsaV3_5G008960
CsaV3_1G030350	CsaV3_1G030830	CsaV3_1G030350	CsaV3_2G009640	CsaV3_2G002480	CsaV3_1G024370	CsaV3_1G039880	CsaV3_2G010690	CsaV3_1G010440	CsaV3_1G029730	CsaV3_1G032220	CsaV3_1G005480	CsaV3_1G010590	CsaV3_1G010440	CsaV3_1G030830	CsaV3_1G046430	CsaV3_2G017840	CsaV3_1G028700	CsaV3_1G041400	CsaV3_2G012230	CsaV3_1G011400	CsaV3_1G032140	CsaV3_1G033570	CsaV3_1G007010	CsaV3_1G015650	CsaV3_1G011250	CsaV3_5G025120	CsaV3_3G022230	CsaV3_4G028790	CsaV3_6G004480	CsaV3_3G000830	CsaV3_4G003820	CsaV3_7G003610	CsaV3_2G003910
CsaV3_1G030370	CsaV3_1G030930	CsaV3_1G030370	CsaV3_2G011320	CsaV3_2G002960	CsaV3_1G025550	CsaV3_1G040000	CsaV3_2G012230	CsaV3_1G010470	CsaV3_1G029820	CsaV3_1G032290	CsaV3_1G005510	CsaV3_1G010640	CsaV3_1G010540	CsaV3_1G030930	CsaV3_1G046440	CsaV3_2G017980	CsaV3_1G029230	CsaV3_1G042180	CsaV3_2G013350	CsaV3_1G011410	CsaV3_1G032150	CsaV3_1G033810	CsaV3_1G007130	CsaV3_1G015750	CsaV3_1G011300	CsaV3_5G038140	CsaV3_4G033320	CsaV3_6G012480	CsaV3_1G041400	CsaV3_4G030330	CsaV3_5G004140	CsaV3_2G024470	CsaV3_5G008950
CsaV3_1G030670	CsaV3_1G031280	CsaV3_1G030670	CsaV3_2G011650	CsaV3_2G003620	CsaV3_1G026620	CsaV3_1G040400	CsaV3_2G012790	CsaV3_1G010500	CsaV3_1G030170	CsaV3_1G032390	CsaV3_1G005530	CsaV3_1G010660	CsaV3_1G010730	CsaV3_1G031280	CsaV3_2G001540	CsaV3_2G018030	CsaV3_1G029290	CsaV3_1G042500	CsaV3_2G013420	CsaV3_1G011440	CsaV3_1G032340	CsaV3_1G034440	CsaV3_1G007140	CsaV3_1G017010	CsaV3_1G011330	CsaV3_1G009960	CsaV3_7G008870	CsaV3_6G016110	CsaV3_1G046440	CsaV3_1G010280	CsaV3_3G008750	CsaV3_6G041140	CsaV3_6G041960
CsaV3_1G030710	CsaV3_1G031420	CsaV3_1G030710	CsaV3_2G011990	CsaV3_2G004030	CsaV3_1G026660	CsaV3_1G041200	CsaV3_2G012800	CsaV3_1G010510	CsaV3_1G030250	CsaV3_1G032440	CsaV3_1G005600	CsaV3_1G010700	CsaV3_1G010750	CsaV3_1G031420	CsaV3_2G002110	CsaV3_2G025520	CsaV3_1G029320	CsaV3_1G043500	CsaV3_2G013880	CsaV3_1G011710	CsaV3_1G032350	CsaV3_1G034580	CsaV3_1G007170	CsaV3_1G017200	CsaV3_1G011400	CsaV3_6G037980	CsaV3_6G031280	CsaV3_3G029880	CsaV3_6G032040	CsaV3_4G031860	CsaV3_4G006280	CsaV3_1G007870	CsaV3_3G019210
CsaV3_1G030730	CsaV3_1G031450	CsaV3_1G030730	CsaV3_2G012810	CsaV3_2G004160	CsaV3_1G026750	CsaV3_1G041400	CsaV3_2G014070	CsaV3_1G010590	CsaV3_1G030370	CsaV3_1G032450	CsaV3_1G005620	CsaV3_1G010790	CsaV3_1G010780	CsaV3_1G031450	CsaV3_2G002300	CsaV3_2G026340	CsaV3_1G029400	CsaV3_1G043750	CsaV3_2G014200	CsaV3_1G011720	CsaV3_1G033110	CsaV3_1G035810	CsaV3_1G007260	CsaV3_1G019510	CsaV3_1G011410	CsaV3_5G036400	CsaV3_3G048890	CsaV3_1G008040	CsaV3_7G035130	CsaV3_4G006090	CsaV3_2G018170	CsaV3_4G006080	CsaV3_6G013670
CsaV3_1G030830	CsaV3_1G031460	CsaV3_1G030830	CsaV3_2G012880	CsaV3_2G004430	CsaV3_1G026760	CsaV3_1G042180	CsaV3_2G014200	CsaV3_1G010660	CsaV3_1G030390	CsaV3_1G032620	CsaV3_1G005630	CsaV3_1G010830	CsaV3_1G010800	CsaV3_1G031460	CsaV3_2G002350	CsaV3_2G026750	CsaV3_1G029820	CsaV3_1G043860	CsaV3_2G015280	CsaV3_1G011730	CsaV3_1G033350	CsaV3_1G035820	CsaV3_1G007270	CsaV3_1G022930	CsaV3_1G011460	CsaV3_3G048980	CsaV3_7G021160	CsaV3_3G044170	CsaV3_3G000830	CsaV3_3G037200	CsaV3_1G039880	CsaV3_2G029770	CsaV3_7G030110
CsaV3_1G031230	CsaV3_1G032040	CsaV3_1G031230	CsaV3_2G012970	CsaV3_2G004980	CsaV3_1G026770	CsaV3_1G042500	CsaV3_2G014510	CsaV3_1G010690	CsaV3_1G030610	CsaV3_1G032890	CsaV3_1G005700	CsaV3_1G011080	CsaV3_1G010960	CsaV3_1G032040	CsaV3_2G002450	CsaV3_2G027850	CsaV3_1G030240	CsaV3_1G044210	CsaV3_2G015780	CsaV3_1G012170	CsaV3_1G033410	CsaV3_1G035830	CsaV3_1G007290	CsaV3_1G024140	CsaV3_1G011490	CsaV3_2G026210	CsaV3_2G015560	CsaV3_2G035300	CsaV3_5G030600	CsaV3_3G005920	CsaV3_2G030380	CsaV3_2G002110	CsaV3_4G002300
CsaV3_1G031270	CsaV3_1G032150	CsaV3_1G031270	CsaV3_2G013480	CsaV3_2G005010	CsaV3_1G028360	CsaV3_1G042540	CsaV3_2G015780	CsaV3_1G010730	CsaV3_1G030730	CsaV3_1G033180	CsaV3_1G005710	CsaV3_1G011140	CsaV3_1G010970	CsaV3_1G032150	CsaV3_2G002720	CsaV3_2G027880	CsaV3_1G030250	CsaV3_1G045800	CsaV3_2G016270	CsaV3_1G012370	CsaV3_1G033420	CsaV3_1G035950	CsaV3_1G007330	CsaV3_1G026620	CsaV3_1G011720	CsaV3_3G000310	CsaV3_5G003650	CsaV3_1G033810	CsaV3_1G010280	CsaV3_6G052580	CsaV3_7G024990	CsaV3_7G006200	CsaV3_4G033060
CsaV3_1G031280	CsaV3_1G032340	CsaV3_1G031280	CsaV3_2G014160	CsaV3_2G006420	CsaV3_1G028420	CsaV3_1G042900	CsaV3_2G016470	CsaV3_1G010830	CsaV3_1G030930	CsaV3_1G033200	CsaV3_1G005740	CsaV3_1G011190	CsaV3_1G011300	CsaV3_1G032340	CsaV3_2G002780	CsaV3_2G027910	CsaV3_1G030390	CsaV3_1G046430	CsaV3_2G016380	CsaV3_1G012380	CsaV3_1G033440	CsaV3_1G036300	CsaV3_1G007340	CsaV3_1G028380	CsaV3_1G012350	CsaV3_7G028810	CsaV3_UNG160190	CsaV3_1G015800	CsaV3_4G031860	CsaV3_3G045280	CsaV3_5G034010	CsaV3_7G023390	CsaV3_2G030790
CsaV3_1G031420	CsaV3_1G032430	CsaV3_1G031420	CsaV3_2G014310	CsaV3_2G007290	CsaV3_1G029090	CsaV3_1G043500	CsaV3_2G016780	CsaV3_1G010860	CsaV3_1G031110	CsaV3_1G033730	CsaV3_1G005810	CsaV3_1G011280	CsaV3_1G011330	CsaV3_1G032430	CsaV3_2G002930	CsaV3_2G028770	CsaV3_1G030830	CsaV3_1G046440	CsaV3_2G016470	CsaV3_1G012450	CsaV3_1G033530	CsaV3_1G036710	CsaV3_1G007380	CsaV3_1G028490	CsaV3_1G012670	CsaV3_7G024890	CsaV3_2G024460	CsaV3_6G004940	CsaV3_4G005840	CsaV3_7G000720	CsaV3_2G028770	CsaV3_3G010300	CsaV3_1G036780
CsaV3_1G031450	CsaV3_1G032620	CsaV3_1G031450	CsaV3_2G014490	CsaV3_2G008660	CsaV3_1G029230	CsaV3_1G043860	CsaV3_2G016790	CsaV3_1G010970	CsaV3_1G031130	CsaV3_1G034440	CsaV3_1G005850	CsaV3_1G011470	CsaV3_1G011340	CsaV3_1G032620	CsaV3_2G003010	CsaV3_2G028790	CsaV3_1G030930	CsaV3_2G001540	CsaV3_2G017660	CsaV3_1G012490	CsaV3_1G033670	CsaV3_1G037180	CsaV3_1G007410	CsaV3_1G028510	CsaV3_1G012680	CsaV3_5G040260	CsaV3_3G039720	CsaV3_1G028570	CsaV3_4G006090	CsaV3_1G046520	CsaV3_4G023950	CsaV3_6G048090	CsaV3_5G014630
CsaV3_1G031460	CsaV3_1G033110	CsaV3_1G031460	CsaV3_2G014540	CsaV3_2G010160	CsaV3_1G029310	CsaV3_1G044210	CsaV3_2G017980	CsaV3_1G011020	CsaV3_1G031270	CsaV3_1G034450	CsaV3_1G005900	CsaV3_1G011480	CsaV3_1G011360	CsaV3_1G033110	CsaV3_2G003020	CsaV3_2G029110	CsaV3_1G031270	CsaV3_2G002300	CsaV3_2G017980	CsaV3_1G012650	CsaV3_1G033980	CsaV3_1G037210	CsaV3_1G007570	CsaV3_1G028640	CsaV3_1G012930	CsaV3_3G015840	CsaV3_1G002390	CsaV3_7G007040	CsaV3_2G012230	CsaV3_6G013020	CsaV3_1G003210	CsaV3_6G014990	CsaV3_5G023720
CsaV3_1G031470	CsaV3_1G033160	CsaV3_1G031470	CsaV3_2G015540	CsaV3_2G010600	CsaV3_1G029320	CsaV3_1G045310	CsaV3_2G018040	CsaV3_1G011080	CsaV3_1G031290	CsaV3_1G034470	CsaV3_1G005940	CsaV3_1G011520	CsaV3_1G011370	CsaV3_1G033160	CsaV3_2G003670	CsaV3_2G029650	CsaV3_1G031280	CsaV3_2G002400	CsaV3_2G025390	CsaV3_1G012940	CsaV3_1G034650	CsaV3_1G037450	CsaV3_1G007770	CsaV3_1G028820	CsaV3_1G013100	CsaV3_5G031570	CsaV3_UNG111830	CsaV3_4G004730	CsaV3_3G045170	CsaV3_7G024980	CsaV3_2G027880	CsaV3_4G003260	CsaV3_3G007260
CsaV3_1G032150	CsaV3_1G033440	CsaV3_1G032150	CsaV3_2G015550	CsaV3_2G012080	CsaV3_1G029350	CsaV3_1G045800	CsaV3_2G024470	CsaV3_1G011140	CsaV3_1G031530	CsaV3_1G034580	CsaV3_1G005970	CsaV3_1G011530	CsaV3_1G011410	CsaV3_1G033440	CsaV3_2G003820	CsaV3_2G029990	CsaV3_1G031290	CsaV3_2G002450	CsaV3_2G025520	CsaV3_1G012950	CsaV3_1G036000	CsaV3_1G037670	CsaV3_1G007840	CsaV3_1G028830	CsaV3_1G013340	CsaV3_2G007920	CsaV3_5G020120	CsaV3_3G050020	CsaV3_3G005920	CsaV3_7G003310	CsaV3_7G021810	CsaV3_7G035010	CsaV3_6G048480
CsaV3_1G032340	CsaV3_1G033490	CsaV3_1G032340	CsaV3_2G015560	CsaV3_2G012230	CsaV3_1G029400	CsaV3_1G046430	CsaV3_2G027880	CsaV3_1G011160	CsaV3_1G031730	CsaV3_1G035810	CsaV3_1G006050	CsaV3_1G011540	CsaV3_1G011490	CsaV3_1G033490	CsaV3_2G003910	CsaV3_2G030790	CsaV3_1G031450	CsaV3_2G002480	CsaV3_2G026340	CsaV3_1G013080	CsaV3_1G036050	CsaV3_1G038260	CsaV3_1G007850	CsaV3_1G029290	CsaV3_1G013760	CsaV3_6G042740	CsaV3_3G048330	CsaV3_6G004320	CsaV3_4G005920	CsaV3_1G007850	CsaV3_7G008610	CsaV3_1G009450	CsaV3_7G026140
CsaV3_1G032430	CsaV3_1G033530	CsaV3_1G032430	CsaV3_2G015580	CsaV3_2G012800	CsaV3_1G029420	CsaV3_1G046440	CsaV3_2G027920	CsaV3_1G011410	CsaV3_1G032140	CsaV3_1G035820	CsaV3_1G006080	CsaV3_1G011580	CsaV3_1G011710	CsaV3_1G033530	CsaV3_2G004080	CsaV3_2G031080	CsaV3_1G031460	CsaV3_2G002580	CsaV3_2G026460	CsaV3_1G013130	CsaV3_1G036220	CsaV3_1G038610	CsaV3_1G007870	CsaV3_1G029300	CsaV3_1G013790	CsaV3_6G039460	CsaV3_6G007680	CsaV3_6G006790	CsaV3_1G033420	CsaV3_4G007140	CsaV3_4G032550	CsaV3_4G006110	CsaV3_4G033050
CsaV3_1G032620	CsaV3_1G033560	CsaV3_1G032620	CsaV3_2G015900	CsaV3_2G012830	CsaV3_1G029990	CsaV3_2G001540	CsaV3_2G028300	CsaV3_1G011490	CsaV3_1G032150	CsaV3_1G035830	CsaV3_1G006380	CsaV3_1G011590	CsaV3_1G011720	CsaV3_1G033560	CsaV3_2G004860	CsaV3_2G031750	CsaV3_1G032040	CsaV3_2G002660	CsaV3_2G026770	CsaV3_1G013320	CsaV3_1G036400	CsaV3_1G038700	CsaV3_1G007900	CsaV3_1G029310	CsaV3_1G013860	CsaV3_1G038870	CsaV3_6G050740	CsaV3_5G011060	CsaV3_7G024980	CsaV3_3G041620	CsaV3_7G010130	CsaV3_5G026550	CsaV3_6G031350
CsaV3_1G033160	CsaV3_1G033600	CsaV3_1G033160	CsaV3_2G015960	CsaV3_2G012840	CsaV3_1G030170	CsaV3_2G001820	CsaV3_2G028350	CsaV3_1G011590	CsaV3_1G032340	CsaV3_1G035950	CsaV3_1G006440	CsaV3_1G011620	CsaV3_1G011960	CsaV3_1G033600	CsaV3_2G005050	CsaV3_2G032290	CsaV3_1G032150	CsaV3_2G002720	CsaV3_2G026780	CsaV3_1G013360	CsaV3_1G036480	CsaV3_1G038750	CsaV3_1G007910	CsaV3_1G029320	CsaV3_1G013870	CsaV3_3G045320	CsaV3_UNG158170	CsaV3_1G011400	CsaV3_2G034870	CsaV3_1G030250	CsaV3_7G030380	CsaV3_1G013360	CsaV3_3G014440
CsaV3_1G033180	CsaV3_1G033910	CsaV3_1G033180	CsaV3_2G016300	CsaV3_2G013030	CsaV3_1G030250	CsaV3_2G002350	CsaV3_2G028410	CsaV3_1G011680	CsaV3_1G033110	CsaV3_1G036060	CsaV3_1G006470	CsaV3_1G011640	CsaV3_1G012350	CsaV3_1G033910	CsaV3_2G006760	CsaV3_2G032300	CsaV3_1G032180	CsaV3_2G002780	CsaV3_2G027880	CsaV3_1G013370	CsaV3_1G036510	CsaV3_1G038820	CsaV3_1G007930	CsaV3_1G029340	CsaV3_1G014170	CsaV3_7G033980	CsaV3_4G024950	CsaV3_4G007290	CsaV3_4G007140	CsaV3_7G030690	CsaV3_2G003820	CsaV3_2G008390	CsaV3_4G030550
CsaV3_1G033200	CsaV3_1G035800	CsaV3_1G033200	CsaV3_2G016750	CsaV3_2G013270	CsaV3_1G030370	CsaV3_2G002450	CsaV3_2G028770	CsaV3_1G011710	CsaV3_1G033350	CsaV3_1G036380	CsaV3_1G006510	CsaV3_1G011680	CsaV3_1G012420	CsaV3_1G035800	CsaV3_2G006770	CsaV3_2G032480	CsaV3_1G032290	CsaV3_2G003010	CsaV3_2G027910	CsaV3_1G013530	CsaV3_1G036780	CsaV3_1G039520	CsaV3_1G007940	CsaV3_1G029350	CsaV3_1G014240	CsaV3_1G046410	CsaV3_7G035080	CsaV3_3G043020	CsaV3_3G041620	CsaV3_7G008900	CsaV3_1G026620	CsaV3_3G012120	CsaV3_1G017200
CsaV3_1G033420	CsaV3_1G036000	CsaV3_1G033420	CsaV3_2G017290	CsaV3_2G013530	CsaV3_1G030390	CsaV3_2G002580	CsaV3_2G028790	CsaV3_1G011720	CsaV3_1G033420	CsaV3_1G036420	CsaV3_1G006550	CsaV3_1G011730	CsaV3_1G012520	CsaV3_1G036000	CsaV3_2G006980	CsaV3_2G032490	CsaV3_1G032340	CsaV3_2G003020	CsaV3_2G028110	CsaV3_1G013860	CsaV3_1G036900	CsaV3_1G039920	CsaV3_1G007950	CsaV3_1G029400	CsaV3_1G014280	CsaV3_5G023360	CsaV3_2G010910	CsaV3_6G046840	CsaV3_1G030250	CsaV3_4G000990	CsaV3_6G007550	CsaV3_1G030670	CsaV3_4G032410
CsaV3_1G033440	CsaV3_1G036580	CsaV3_1G033440	CsaV3_2G017310	CsaV3_2G014140	CsaV3_1G030570	CsaV3_2G002660	CsaV3_2G028950	CsaV3_1G011730	CsaV3_1G033440	CsaV3_1G036710	CsaV3_1G006570	CsaV3_1G011740	CsaV3_1G012620	CsaV3_1G036580	CsaV3_2G007080	CsaV3_2G034610	CsaV3_1G032430	CsaV3_2G003740	CsaV3_2G028770	CsaV3_1G013870	CsaV3_1G037100	CsaV3_1G040060	CsaV3_1G007960	CsaV3_1G029820	CsaV3_1G014340	CsaV3_6G045890	CsaV3_4G000890	CsaV3_1G007710	CsaV3_7G030690	CsaV3_5G035300	CsaV3_4G003810	CsaV3_1G007780	CsaV3_1G038380
CsaV3_1G033490	CsaV3_1G036780	CsaV3_1G033490	CsaV3_2G017360	CsaV3_2G014200	CsaV3_1G030610	CsaV3_2G002720	CsaV3_2G029070	CsaV3_1G011740	CsaV3_1G033530	CsaV3_1G036880	CsaV3_1G006580	CsaV3_1G011780	CsaV3_1G012680	CsaV3_1G036780	CsaV3_2G008170	CsaV3_2G035880	CsaV3_1G032510	CsaV3_2G003820	CsaV3_2G028950	CsaV3_1G013950	CsaV3_1G037280	CsaV3_1G040740	CsaV3_1G008040	CsaV3_1G030170	CsaV3_1G014400	CsaV3_3G026730	CsaV3_6G013300	CsaV3_5G038110	CsaV3_4G033850	CsaV3_2G032360	CsaV3_6G047450	CsaV3_4G033560	CsaV3_3G034400
CsaV3_1G033500	CsaV3_1G036810	CsaV3_1G033500	CsaV3_2G017400	CsaV3_2G014240	CsaV3_1G030670	CsaV3_2G002780	CsaV3_2G029110	CsaV3_1G011970	CsaV3_1G033660	CsaV3_1G037210	CsaV3_1G006640	CsaV3_1G011850	CsaV3_1G012930	CsaV3_1G036810	CsaV3_2G009060	CsaV3_2G035970	CsaV3_1G032620	CsaV3_2G003910	CsaV3_2G029110	CsaV3_1G014000	CsaV3_1G037540	CsaV3_1G040750	CsaV3_1G008050	CsaV3_1G030190	CsaV3_1G014550	CsaV3_2G036290	CsaV3_6G015400	CsaV3_4G025330	CsaV3_4G000990	CsaV3_3G005060	CsaV3_5G002190	CsaV3_7G027830	CsaV3_1G005340
CsaV3_1G033560	CsaV3_1G036900	CsaV3_1G033560	CsaV3_2G017810	CsaV3_2G014360	CsaV3_1G030710	CsaV3_2G002930	CsaV3_2G029180	CsaV3_1G011990	CsaV3_1G033670	CsaV3_1G037450	CsaV3_1G006660	CsaV3_1G011990	CsaV3_1G013050	CsaV3_1G036900	CsaV3_2G009070	CsaV3_2G036010	CsaV3_1G033110	CsaV3_2G004080	CsaV3_2G029650	CsaV3_1G014080	CsaV3_1G037780	CsaV3_1G040990	CsaV3_1G008210	CsaV3_1G030240	CsaV3_1G014770	CsaV3_6G009290	CsaV3_5G037310	CsaV3_2G030230	CsaV3_7G002940	CsaV3_6G039710	CsaV3_1G013870	CsaV3_3G016040	CsaV3_6G002170
CsaV3_1G033600	CsaV3_1G037280	CsaV3_1G033600	CsaV3_2G018170	CsaV3_2G014380	CsaV3_1G030730	CsaV3_2G003010	CsaV3_2G029480	CsaV3_1G012170	CsaV3_1G033710	CsaV3_1G037540	CsaV3_1G006720	CsaV3_1G012170	CsaV3_1G013510	CsaV3_1G037280	CsaV3_2G011110	CsaV3_3G000440	CsaV3_1G033130	CsaV3_2G004090	CsaV3_2G029900	CsaV3_1G014210	CsaV3_1G038050	CsaV3_1G041360	CsaV3_1G008270	CsaV3_1G030250	CsaV3_1G015100	CsaV3_3G031660	CsaV3_2G013030	CsaV3_4G026200	CsaV3_2G032360	CsaV3_4G003820	CsaV3_5G031490	CsaV3_3G010420	CsaV3_3G019790
CsaV3_1G033710	CsaV3_1G037390	CsaV3_1G033710	CsaV3_2G018180	CsaV3_2G014460	CsaV3_1G030930	CsaV3_2G003020	CsaV3_2G030760	CsaV3_1G012450	CsaV3_1G033910	CsaV3_1G037700	CsaV3_1G006820	CsaV3_1G012490	CsaV3_1G013760	CsaV3_1G037390	CsaV3_2G011210	CsaV3_3G001940	CsaV3_1G033350	CsaV3_2G004320	CsaV3_2G029930	CsaV3_1G014380	CsaV3_1G038380	CsaV3_1G041670	CsaV3_1G008440	CsaV3_1G030300	CsaV3_1G015130	CsaV3_5G024540	CsaV3_5G025850	CsaV3_7G000770	CsaV3_4G003820	CsaV3_4G006280	CsaV3_3G022370	CsaV3_7G035150	CsaV3_6G032030
CsaV3_1G033910	CsaV3_1G037510	CsaV3_1G033910	CsaV3_2G019440	CsaV3_2G014600	CsaV3_1G031270	CsaV3_2G003820	CsaV3_2G030790	CsaV3_1G012490	CsaV3_1G034650	CsaV3_1G038300	CsaV3_1G006920	CsaV3_1G012650	CsaV3_1G013860	CsaV3_1G037510	CsaV3_2G011240	CsaV3_3G001980	CsaV3_1G033420	CsaV3_2G005070	CsaV3_2G030230	CsaV3_1G014400	CsaV3_1G038410	CsaV3_1G042000	CsaV3_1G008530	CsaV3_1G030370	CsaV3_1G015180	CsaV3_6G002670	CsaV3_5G002670	CsaV3_3G015760	CsaV3_4G006280	CsaV3_1G039880	CsaV3_7G004100	CsaV3_3G012890	CsaV3_5G032410
CsaV3_1G034470	CsaV3_1G037610	CsaV3_1G034470	CsaV3_2G019810	CsaV3_2G014740	CsaV3_1G031730	CsaV3_2G004080	CsaV3_2G031250	CsaV3_1G012650	CsaV3_1G036000	CsaV3_1G038610	CsaV3_1G006940	CsaV3_1G012810	CsaV3_1G013870	CsaV3_1G037610	CsaV3_2G011320	CsaV3_3G002780	CsaV3_1G033440	CsaV3_2G005080	CsaV3_2G030240	CsaV3_1G014490	CsaV3_1G038430	CsaV3_1G042640	CsaV3_1G008560	CsaV3_1G030390	CsaV3_1G015360	CsaV3_5G031940	CsaV3_4G025580	CsaV3_1G044100	CsaV3_1G039880	CsaV3_6G013670	CsaV3_2G013480	CsaV3_3G022210	CsaV3_1G033110
CsaV3_1G034620	CsaV3_1G037650	CsaV3_1G034620	CsaV3_2G024550	CsaV3_2G015280	CsaV3_1G032150	CsaV3_2G004090	CsaV3_2G031350	CsaV3_1G012670	CsaV3_1G036150	CsaV3_1G038700	CsaV3_1G006960	CsaV3_1G012940	CsaV3_1G014000	CsaV3_1G037650	CsaV3_2G011650	CsaV3_3G002840	CsaV3_1G033530	CsaV3_2G006980	CsaV3_2G030530	CsaV3_1G014510	CsaV3_1G038780	CsaV3_1G042920	CsaV3_1G008690	CsaV3_1G030530	CsaV3_1G015440	CsaV3_1G028640	CsaV3_1G000670	CsaV3_6G001490	CsaV3_1G026620	CsaV3_6G048480	CsaV3_4G002340	CsaV3_1G030170	CsaV3_5G028720
CsaV3_1G035800	CsaV3_1G037660	CsaV3_1G035800	CsaV3_2G024660	CsaV3_2G015780	CsaV3_1G032180	CsaV3_2G004250	CsaV3_2G031710	CsaV3_1G012680	CsaV3_1G036220	CsaV3_1G038750	CsaV3_1G006970	CsaV3_1G012950	CsaV3_1G014070	CsaV3_1G037660	CsaV3_2G011990	CsaV3_3G003700	CsaV3_1G033570	CsaV3_2G007080	CsaV3_2G030790	CsaV3_1G014830	CsaV3_1G038860	CsaV3_1G043760	CsaV3_1G008950	CsaV3_1G030930	CsaV3_1G015450	CsaV3_4G030340	CsaV3_4G034410	CsaV3_2G016410	CsaV3_6G007550	CsaV3_1G026620	CsaV3_4G012050	CsaV3_7G031720	CsaV3_3G023620
CsaV3_1G036220	CsaV3_1G037700	CsaV3_1G036220	CsaV3_2G025710	CsaV3_2G017660	CsaV3_1G032220	CsaV3_2G004320	CsaV3_2G031730	CsaV3_1G012940	CsaV3_1G036400	CsaV3_1G038820	CsaV3_1G007010	CsaV3_1G013080	CsaV3_1G014210	CsaV3_1G037700	CsaV3_2G012780	CsaV3_3G006310	CsaV3_1G033910	CsaV3_2G007890	CsaV3_2G030930	CsaV3_1G015130	CsaV3_1G038870	CsaV3_1G044020	CsaV3_1G009000	CsaV3_1G031110	CsaV3_1G015510	CsaV3_7G032270	CsaV3_5G023170	CsaV3_3G032220	CsaV3_4G003260	CsaV3_6G007550	CsaV3_4G002310	CsaV3_3G012150	CsaV3_4G032890
CsaV3_1G036480	CsaV3_1G038050	CsaV3_1G036480	CsaV3_2G026210	CsaV3_2G017840	CsaV3_1G032290	CsaV3_2G005050	CsaV3_2G031930	CsaV3_1G012950	CsaV3_1G036480	CsaV3_1G039330	CsaV3_1G007110	CsaV3_1G013320	CsaV3_1G014240	CsaV3_1G038050	CsaV3_2G012810	CsaV3_3G007750	CsaV3_1G034060	CsaV3_2G008170	CsaV3_2G031250	CsaV3_1G015540	CsaV3_1G038880	CsaV3_1G044100	CsaV3_1G009010	CsaV3_1G031130	CsaV3_1G015670	CsaV3_1G006440	CsaV3_2G014930	CsaV3_5G033150	CsaV3_5G031490	CsaV3_4G032410	CsaV3_6G001990	CsaV3_7G006280	CsaV3_2G014830
CsaV3_1G036510	CsaV3_1G038290	CsaV3_1G036510	CsaV3_2G026370	CsaV3_2G017980	CsaV3_1G032340	CsaV3_2G005360	CsaV3_2G034210	CsaV3_1G013050	CsaV3_1G036680	CsaV3_1G039520	CsaV3_1G007130	CsaV3_1G013360	CsaV3_1G014340	CsaV3_1G038290	CsaV3_2G012850	CsaV3_3G007850	CsaV3_1G035810	CsaV3_2G008210	CsaV3_2G031350	CsaV3_1G015650	CsaV3_1G039150	CsaV3_1G044150	CsaV3_1G009030	CsaV3_1G031270	CsaV3_1G015730	CsaV3_5G034900	CsaV3_5G015800	CsaV3_7G026850	CsaV3_1G009450	CsaV3_5G031490	CsaV3_3G034540	CsaV3_5G017520	CsaV3_3G032550
CsaV3_1G036900	CsaV3_1G038380	CsaV3_1G036900	CsaV3_2G026590	CsaV3_2G018220	CsaV3_1G032620	CsaV3_2G006370	CsaV3_2G034530	CsaV3_1G013080	CsaV3_1G036780	CsaV3_1G039920	CsaV3_1G007140	CsaV3_1G013370	CsaV3_1G014400	CsaV3_1G038380	CsaV3_2G012880	CsaV3_3G010950	CsaV3_1G035820	CsaV3_2G009060	CsaV3_2G032420	CsaV3_1G015670	CsaV3_1G039160	CsaV3_1G044450	CsaV3_1G009130	CsaV3_1G031290	CsaV3_1G016940	CsaV3_6G031690	CsaV3_1G044030	CsaV3_3G015780	CsaV3_3G012120	CsaV3_5G028720	CsaV3_4G017700	CsaV3_1G030710	CsaV3_1G032340
CsaV3_1G037210	CsaV3_1G038390	CsaV3_1G037210	CsaV3_2G028170	CsaV3_2G018230	CsaV3_1G033110	CsaV3_2G006380	CsaV3_2G034610	CsaV3_1G013320	CsaV3_1G036900	CsaV3_1G040060	CsaV3_1G007310	CsaV3_1G013530	CsaV3_1G014490	CsaV3_1G038390	CsaV3_2G012970	CsaV3_3G011110	CsaV3_1G035830	CsaV3_2G009070	CsaV3_2G032470	CsaV3_1G015750	CsaV3_1G039700	CsaV3_1G045200	CsaV3_1G009250	CsaV3_1G031310	CsaV3_1G016960	CsaV3_4G003470	CsaV3_3G042640	CsaV3_7G006440	CsaV3_3G010420	CsaV3_5G005480	CsaV3_6G044270	CsaV3_7G004080	CsaV3_5G005480
CsaV3_1G037510	CsaV3_1G038400	CsaV3_1G037510	CsaV3_2G029350	CsaV3_2G019460	CsaV3_1G033200	CsaV3_2G006660	CsaV3_2G034770	CsaV3_1G013360	CsaV3_1G037100	CsaV3_1G041360	CsaV3_1G007330	CsaV3_1G013610	CsaV3_1G014550	CsaV3_1G038400	CsaV3_2G013480	CsaV3_3G011920	CsaV3_1G036000	CsaV3_2G009780	CsaV3_2G032490	CsaV3_1G015800	CsaV3_1G039740	CsaV3_1G045740	CsaV3_1G009260	CsaV3_1G031450	CsaV3_1G017190	CsaV3_4G009640	CsaV3_2G032870	CsaV3_1G042600	CsaV3_7G035150	CsaV3_7G022730	CsaV3_2G015900	CsaV3_6G046710	CsaV3_7G022730
CsaV3_1G038050	CsaV3_1G038410	CsaV3_1G038050	CsaV3_2G029490	CsaV3_2G024430	CsaV3_1G033350	CsaV3_2G006980	CsaV3_2G035040	CsaV3_1G013370	CsaV3_1G037280	CsaV3_1G041370	CsaV3_1G007340	CsaV3_1G013950	CsaV3_1G014660	CsaV3_1G038410	CsaV3_2G014310	CsaV3_3G012180	CsaV3_1G036300	CsaV3_2G010470	CsaV3_2G034610	CsaV3_1G016960	CsaV3_1G039870	CsaV3_1G045820	CsaV3_1G009400	CsaV3_1G031540	CsaV3_1G017220	CsaV3_1G039740	CsaV3_2G013650	CsaV3_6G010060	CsaV3_2G019810	CsaV3_2G019810	CsaV3_7G033060	CsaV3_6G047720	CsaV3_3G001940
CsaV3_1G038700	CsaV3_1G038520	CsaV3_1G038700	CsaV3_2G029770	CsaV3_2G024470	CsaV3_1G033420	CsaV3_2G007890	CsaV3_2G035570	CsaV3_1G013530	CsaV3_1G038370	CsaV3_1G042410	CsaV3_1G007380	CsaV3_1G014080	CsaV3_1G015140	CsaV3_1G038520	CsaV3_2G014490	CsaV3_3G014180	CsaV3_1G036390	CsaV3_2G011110	CsaV3_2G034770	CsaV3_1G017010	CsaV3_1G039880	CsaV3_1G045880	CsaV3_1G009420	CsaV3_1G031700	CsaV3_1G017250	CsaV3_1G009830	CsaV3_2G008130	CsaV3_2G029530	CsaV3_4G030710	CsaV3_4G030710	CsaV3_6G049310	CsaV3_3G042980	CsaV3_6G042310
CsaV3_1G038780	CsaV3_1G038700	CsaV3_1G038780	CsaV3_2G030340	CsaV3_2G025000	CsaV3_1G033440	CsaV3_2G007940	CsaV3_2G036660	CsaV3_1G013610	CsaV3_1G038380	CsaV3_1G042640	CsaV3_1G007570	CsaV3_1G014180	CsaV3_1G015180	CsaV3_1G038700	CsaV3_2G014540	CsaV3_3G014270	CsaV3_1G036480	CsaV3_2G011320	CsaV3_2G034970	CsaV3_1G017200	CsaV3_1G040000	CsaV3_1G046030	CsaV3_1G009540	CsaV3_1G031730	CsaV3_1G017270	CsaV3_3G043480	CsaV3_1G033120	CsaV3_1G034300	CsaV3_6G005380	CsaV3_3G005530	CsaV3_6G009330	CsaV3_3G035690	CsaV3_6G048830
CsaV3_1G038820	CsaV3_1G038780	CsaV3_1G038820	CsaV3_2G030370	CsaV3_2G026280	CsaV3_1G033530	CsaV3_2G008390	CsaV3_3G001940	CsaV3_1G013860	CsaV3_1G038410	CsaV3_1G042920	CsaV3_1G007770	CsaV3_1G014380	CsaV3_1G015190	CsaV3_1G038780	CsaV3_2G014830	CsaV3_3G014900	CsaV3_1G036710	CsaV3_2G011650	CsaV3_2G035780	CsaV3_1G017210	CsaV3_1G040390	CsaV3_1G046290	CsaV3_1G009700	CsaV3_1G032140	CsaV3_1G017280	CsaV3_4G000340	CsaV3_5G013090	CsaV3_3G022590	CsaV3_7G006280	CsaV3_6G005380	CsaV3_6G002150	CsaV3_6G006990	CsaV3_3G005530
CsaV3_1G038870	CsaV3_1G038820	CsaV3_1G038870	CsaV3_2G030380	CsaV3_2G027850	CsaV3_1G033570	CsaV3_2G009060	CsaV3_3G002770	CsaV3_1G013870	CsaV3_1G038520	CsaV3_1G043200	CsaV3_1G007780	CsaV3_1G014650	CsaV3_1G015290	CsaV3_1G038820	CsaV3_2G015900	CsaV3_3G015800	CsaV3_1G036780	CsaV3_2G011990	CsaV3_2G035810	CsaV3_1G017220	CsaV3_1G040400	CsaV3_1G046520	CsaV3_1G009760	CsaV3_1G032150	CsaV3_1G017320	CsaV3_5G023060	CsaV3_2G005290	CsaV3_3G026720	CsaV3_5G025930	CsaV3_6G043720	CsaV3_3G001640	CsaV3_1G015730	CsaV3_6G038210
CsaV3_1G039040	CsaV3_1G038860	CsaV3_1G039040	CsaV3_2G030500	CsaV3_2G027880	CsaV3_1G033600	CsaV3_2G009070	CsaV3_3G002780	CsaV3_1G014080	CsaV3_1G038530	CsaV3_1G043210	CsaV3_1G007810	CsaV3_1G014670	CsaV3_1G015440	CsaV3_1G038860	CsaV3_2G016110	CsaV3_3G016700	CsaV3_1G036900	CsaV3_2G012680	CsaV3_3G001940	CsaV3_1G018410	CsaV3_1G040600	CsaV3_2G001950	CsaV3_1G010130	CsaV3_1G032340	CsaV3_1G019610	CsaV3_2G023220	CsaV3_5G025210	CsaV3_4G011710	CsaV3_5G011160	CsaV3_5G025930	CsaV3_2G034610	CsaV3_5G020300	CsaV3_6G036380
CsaV3_1G039050	CsaV3_1G038870	CsaV3_1G039050	CsaV3_2G031100	CsaV3_2G027910	CsaV3_1G033900	CsaV3_2G009140	CsaV3_3G003650	CsaV3_1G014210	CsaV3_1G038780	CsaV3_1G043360	CsaV3_1G007820	CsaV3_1G014690	CsaV3_1G015450	CsaV3_1G038870	CsaV3_2G016750	CsaV3_3G016740	CsaV3_1G037490	CsaV3_2G012780	CsaV3_3G002770	CsaV3_1G019670	CsaV3_1G040980	CsaV3_2G002270	CsaV3_1G010240	CsaV3_1G032390	CsaV3_1G019670	CsaV3_5G026570	CsaV3_2G025170	CsaV3_7G030290	CsaV3_1G039150	CsaV3_1G036000	CsaV3_3G036680	CsaV3_5G011160	CsaV3_7G004090
CsaV3_1G039150	CsaV3_1G039040	CsaV3_1G039150	CsaV3_2G031820	CsaV3_2G027920	CsaV3_1G034450	CsaV3_2G009410	CsaV3_3G005170	CsaV3_1G014340	CsaV3_1G038860	CsaV3_1G043420	CsaV3_1G007850	CsaV3_1G014970	CsaV3_1G015510	CsaV3_1G039040	CsaV3_2G016870	CsaV3_3G016800	CsaV3_1G037530	CsaV3_2G012790	CsaV3_3G003650	CsaV3_1G024140	CsaV3_1G041090	CsaV3_2G002290	CsaV3_1G010250	CsaV3_1G033110	CsaV3_1G021860	CsaV3_4G000050	CsaV3_6G045790	CsaV3_4G023660	CsaV3_6G043930	CsaV3_6G043930	CsaV3_2G019810	CsaV3_2G024550	CsaV3_4G001570
CsaV3_1G039160	CsaV3_1G039160	CsaV3_1G039160	CsaV3_2G032190	CsaV3_2G028250	CsaV3_1G034580	CsaV3_2G009640	CsaV3_3G006310	CsaV3_1G014380	CsaV3_1G038870	CsaV3_1G043760	CsaV3_1G007870	CsaV3_1G015280	CsaV3_1G015540	CsaV3_1G039160	CsaV3_2G017310	CsaV3_3G016930	CsaV3_1G037700	CsaV3_2G012810	CsaV3_3G003700	CsaV3_1G024220	CsaV3_1G041200	CsaV3_2G002310	CsaV3_1G010270	CsaV3_1G033410	CsaV3_1G021870	CsaV3_4G024120	CsaV3_7G035110	CsaV3_1G040880	CsaV3_4G034710	CsaV3_4G034710	CsaV3_4G030710	CsaV3_5G032070	CsaV3_6G006110
CsaV3_1G039330	CsaV3_1G039550	CsaV3_1G039330	CsaV3_2G032250	CsaV3_2G028770	CsaV3_1G034650	CsaV3_2G009780	CsaV3_3G007450	CsaV3_1G014490	CsaV3_1G038880	CsaV3_1G044020	CsaV3_1G007930	CsaV3_1G015500	CsaV3_1G015670	CsaV3_1G039550	CsaV3_2G017720	CsaV3_3G016970	CsaV3_1G038050	CsaV3_2G012850	CsaV3_3G004000	CsaV3_1G026620	CsaV3_1G041400	CsaV3_2G002730	CsaV3_1G010280	CsaV3_1G033420	CsaV3_1G023060	CsaV3_2G011650	CsaV3_6G049410	CsaV3_3G014800	CsaV3_2G009070	CsaV3_2G009070	CsaV3_6G037370	CsaV3_1G039150	CsaV3_6G043720
CsaV3_1G039390	CsaV3_1G039880	CsaV3_1G039390	CsaV3_2G032360	CsaV3_2G028790	CsaV3_1G035720	CsaV3_2G009890	CsaV3_3G008200	CsaV3_1G014650	CsaV3_1G039150	CsaV3_1G044450	CsaV3_1G007940	CsaV3_1G015750	CsaV3_1G015730	CsaV3_1G039880	CsaV3_2G018170	CsaV3_3G017060	CsaV3_1G038260	CsaV3_2G012880	CsaV3_3G004010	CsaV3_1G027960	CsaV3_1G041770	CsaV3_2G003310	CsaV3_1G010300	CsaV3_1G033440	CsaV3_1G024170	CsaV3_5G031760	CsaV3_5G037270	CsaV3_5G020220	CsaV3_3G032860	CsaV3_1G030930	CsaV3_7G028830	CsaV3_4G003950	CsaV3_5G012930
CsaV3_1G039550	CsaV3_1G040000	CsaV3_1G039550	CsaV3_2G034060	CsaV3_2G029110	CsaV3_1G035800	CsaV3_2G010470	CsaV3_3G008220	CsaV3_1G014690	CsaV3_1G039160	CsaV3_1G044900	CsaV3_1G007950	CsaV3_1G017200	CsaV3_1G015760	CsaV3_1G040000	CsaV3_2G018180	CsaV3_3G017110	CsaV3_1G038380	CsaV3_2G012920	CsaV3_3G004970	CsaV3_1G028510	CsaV3_1G042180	CsaV3_2G003650	CsaV3_1G010360	CsaV3_1G033530	CsaV3_1G024210	CsaV3_1G029310	CsaV3_5G003940	CsaV3_6G034520	CsaV3_2G014200	CsaV3_2G014200	CsaV3_6G022740	CsaV3_5G038670	CsaV3_3G015200
CsaV3_1G039880	CsaV3_1G040580	CsaV3_1G039880	CsaV3_2G034870	CsaV3_2G029180	CsaV3_1G035810	CsaV3_2G010910	CsaV3_3G010300	CsaV3_1G014830	CsaV3_1G039700	CsaV3_1G045360	CsaV3_1G007960	CsaV3_1G019510	CsaV3_1G015820	CsaV3_1G040580	CsaV3_2G019440	CsaV3_3G017150	CsaV3_1G038410	CsaV3_2G012970	CsaV3_3G004990	CsaV3_1G028650	CsaV3_1G042210	CsaV3_2G003950	CsaV3_1G010400	CsaV3_1G033670	CsaV3_1G024360	CsaV3_2G007290	CsaV3_5G001070	CsaV3_1G033130	CsaV3_5G010560	CsaV3_5G010560	CsaV3_6G005380	CsaV3_1G010340	CsaV3_2G002300
CsaV3_1G040000	CsaV3_1G040600	CsaV3_1G040000	CsaV3_2G036310	CsaV3_2G029230	CsaV3_1G035820	CsaV3_2G011110	CsaV3_3G010420	CsaV3_1G014970	CsaV3_1G039850	CsaV3_1G045740	CsaV3_1G008020	CsaV3_1G022880	CsaV3_1G016960	CsaV3_1G040600	CsaV3_2G019740	CsaV3_3G017330	CsaV3_1G038520	CsaV3_2G013480	CsaV3_3G005170	CsaV3_1G029090	CsaV3_1G042480	CsaV3_2G004270	CsaV3_1G010500	CsaV3_1G033710	CsaV3_1G025460	CsaV3_1G038260	CsaV3_6G036120	CsaV3_7G023030	CsaV3_1G011720	CsaV3_5G008420	CsaV3_3G031010	CsaV3_5G034300	CsaV3_1G031450
CsaV3_1G040980	CsaV3_1G040980	CsaV3_1G040980	CsaV3_3G000050	CsaV3_2G029650	CsaV3_1G035830	CsaV3_2G011320	CsaV3_3G012000	CsaV3_1G015140	CsaV3_1G039870	CsaV3_1G045880	CsaV3_1G008100	CsaV3_1G025550	CsaV3_1G017190	CsaV3_1G040980	CsaV3_2G019810	CsaV3_3G018050	CsaV3_1G038570	CsaV3_2G014310	CsaV3_3G005340	CsaV3_1G029110	CsaV3_1G042500	CsaV3_2G004430	CsaV3_1G010690	CsaV3_1G033880	CsaV3_1G026650	CsaV3_3G007850	CsaV3_4G007660	CsaV3_3G011350	CsaV3_2G017360	CsaV3_5G026700	CsaV3_3G033550	CsaV3_3G042590	CsaV3_6G044250
CsaV3_1G041400	CsaV3_1G041400	CsaV3_1G041400	CsaV3_3G000120	CsaV3_2G029940	CsaV3_1G036000	CsaV3_2G011400	CsaV3_3G012120	CsaV3_1G015280	CsaV3_1G039880	CsaV3_1G046020	CsaV3_1G008380	CsaV3_1G026620	CsaV3_1G017220	CsaV3_1G041400	CsaV3_2G024320	CsaV3_3G019210	CsaV3_1G038700	CsaV3_2G014490	CsaV3_3G005540	CsaV3_1G029290	CsaV3_1G042540	CsaV3_2G004530	CsaV3_1G010700	CsaV3_1G033910	CsaV3_1G027960	CsaV3_5G039620	CsaV3_3G012430	CsaV3_6G001030	CsaV3_2G016300	CsaV3_6G052560	CsaV3_6G001160	CsaV3_7G003150	CsaV3_6G039900
CsaV3_1G042180	CsaV3_1G042180	CsaV3_1G042180	CsaV3_3G000830	CsaV3_2G030120	CsaV3_1G036060	CsaV3_2G011650	CsaV3_3G012180	CsaV3_1G015510	CsaV3_1G040000	CsaV3_1G046030	CsaV3_1G008570	CsaV3_1G026770	CsaV3_1G017250	CsaV3_1G042180	CsaV3_2G024550	CsaV3_3G019220	CsaV3_1G038760	CsaV3_2G014500	CsaV3_3G005680	CsaV3_1G029310	CsaV3_1G042600	CsaV3_2G004690	CsaV3_1G010730	CsaV3_1G033980	CsaV3_1G028150	CsaV3_6G021740	CsaV3_4G033470	CsaV3_1G000780	CsaV3_6G049630	CsaV3_4G034040	CsaV3_3G014030	CsaV3_3G036910	CsaV3_1G005600
CsaV3_1G042240	CsaV3_1G042490	CsaV3_1G042240	CsaV3_3G000930	CsaV3_2G030780	CsaV3_1G036150	CsaV3_2G012600	CsaV3_3G012450	CsaV3_1G015540	CsaV3_1G040280	CsaV3_1G046060	CsaV3_1G008640	CsaV3_1G028500	CsaV3_1G017270	CsaV3_1G042490	CsaV3_2G024660	CsaV3_3G019790	CsaV3_1G038780	CsaV3_2G014830	CsaV3_3G006820	CsaV3_1G029320	CsaV3_1G043500	CsaV3_2G004730	CsaV3_1G010750	CsaV3_1G034270	CsaV3_1G028460	CsaV3_7G000780	CsaV3_7G010050	CsaV3_6G049160	CsaV3_3G047470	CsaV3_3G003700	CsaV3_2G032190	CsaV3_3G021400	CsaV3_4G023510
CsaV3_1G042490	CsaV3_1G042500	CsaV3_1G042490	CsaV3_3G001640	CsaV3_2G030790	CsaV3_1G036300	CsaV3_2G012780	CsaV3_3G012470	CsaV3_1G015650	CsaV3_1G040400	CsaV3_1G046290	CsaV3_1G008690	CsaV3_1G028530	CsaV3_1G017280	CsaV3_1G042500	CsaV3_2G025710	CsaV3_3G020880	CsaV3_1G038860	CsaV3_2G015000	CsaV3_3G007450	CsaV3_1G029350	CsaV3_1G043640	CsaV3_2G006600	CsaV3_1G010780	CsaV3_1G034290	CsaV3_1G028570	CsaV3_6G047150	CsaV3_7G007550	CsaV3_1G036050	CsaV3_4G034040	CsaV3_3G037060	CsaV3_5G025930	CsaV3_6G005630	CsaV3_7G002930
CsaV3_1G042530	CsaV3_1G042540	CsaV3_1G042530	CsaV3_3G001810	CsaV3_2G031340	CsaV3_1G036380	CsaV3_2G012810	CsaV3_3G012890	CsaV3_1G015730	CsaV3_1G040510	CsaV3_1G046410	CsaV3_1G008720	CsaV3_1G028640	CsaV3_1G019610	CsaV3_1G042540	CsaV3_2G025730	CsaV3_3G021430	CsaV3_1G038870	CsaV3_2G015450	CsaV3_3G008050	CsaV3_1G029370	CsaV3_1G043860	CsaV3_2G006810	CsaV3_1G010800	CsaV3_1G034300	CsaV3_1G028700	CsaV3_6G030970	CsaV3_2G015500	CsaV3_5G030910	CsaV3_3G037060	CsaV3_4G029690	CsaV3_1G038700	CsaV3_1G013370	CsaV3_5G031770
CsaV3_1G043170	CsaV3_1G042880	CsaV3_1G043170	CsaV3_3G001920	CsaV3_2G031730	CsaV3_1G036480	CsaV3_2G012880	CsaV3_3G013120	CsaV3_1G015750	CsaV3_1G040580	CsaV3_1G046760	CsaV3_1G008910	CsaV3_1G029130	CsaV3_1G019670	CsaV3_1G042880	CsaV3_2G026020	CsaV3_3G021480	CsaV3_1G038880	CsaV3_2G015490	CsaV3_3G008220	CsaV3_1G029400	CsaV3_1G043980	CsaV3_2G007330	CsaV3_1G010830	CsaV3_1G034650	CsaV3_1G028840	CsaV3_7G023460	CsaV3_7G021770	CsaV3_3G036100	CsaV3_3G002870	CsaV3_1G038780	CsaV3_2G012970	CsaV3_4G023650	CsaV3_5G008280
CsaV3_1G043300	CsaV3_1G043170	CsaV3_1G043300	CsaV3_3G002120	CsaV3_2G031750	CsaV3_1G036710	CsaV3_2G012970	CsaV3_3G013930	CsaV3_1G017010	CsaV3_1G040980	CsaV3_2G002110	CsaV3_1G008940	CsaV3_1G029150	CsaV3_1G022940	CsaV3_1G043170	CsaV3_2G026210	CsaV3_3G022150	CsaV3_1G039160	CsaV3_2G015540	CsaV3_3G008630	CsaV3_1G029820	CsaV3_1G044210	CsaV3_2G007430	CsaV3_1G010960	CsaV3_1G035800	CsaV3_1G029010	CsaV3_1G040000	CsaV3_1G014180	CsaV3_5G035930	CsaV3_4G030930	CsaV3_3G028050	CsaV3_6G052380	CsaV3_1G008910	CsaV3_6G037780
CsaV3_1G043760	CsaV3_1G043300	CsaV3_1G043760	CsaV3_3G002370	CsaV3_2G032290	CsaV3_1G036780	CsaV3_2G013480	CsaV3_3G014160	CsaV3_1G017030	CsaV3_1G041200	CsaV3_2G002200	CsaV3_1G008950	CsaV3_1G029290	CsaV3_1G024360	CsaV3_1G043300	CsaV3_2G026590	CsaV3_3G022770	CsaV3_1G039520	CsaV3_2G015570	CsaV3_3G008670	CsaV3_1G030010	CsaV3_1G044400	CsaV3_2G009170	CsaV3_1G010980	CsaV3_1G035970	CsaV3_1G029090	CsaV3_3G006170	CsaV3_4G006770	CsaV3_3G019060	CsaV3_4G023820	CsaV3_3G035190	CsaV3_6G045630	CsaV3_6G007540	CsaV3_1G040600
CsaV3_1G043770	CsaV3_1G043760	CsaV3_1G043770	CsaV3_3G002460	CsaV3_2G032420	CsaV3_1G036900	CsaV3_2G013830	CsaV3_3G014270	CsaV3_1G017190	CsaV3_1G041400	CsaV3_2G002270	CsaV3_1G009030	CsaV3_1G029400	CsaV3_1G024370	CsaV3_1G043760	CsaV3_2G028170	CsaV3_3G027050	CsaV3_1G039880	CsaV3_2G015580	CsaV3_3G010160	CsaV3_1G030020	CsaV3_1G045800	CsaV3_2G010040	CsaV3_1G011080	CsaV3_1G036000	CsaV3_1G029220	CsaV3_6G038990	CsaV3_2G033550	CsaV3_4G003830	CsaV3_6G041150	CsaV3_7G001060	CsaV3_6G050950	CsaV3_2G005360	CsaV3_4G002290
CsaV3_1G043860	CsaV3_1G045430	CsaV3_1G043860	CsaV3_3G002750	CsaV3_2G032490	CsaV3_1G037280	CsaV3_2G014160	CsaV3_3G015460	CsaV3_1G017250	CsaV3_1G042180	CsaV3_2G002290	CsaV3_1G009130	CsaV3_1G029470	CsaV3_1G025460	CsaV3_1G045430	CsaV3_2G028350	CsaV3_3G030440	CsaV3_1G040000	CsaV3_2G015900	CsaV3_3G010300	CsaV3_1G030110	CsaV3_1G046320	CsaV3_2G010060	CsaV3_1G011090	CsaV3_1G036150	CsaV3_1G029230	CsaV3_5G039350	CsaV3_1G004570	CsaV3_5G023380	CsaV3_3G043360	CsaV3_3G002870	CsaV3_1G043760	CsaV3_7G007580	CsaV3_5G001480
CsaV3_1G044120	CsaV3_1G046030	CsaV3_1G044120	CsaV3_3G002860	CsaV3_2G033650	CsaV3_1G037930	CsaV3_2G014310	CsaV3_3G015840	CsaV3_1G017270	CsaV3_1G042190	CsaV3_2G002310	CsaV3_1G009250	CsaV3_1G029480	CsaV3_1G025470	CsaV3_1G046030	CsaV3_2G028430	CsaV3_3G030890	CsaV3_1G040400	CsaV3_2G016110	CsaV3_3G010420	CsaV3_1G030170	CsaV3_1G046430	CsaV3_2G010110	CsaV3_1G011160	CsaV3_1G036270	CsaV3_1G029270	CsaV3_1G029320	CsaV3_2G027920	CsaV3_6G047740	CsaV3_6G005610	CsaV3_4G023820	CsaV3_5G023740	CsaV3_3G032860	CsaV3_2G030520
CsaV3_1G044210	CsaV3_1G046410	CsaV3_1G044210	CsaV3_3G002870	CsaV3_2G034210	CsaV3_1G038060	CsaV3_2G014490	CsaV3_3G016210	CsaV3_1G017280	CsaV3_1G042210	CsaV3_2G003160	CsaV3_1G009380	CsaV3_1G029490	CsaV3_1G025480	CsaV3_1G046410	CsaV3_2G029070	CsaV3_3G030920	CsaV3_1G040500	CsaV3_2G016140	CsaV3_3G010810	CsaV3_1G030190	CsaV3_1G046440	CsaV3_2G010160	CsaV3_1G011170	CsaV3_1G036400	CsaV3_1G029710	CsaV3_1G037700	CsaV3_2G015080	CsaV3_6G005570	CsaV3_4G028560	CsaV3_1G010360	CsaV3_2G031820	CsaV3_7G003520	CsaV3_3G034340
CsaV3_1G045430	CsaV3_1G046430	CsaV3_1G045430	CsaV3_3G002880	CsaV3_2G034240	CsaV3_1G038260	CsaV3_2G014610	CsaV3_3G016510	CsaV3_1G019670	CsaV3_1G042480	CsaV3_2G003310	CsaV3_1G009400	CsaV3_1G029730	CsaV3_1G026650	CsaV3_1G046430	CsaV3_2G029350	CsaV3_3G030990	CsaV3_1G040580	CsaV3_2G016220	CsaV3_3G011920	CsaV3_1G030200	CsaV3_2G001540	CsaV3_2G010200	CsaV3_1G011180	CsaV3_1G036510	CsaV3_1G030010	CsaV3_6G039690	CsaV3_1G042240	CsaV3_6G051910	CsaV3_1G010660	CsaV3_3G043360	CsaV3_5G027400	CsaV3_4G031770	CsaV3_3G002970
CsaV3_1G045620	CsaV3_1G046440	CsaV3_1G045620	CsaV3_3G002950	CsaV3_2G034530	CsaV3_1G038410	CsaV3_2G014960	CsaV3_3G016530	CsaV3_1G024140	CsaV3_1G042500	CsaV3_2G003650	CsaV3_1G009420	CsaV3_1G029820	CsaV3_1G026760	CsaV3_1G046440	CsaV3_2G029490	CsaV3_3G031500	CsaV3_1G040600	CsaV3_2G016750	CsaV3_3G012120	CsaV3_1G030240	CsaV3_2G001740	CsaV3_2G010810	CsaV3_1G011200	CsaV3_1G036780	CsaV3_1G030020	CsaV3_6G003430	CsaV3_7G002900	CsaV3_UNG232170	CsaV3_6G009080	CsaV3_5G032580	CsaV3_3G033740		CsaV3_5G025280
CsaV3_1G045880	CsaV3_1G046520	CsaV3_1G045880	CsaV3_3G003460	CsaV3_2G034610	CsaV3_1G038700	CsaV3_2G015410	CsaV3_3G016560	CsaV3_1G024220	CsaV3_1G042510	CsaV3_2G004210	CsaV3_1G009450	CsaV3_1G030030	CsaV3_1G027960	CsaV3_1G046520	CsaV3_2G029770	CsaV3_3G033150	CsaV3_1G040750	CsaV3_2G017310	CsaV3_3G012180	CsaV3_1G030250	CsaV3_2G001760	CsaV3_2G012020	CsaV3_1G011250	CsaV3_1G036900	CsaV3_1G030110	CsaV3_1G043210	CsaV3_3G034450	CsaV3_5G002350	CsaV3_7G003610	CsaV3_2G016380	CsaV3_4G022070		CsaV3_5G031350
CsaV3_1G046430	CsaV3_2G001110	CsaV3_1G046430	CsaV3_3G004040	CsaV3_2G035040	CsaV3_1G038860	CsaV3_2G015490	CsaV3_3G016570	CsaV3_1G025550	CsaV3_1G042540	CsaV3_2G004430	CsaV3_1G009530	CsaV3_1G030170	CsaV3_1G028150	CsaV3_2G001110	CsaV3_2G029890	CsaV3_3G033200	CsaV3_1G040880	CsaV3_2G017460	CsaV3_3G013570	CsaV3_1G030370	CsaV3_2G001820	CsaV3_2G012230	CsaV3_1G011270	CsaV3_1G037100	CsaV3_1G030200	CsaV3_7G023220	CsaV3_2G020830	CsaV3_3G008370	CsaV3_2G028770	CsaV3_5G008960	CsaV3_3G012170		CsaV3_3G047570
CsaV3_1G046440	CsaV3_2G001540	CsaV3_1G046440	CsaV3_3G004620	CsaV3_2G035570	CsaV3_1G039040	CsaV3_2G015500	CsaV3_3G016930	CsaV3_1G026620	CsaV3_1G042900	CsaV3_2G004690	CsaV3_1G009680	CsaV3_1G030250	CsaV3_1G028700	CsaV3_2G001540	CsaV3_2G030340	CsaV3_3G034340	CsaV3_1G041360	CsaV3_2G017720	CsaV3_3G013930	CsaV3_1G030390	CsaV3_2G002110	CsaV3_2G012350	CsaV3_1G011280	CsaV3_1G037780	CsaV3_1G030460	CsaV3_3G026630	CsaV3_5G020340	CsaV3_6G049550	CsaV3_2G003820	CsaV3_5G008950	CsaV3_6G034250		CsaV3_2G017720
CsaV3_2G001110	CsaV3_2G001650	CsaV3_2G001110	CsaV3_3G005680	CsaV3_2G035880	CsaV3_1G039150	CsaV3_2G015520	CsaV3_3G017150	CsaV3_1G026750	CsaV3_1G043500	CsaV3_2G004730	CsaV3_1G009700	CsaV3_1G030360	CsaV3_1G028950	CsaV3_2G001650	CsaV3_2G030370	CsaV3_3G034400	CsaV3_1G041370	CsaV3_2G017970	CsaV3_3G015460	CsaV3_1G030530	CsaV3_2G002300	CsaV3_2G012560	CsaV3_1G011300	CsaV3_1G038050	CsaV3_1G030670	CsaV3_1G045430	CsaV3_3G021370	CsaV3_7G033380	CsaV3_4G003810	CsaV3_2G028770	CsaV3_5G004130		CsaV3_1G036000
CsaV3_2G001540	CsaV3_2G001940	CsaV3_2G001540	CsaV3_3G005900	CsaV3_2G036450	CsaV3_1G039160	CsaV3_2G015540	CsaV3_3G017480	CsaV3_1G026760	CsaV3_1G043840	CsaV3_2G004770	CsaV3_1G009760	CsaV3_1G030370	CsaV3_1G029090	CsaV3_2G001940	CsaV3_2G030380	CsaV3_3G034950	CsaV3_1G041400	CsaV3_2G018020	CsaV3_3G015780	CsaV3_1G030580	CsaV3_2G002580	CsaV3_2G013350	CsaV3_1G011330	CsaV3_1G038380	CsaV3_1G030840	CsaV3_1G008780	CsaV3_2G004220	CsaV3_2G036490	CsaV3_7G004100	CsaV3_2G003820	CsaV3_1G033440		CsaV3_2G029110
CsaV3_2G001650	CsaV3_2G002110	CsaV3_2G001650	CsaV3_3G005920	CsaV3_3G001940	CsaV3_1G039390	CsaV3_2G015560	CsaV3_3G017500	CsaV3_1G026770	CsaV3_1G043860	CsaV3_2G004840	CsaV3_1G009840	CsaV3_1G030390	CsaV3_1G029110	CsaV3_2G002110	CsaV3_2G030500	CsaV3_3G035190	CsaV3_1G042180	CsaV3_2G018170	CsaV3_3G016110	CsaV3_1G030670	CsaV3_2G002660	CsaV3_2G013370	CsaV3_1G011400	CsaV3_1G038520	CsaV3_1G031060	CsaV3_6G012340	CsaV3_2G003730	CsaV3_6G012390	CsaV3_1G030670	CsaV3_4G003810	CsaV3_6G015660		CsaV3_7G012650
CsaV3_2G001750	CsaV3_2G002300	CsaV3_2G001750	CsaV3_3G006250	CsaV3_3G001980	CsaV3_1G039880	CsaV3_2G015580	CsaV3_3G017650	CsaV3_1G027960	CsaV3_1G044210	CsaV3_2G005010	CsaV3_1G009960	CsaV3_1G030610	CsaV3_1G029140	CsaV3_2G002300	CsaV3_2G030520	CsaV3_3G035200	CsaV3_1G042490	CsaV3_2G019460	CsaV3_3G016210	CsaV3_1G030730	CsaV3_2G002720	CsaV3_2G013380	CsaV3_1G011410	CsaV3_1G038760	CsaV3_1G031090	CsaV3_2G010130	CsaV3_6G000460	CsaV3_5G036230	CsaV3_7G028830	CsaV3_7G004100	CsaV3_7G029200		CsaV3_4G037580
CsaV3_2G001760	CsaV3_2G002350	CsaV3_2G001760	CsaV3_3G008420	CsaV3_3G002840	CsaV3_1G040000	CsaV3_2G015900	CsaV3_3G017680	CsaV3_1G029090	CsaV3_1G044380	CsaV3_2G005020	CsaV3_1G009970	CsaV3_1G030730	CsaV3_1G029220	CsaV3_2G002350	CsaV3_2G031100	CsaV3_3G035690	CsaV3_1G042500	CsaV3_2G019810	CsaV3_3G016510	CsaV3_1G030920	CsaV3_2G002780	CsaV3_2G013420	CsaV3_1G011460	CsaV3_1G038780	CsaV3_1G031230	CsaV3_2G018170	CsaV3_4G009780	CsaV3_6G039500	CsaV3_1G030710	CsaV3_7G028830	CsaV3_6G040390		CsaV3_7G007140
CsaV3_2G001820	CsaV3_2G002450	CsaV3_2G001820	CsaV3_3G008750	CsaV3_3G004480	CsaV3_1G040400	CsaV3_2G015960	CsaV3_3G018010	CsaV3_1G029290	CsaV3_1G044400	CsaV3_2G006390	CsaV3_1G009980	CsaV3_1G030930	CsaV3_1G029230	CsaV3_2G002450	CsaV3_2G031820	CsaV3_3G037060	CsaV3_1G042640	CsaV3_2G022180	CsaV3_3G017290	CsaV3_1G030930	CsaV3_2G002930	CsaV3_2G013530	CsaV3_1G011490	CsaV3_1G038860	CsaV3_1G031250	CsaV3_7G024990	CsaV3_6G049270	CsaV3_4G008770	CsaV3_3G042980	CsaV3_5G012930	CsaV3_2G030340		CsaV3_1G030930
CsaV3_2G001890	CsaV3_2G002720	CsaV3_2G001890	CsaV3_3G009320	CsaV3_3G005590	CsaV3_1G041200	CsaV3_2G016140	CsaV3_3G018480	CsaV3_1G029310	CsaV3_1G044460	CsaV3_2G007330	CsaV3_1G010020	CsaV3_1G031110	CsaV3_1G029320	CsaV3_2G002720	CsaV3_2G032190	CsaV3_3G038500	CsaV3_1G043210	CsaV3_2G024320	CsaV3_3G017480	CsaV3_1G031130	CsaV3_2G003010	CsaV3_2G013630	CsaV3_1G011590	CsaV3_1G038880	CsaV3_1G031280	CsaV3_6G018620	CsaV3_6G006990	CsaV3_2G029570	CsaV3_3G033550	CsaV3_3G015200	CsaV3_3G037720		CsaV3_1G001120
CsaV3_2G002110	CsaV3_2G002780	CsaV3_2G002110	CsaV3_3G010070	CsaV3_3G006120	CsaV3_1G041360	CsaV3_2G016170	CsaV3_3G018550	CsaV3_1G029320	CsaV3_1G045790	CsaV3_2G007430	CsaV3_1G010080	CsaV3_1G031130	CsaV3_1G029370	CsaV3_2G002780	CsaV3_2G032360	CsaV3_3G038990	CsaV3_1G043300	CsaV3_2G024660	CsaV3_3G017500	CsaV3_1G031270	CsaV3_2G003020	CsaV3_2G013880	CsaV3_1G011640	CsaV3_1G038910	CsaV3_1G031400	CsaV3_2G024470	CsaV3_5G002490	CsaV3_1G041160	CsaV3_1G015730	CsaV3_3G033550	CsaV3_6G033750		CsaV3_2G012850
CsaV3_2G002270	CsaV3_2G002930	CsaV3_2G002270	CsaV3_3G010330	CsaV3_3G006310	CsaV3_1G041370	CsaV3_2G016300	CsaV3_3G019090	CsaV3_1G029340	CsaV3_1G045800	CsaV3_2G008130	CsaV3_1G010100	CsaV3_1G031290	CsaV3_1G029390	CsaV3_2G002930	CsaV3_2G033660	CsaV3_3G039300	CsaV3_1G043500	CsaV3_2G024690	CsaV3_3G017520	CsaV3_1G031280	CsaV3_2G003280	CsaV3_2G014200	CsaV3_1G011710	CsaV3_1G039150	CsaV3_1G031420	CsaV3_6G040630	CsaV3_3G006340	CsaV3_1G002900	CsaV3_2G012970	CsaV3_2G012970	CsaV3_6G043930		CsaV3_6G049790
CsaV3_2G002450	CsaV3_2G003010	CsaV3_2G002450	CsaV3_3G011460	CsaV3_3G007390	CsaV3_1G041400	CsaV3_2G016750	CsaV3_3G019100	CsaV3_1G029350	CsaV3_1G046430	CsaV3_2G008240	CsaV3_1G010140	CsaV3_1G031310	CsaV3_1G029420	CsaV3_2G003010	CsaV3_2G034430	CsaV3_3G039490	CsaV3_1G043750	CsaV3_2G026210	CsaV3_3G017680	CsaV3_1G031290	CsaV3_2G003330	CsaV3_2G014510	CsaV3_1G011720	CsaV3_1G039160	CsaV3_1G031430	CsaV3_1G003210	CsaV3_5G010640	CsaV3_5G036440	CsaV3_2G031820	CsaV3_4G023510	CsaV3_2G003010		CsaV3_5G001030
CsaV3_2G002480	CsaV3_2G003020	CsaV3_2G002480	CsaV3_3G012050	CsaV3_3G007450	CsaV3_1G042180	CsaV3_2G016990	CsaV3_3G019170	CsaV3_1G029370	CsaV3_1G046440	CsaV3_2G009170	CsaV3_1G010240	CsaV3_1G031450	CsaV3_1G030010	CsaV3_2G003020	CsaV3_2G034600	CsaV3_3G040330	CsaV3_1G043760	CsaV3_2G026370	CsaV3_3G018610	CsaV3_1G031450	CsaV3_2G003600	CsaV3_2G015780	CsaV3_1G011730	CsaV3_1G039700	CsaV3_1G031950	CsaV3_3G045750	CsaV3_2G015090	CsaV3_1G011170	CsaV3_4G022070	CsaV3_2G031820	CsaV3_4G034710		CsaV3_2G013350
CsaV3_2G002630	CsaV3_2G003670	CsaV3_2G002630	CsaV3_3G012100	CsaV3_3G007750	CsaV3_1G042500	CsaV3_2G017310	CsaV3_3G019210	CsaV3_1G029400	CsaV3_2G001540	CsaV3_2G010040	CsaV3_1G010250	CsaV3_1G031470	CsaV3_1G030020	CsaV3_2G003670	CsaV3_2G034870	CsaV3_3G040960	CsaV3_1G043860	CsaV3_2G028170	CsaV3_3G019100	CsaV3_1G031730	CsaV3_2G003670	CsaV3_2G016270	CsaV3_1G011780	CsaV3_1G039740	CsaV3_1G032040	CsaV3_7G030110	CsaV3_1G011680	CsaV3_2G002750	CsaV3_5G038670	CsaV3_4G022070	CsaV3_6G004480		CsaV3_5G003470
CsaV3_2G002720	CsaV3_2G003820	CsaV3_2G002720	CsaV3_3G012150	CsaV3_3G007850	CsaV3_1G042530	CsaV3_2G017330	CsaV3_3G020010	CsaV3_1G029730	CsaV3_2G001740	CsaV3_2G010110	CsaV3_1G010270	CsaV3_1G031480	CsaV3_1G030110	CsaV3_2G003820	CsaV3_2G035350	CsaV3_3G041750	CsaV3_1G044210	CsaV3_2G029150	CsaV3_3G019210	CsaV3_1G031800	CsaV3_2G003740	CsaV3_2G016310	CsaV3_1G012170	CsaV3_1G039880	CsaV3_1G032180	CsaV3_7G021810	CsaV3_4G023860	CsaV3_2G026020	CsaV3_2G003010	CsaV3_5G025280	CsaV3_7G004360		CsaV3_1G008950
CsaV3_2G002950	CsaV3_2G003910	CsaV3_2G002950	CsaV3_3G012170	CsaV3_3G008200	CsaV3_1G042540	CsaV3_2G017360	CsaV3_3G020990	CsaV3_1G029820	CsaV3_2G001940	CsaV3_2G010160	CsaV3_1G010280	CsaV3_1G031530	CsaV3_1G030200	CsaV3_2G003910	CsaV3_2G035450	CsaV3_3G042660	CsaV3_1G044450	CsaV3_2G029350	CsaV3_3G019220	CsaV3_1G032140	CsaV3_2G003820	CsaV3_2G016380	CsaV3_1G012340	CsaV3_1G040000	CsaV3_1G032410	CsaV3_1G015750	CsaV3_2G009430	CsaV3_5G013270	CsaV3_6G007540	CsaV3_5G031350	CsaV3_1G029400		CsaV3_6G016090
CsaV3_2G002960	CsaV3_2G004030	CsaV3_2G002960	CsaV3_3G012390	CsaV3_3G010300	CsaV3_1G042640	CsaV3_2G017400	CsaV3_3G021430	CsaV3_1G029950	CsaV3_2G002300	CsaV3_2G011150	CsaV3_1G010290	CsaV3_1G031540	CsaV3_1G030350	CsaV3_2G004030	CsaV3_3G000050	CsaV3_3G042760	CsaV3_1G045800	CsaV3_2G029490	CsaV3_3G019790	CsaV3_1G032150	CsaV3_2G003910	CsaV3_2G016470	CsaV3_1G012350	CsaV3_1G040240	CsaV3_1G032510	CsaV3_6G013890	CsaV3_3G047340	CsaV3_3G023650	CsaV3_2G014310	CsaV3_2G003010	CsaV3_2G009070		CsaV3_4G023920
CsaV3_2G003010	CsaV3_2G004080	CsaV3_2G003010	CsaV3_3G012720	CsaV3_3G010420	CsaV3_1G042900	CsaV3_2G017500	CsaV3_3G021460	CsaV3_1G029990	CsaV3_2G002450	CsaV3_2G012080	CsaV3_1G010300	CsaV3_1G031730	CsaV3_1G030670	CsaV3_2G004080	CsaV3_3G000830	CsaV3_3G043360	CsaV3_1G046290	CsaV3_2G029750	CsaV3_3G021460	CsaV3_1G032180	CsaV3_2G004080	CsaV3_2G016790	CsaV3_1G012490	CsaV3_1G040400	CsaV3_1G032620	CsaV3_6G005890	CsaV3_3G003430	CsaV3_6G002060	CsaV3_3G040250	CsaV3_6G049790	CsaV3_1G032150		CsaV3_1G004090
CsaV3_2G003020	CsaV3_2G004160	CsaV3_2G003020	CsaV3_3G012890	CsaV3_3G010950	CsaV3_1G043500	CsaV3_2G017610	CsaV3_3G022150	CsaV3_1G030010	CsaV3_2G002580	CsaV3_2G012230	CsaV3_1G010340	CsaV3_1G032010	CsaV3_1G030710	CsaV3_2G004160	CsaV3_3G000930	CsaV3_3G043930	CsaV3_1G046430	CsaV3_2G029770	CsaV3_3G021480	CsaV3_1G032220	CsaV3_2G004090	CsaV3_2G017730	CsaV3_1G012540	CsaV3_1G040410	CsaV3_1G032880	CsaV3_3G002770	CsaV3_2G012800	CsaV3_3G017670	CsaV3_2G012880	CsaV3_2G014310	CsaV3_1G041400		CsaV3_7G026400
CsaV3_2G003620	CsaV3_2G004210	CsaV3_2G003620	CsaV3_3G013490	CsaV3_3G011920	CsaV3_1G043760	CsaV3_2G018170	CsaV3_3G022210	CsaV3_1G030020	CsaV3_2G002720	CsaV3_2G012800	CsaV3_1G010350	CsaV3_1G032040	CsaV3_1G030840	CsaV3_2G004210	CsaV3_3G001640	CsaV3_3G045220	CsaV3_1G046440	CsaV3_2G029890	CsaV3_3G022240	CsaV3_1G032290	CsaV3_2G004250	CsaV3_2G017770	CsaV3_1G012650	CsaV3_1G040580	CsaV3_1G032910	CsaV3_7G030520	CsaV3_2G031870	CsaV3_3G008880	CsaV3_5G017110	CsaV3_6G016090	CsaV3_2G011320		CsaV3_6G031250
CsaV3_2G003670	CsaV3_2G004430	CsaV3_2G003670	CsaV3_3G014030	CsaV3_3G012120	CsaV3_1G043860	CsaV3_2G019810	CsaV3_3G023560	CsaV3_1G030170	CsaV3_2G002780	CsaV3_2G012850	CsaV3_1G010360	CsaV3_1G032150	CsaV3_1G030940	CsaV3_2G004430	CsaV3_3G001660	CsaV3_3G045480	CsaV3_1G046520	CsaV3_2G030340	CsaV3_3G023560	CsaV3_1G032340	CsaV3_2G004320	CsaV3_2G017840	CsaV3_1G012670	CsaV3_1G040600	CsaV3_1G033130	CsaV3_3G034950	CsaV3_6G013730	CsaV3_6G050750	CsaV3_5G025390	CsaV3_3G040250	CsaV3_2G029490		CsaV3_6G037830
CsaV3_2G003820	CsaV3_2G004860	CsaV3_2G003820	CsaV3_3G014440	CsaV3_3G012180	CsaV3_1G044060	CsaV3_2G022180	CsaV3_3G027830	CsaV3_1G030200	CsaV3_2G002950	CsaV3_2G013350	CsaV3_1G010380	CsaV3_1G032940	CsaV3_1G031090	CsaV3_2G004860	CsaV3_3G001810	CsaV3_3G046170	CsaV3_2G001540	CsaV3_2G030370	CsaV3_3G024940	CsaV3_1G032350	CsaV3_2G005050	CsaV3_2G018270	CsaV3_1G012680	CsaV3_1G041050	CsaV3_1G033180	CsaV3_4G033050	CsaV3_7G033910	CsaV3_5G006620	CsaV3_7G006370	CsaV3_2G012880	CsaV3_2G014310		CsaV3_1G031280
CsaV3_2G004030	CsaV3_2G005050	CsaV3_2G004030	CsaV3_3G014920	CsaV3_3G012910	CsaV3_1G044210	CsaV3_2G024550	CsaV3_3G027970	CsaV3_1G030250	CsaV3_2G003010	CsaV3_2G013420	CsaV3_1G010410	CsaV3_1G033110	CsaV3_1G031420	CsaV3_2G005050	CsaV3_3G002370	CsaV3_3G047130	CsaV3_2G002270	CsaV3_2G030380	CsaV3_3G025000	CsaV3_1G032390	CsaV3_2G005060	CsaV3_2G019540	CsaV3_1G012930	CsaV3_1G041090	CsaV3_1G033260	CsaV3_6G014990	CsaV3_7G007480	CsaV3_3G005070	CsaV3_5G008520	CsaV3_5G025390	CsaV3_2G012810		CsaV3_3G045710
CsaV3_2G004160	CsaV3_2G006460	CsaV3_2G004160	CsaV3_3G016040	CsaV3_3G012960	CsaV3_1G045310	CsaV3_2G024660	CsaV3_3G028000	CsaV3_1G030370	CsaV3_2G003020	CsaV3_2G013530	CsaV3_1G010440	CsaV3_1G033310	CsaV3_1G031430	CsaV3_2G006460	CsaV3_3G002460	CsaV3_3G048710	CsaV3_2G002300	CsaV3_2G030500	CsaV3_3G027160	CsaV3_1G032430	CsaV3_2G005070	CsaV3_2G019770	CsaV3_1G012940	CsaV3_1G041160	CsaV3_1G033560	CsaV3_7G023520	CsaV3_6G037930	CsaV3_3G040500	CsaV3_3G017610	CsaV3_7G006370	CsaV3_3G035240		CsaV3_3G042140
CsaV3_2G004430	CsaV3_2G006760	CsaV3_2G004430	CsaV3_3G016060	CsaV3_3G013470	CsaV3_1G045800	CsaV3_2G026210	CsaV3_3G030080	CsaV3_1G030390	CsaV3_2G003330	CsaV3_2G013630	CsaV3_1G010500	CsaV3_1G033350	CsaV3_1G032180	CsaV3_2G006760	CsaV3_3G002470	CsaV3_4G000550	CsaV3_2G002310	CsaV3_2G030520	CsaV3_3G027830	CsaV3_1G032440	CsaV3_2G005080	CsaV3_2G019780	CsaV3_1G012950	CsaV3_1G041200	CsaV3_1G033570	CsaV3_1G038380	CsaV3_4G026050	CsaV3_1G041120	CsaV3_4G027100	CsaV3_3G012960	CsaV3_4G010050
CsaV3_2G004980	CsaV3_2G006770	CsaV3_2G004980	CsaV3_3G016090	CsaV3_3G013930	CsaV3_1G046340	CsaV3_2G026370	CsaV3_3G030140	CsaV3_1G030610	CsaV3_2G003450	CsaV3_2G014200	CsaV3_1G010510	CsaV3_1G033370	CsaV3_1G032220	CsaV3_2G006770	CsaV3_3G002730	CsaV3_4G001570	CsaV3_2G002400	CsaV3_2G030690	CsaV3_3G027970	CsaV3_1G032600	CsaV3_2G005360	CsaV3_2G024400	CsaV3_1G013050	CsaV3_1G041290	CsaV3_1G033730	CsaV3_7G035010	CsaV3_3G048020	CsaV3_5G004550	CsaV3_2G001540	CsaV3_6G042280	CsaV3_7G026880
CsaV3_2G005010	CsaV3_2G006980	CsaV3_2G005010	CsaV3_3G016220	CsaV3_3G013980	CsaV3_1G046430	CsaV3_2G028170	CsaV3_3G030690	CsaV3_1G030670	CsaV3_2G003600	CsaV3_2G014510	CsaV3_1G010540	CsaV3_1G033420	CsaV3_1G032290	CsaV3_2G006980	CsaV3_3G002750	CsaV3_4G002340	CsaV3_2G002450	CsaV3_2G031100	CsaV3_3G030440	CsaV3_1G032620	CsaV3_2G006370	CsaV3_2G024470	CsaV3_1G013080	CsaV3_1G041400	CsaV3_1G033760	CsaV3_6G039810	CsaV3_7G003690	CsaV3_6G045940	CsaV3_3G033690	CsaV3_3G017610	CsaV3_1G046440
CsaV3_2G005360	CsaV3_2G007080	CsaV3_2G005360	CsaV3_3G017610	CsaV3_3G014270	CsaV3_1G046440	CsaV3_2G029350	CsaV3_3G031640	CsaV3_1G030710	CsaV3_2G003670	CsaV3_2G015780	CsaV3_1G010590	CsaV3_1G033440	CsaV3_1G032390	CsaV3_2G007080	CsaV3_3G002870	CsaV3_4G002850	CsaV3_2G002480	CsaV3_2G031480	CsaV3_3G030690	CsaV3_1G033110	CsaV3_2G006760	CsaV3_2G025390	CsaV3_1G013100	CsaV3_1G041590	CsaV3_1G033810	CsaV3_5G032810	CsaV3_7G007760	CsaV3_6G003960	CsaV3_7G035160	CsaV3_2G001540	CsaV3_6G032040
CsaV3_2G006420	CsaV3_2G007290	CsaV3_2G006420	CsaV3_3G018140	CsaV3_3G014280	CsaV3_1G046760	CsaV3_2G029490	CsaV3_3G032130	CsaV3_1G030730	CsaV3_2G003820	CsaV3_2G016040	CsaV3_1G010640	CsaV3_1G033530	CsaV3_1G032440	CsaV3_2G007290	CsaV3_3G002880	CsaV3_4G004730	CsaV3_2G002580	CsaV3_2G031730	CsaV3_3G030710	CsaV3_1G033130	CsaV3_2G006770	CsaV3_2G025490	CsaV3_1G013320	CsaV3_1G041770	CsaV3_1G034440	CsaV3_7G035200	CsaV3_5G004710	CsaV3_5G005410	CsaV3_1G010730	CsaV3_3G033690	CsaV3_2G015780
CsaV3_2G007290	CsaV3_2G007430	CsaV3_2G007290	CsaV3_3G018660	CsaV3_3G015320	CsaV3_2G001540	CsaV3_2G029750	CsaV3_3G032860	CsaV3_1G030930	CsaV3_2G003910	CsaV3_2G016270	CsaV3_1G010660	CsaV3_1G033600	CsaV3_1G032450	CsaV3_2G007430	CsaV3_3G002950	CsaV3_4G004820	CsaV3_2G002660	CsaV3_2G031820	CsaV3_3G030860	CsaV3_1G033260	CsaV3_2G006980	CsaV3_2G025510	CsaV3_1G013340	CsaV3_1G042180	CsaV3_1G034450	CsaV3_7G005590	CsaV3_6G030840	CsaV3_6G004890	CsaV3_1G044210	CsaV3_1G010730	CsaV3_5G004600
CsaV3_2G007330	CsaV3_2G008170	CsaV3_2G007330	CsaV3_3G019950	CsaV3_3G015580	CsaV3_2G001820	CsaV3_2G029770	CsaV3_3G032870	CsaV3_1G030940	CsaV3_2G004080	CsaV3_2G016380	CsaV3_1G010700	CsaV3_1G033670	CsaV3_1G032480	CsaV3_2G008170	CsaV3_3G002970	CsaV3_4G005460	CsaV3_2G002720	CsaV3_2G032120	CsaV3_3G030920	CsaV3_1G033350	CsaV3_2G007860	CsaV3_2G025840	CsaV3_1G013530	CsaV3_1G042210	CsaV3_1G034580	CsaV3_7G000740	CsaV3_5G006860	CsaV3_5G034450	CsaV3_2G031100	CsaV3_2G031100	CsaV3_7G035130
CsaV3_2G007920	CsaV3_2G008770	CsaV3_2G007920	CsaV3_3G020650	CsaV3_3G015800	CsaV3_2G002110	CsaV3_2G029970	CsaV3_3G033500	CsaV3_1G031110	CsaV3_2G004090	CsaV3_2G016470	CsaV3_1G010730	CsaV3_1G033710	CsaV3_1G032510	CsaV3_2G008770	CsaV3_3G004040	CsaV3_4G006280	CsaV3_2G002730	CsaV3_2G032190	CsaV3_3G031060	CsaV3_1G033410	CsaV3_2G007890	CsaV3_2G026030	CsaV3_1G013610	CsaV3_1G042480	CsaV3_1G034600	CsaV3_3G032830	CsaV3_4G000540	CsaV3_1G040240	CsaV3_5G030810	CsaV3_5G037920	CsaV3_3G000830
CsaV3_2G008390	CsaV3_2G009060	CsaV3_2G008390	CsaV3_3G021400	CsaV3_3G016560	CsaV3_2G002270	CsaV3_2G030340	CsaV3_3G033650	CsaV3_1G031130	CsaV3_2G004190	CsaV3_2G016780	CsaV3_1G010750	CsaV3_1G033910	CsaV3_1G032620	CsaV3_2G009060	CsaV3_3G004980	CsaV3_4G006510	CsaV3_2G002780	CsaV3_2G032360	CsaV3_3G032130	CsaV3_1G033420	CsaV3_2G007920	CsaV3_2G026040	CsaV3_1G013760	CsaV3_1G042500	CsaV3_1G035810	CsaV3_4G002340	CsaV3_2G012900	CsaV3_3G002150	CsaV3_3G016090	CsaV3_3G016090	CsaV3_7G031270
CsaV3_2G008660	CsaV3_2G009070	CsaV3_2G008660	CsaV3_3G021710	CsaV3_3G016670	CsaV3_2G002310	CsaV3_2G030370	CsaV3_3G033850	CsaV3_1G031270	CsaV3_2G004250	CsaV3_2G017250	CsaV3_1G010780	CsaV3_1G033980	CsaV3_1G032860	CsaV3_2G009070	CsaV3_3G005060	CsaV3_4G006580	CsaV3_2G003010	CsaV3_2G033050	CsaV3_3G033200	CsaV3_1G033440	CsaV3_2G007930	CsaV3_2G026770	CsaV3_1G013790	CsaV3_1G042990	CsaV3_1G035820	CsaV3_1G012680	CsaV3_3G046430	CsaV3_4G034750	CsaV3_3G047580	CsaV3_4G034250
CsaV3_2G009060	CsaV3_2G010160	CsaV3_2G009060	CsaV3_3G021720	CsaV3_3G016740	CsaV3_2G002350	CsaV3_2G030380	CsaV3_3G034390	CsaV3_1G031290	CsaV3_2G004320	CsaV3_2G017770	CsaV3_1G010790	CsaV3_1G034650	CsaV3_1G032880	CsaV3_2G010160	CsaV3_3G005530	CsaV3_4G006590	CsaV3_2G003020	CsaV3_2G034030	CsaV3_3G034340	CsaV3_1G033530	CsaV3_2G008140	CsaV3_2G027880	CsaV3_1G013860	CsaV3_1G043030	CsaV3_1G036300	CsaV3_5G026550	CsaV3_4G034530	CsaV3_7G006720	CsaV3_3G037990	CsaV3_5G013360
CsaV3_2G009070	CsaV3_2G011110	CsaV3_2G009070	CsaV3_3G022370	CsaV3_3G016930	CsaV3_2G002450	CsaV3_2G030500	CsaV3_3G034400	CsaV3_1G031420	CsaV3_2G005050	CsaV3_2G017800	CsaV3_1G010800	CsaV3_1G035800	CsaV3_1G032890	CsaV3_2G011110	CsaV3_3G005850	CsaV3_4G006600	CsaV3_2G003650	CsaV3_2G034430	CsaV3_3G034400	CsaV3_1G033570	CsaV3_2G008170	CsaV3_2G027910	CsaV3_1G013870	CsaV3_1G043500	CsaV3_1G036380	CsaV3_4G002310	CsaV3_1G029140	CsaV3_UNG208200	CsaV3_5G010470	CsaV3_1G033530
CsaV3_2G009640	CsaV3_2G011210	CsaV3_2G009640	CsaV3_3G026830	CsaV3_3G016970	CsaV3_2G002580	CsaV3_2G030520	CsaV3_3G034500	CsaV3_1G031530	CsaV3_2G005060	CsaV3_2G017840	CsaV3_1G010830	CsaV3_1G035990	CsaV3_1G032920	CsaV3_2G011210	CsaV3_3G005900	CsaV3_4G006820	CsaV3_2G003740	CsaV3_2G034600	CsaV3_3G034810	CsaV3_1G033670	CsaV3_2G008380	CsaV3_2G028090	CsaV3_1G013950	CsaV3_1G043750	CsaV3_1G036390	CsaV3_6G009140	CsaV3_UNG210330	CsaV3_1G011200	CsaV3_2G026370	CsaV3_4G025770
CsaV3_2G010160	CsaV3_2G011240	CsaV3_2G010160	CsaV3_3G028120	CsaV3_3G017110	CsaV3_2G002660	CsaV3_2G031100	CsaV3_3G036730	CsaV3_1G031730	CsaV3_2G005070	CsaV3_2G018040	CsaV3_1G010960	CsaV3_1G036000	CsaV3_1G033120	CsaV3_2G011240	CsaV3_3G005920	CsaV3_4G006850	CsaV3_2G003820	CsaV3_2G034870	CsaV3_3G034940	CsaV3_1G033810	CsaV3_2G008720	CsaV3_2G028110	CsaV3_1G014170	CsaV3_1G043840	CsaV3_1G036530	CsaV3_3G041880	CsaV3_6G037160	CsaV3_3G018560	CsaV3_3G017650	CsaV3_5G012920
CsaV3_2G010600	CsaV3_2G011320	CsaV3_2G010600	CsaV3_3G031010	CsaV3_3G017650	CsaV3_2G002720	CsaV3_2G031470	CsaV3_3G036890	CsaV3_1G031800	CsaV3_2G005080	CsaV3_2G018270	CsaV3_1G010970	CsaV3_1G036080	CsaV3_1G033150	CsaV3_2G011320	CsaV3_3G006030	CsaV3_4G007490	CsaV3_2G003910	CsaV3_2G035090	CsaV3_3G035190	CsaV3_1G033980	CsaV3_2G009060	CsaV3_2G028770	CsaV3_1G014240	CsaV3_1G043860	CsaV3_1G036710	CsaV3_1G017270	CsaV3_4G005360	CsaV3_4G000850	CsaV3_3G003460	CsaV3_3G019210
CsaV3_2G011320	CsaV3_2G011430	CsaV3_2G011320	CsaV3_3G031660	CsaV3_3G017680	CsaV3_2G002780	CsaV3_2G031820	CsaV3_3G037060	CsaV3_1G032140	CsaV3_2G005280	CsaV3_2G019540	CsaV3_1G011080	CsaV3_1G036150	CsaV3_1G033180	CsaV3_2G011430	CsaV3_3G006250	CsaV3_4G007850	CsaV3_2G003950	CsaV3_2G035110	CsaV3_3G036070	CsaV3_1G034440	CsaV3_2G009070	CsaV3_2G028790	CsaV3_1G014280	CsaV3_1G043980	CsaV3_1G036950	CsaV3_7G031670	CsaV3_3G030360	CsaV3_4G007720	CsaV3_UNG183400	CsaV3_4G032550
CsaV3_2G011650	CsaV3_2G011650	CsaV3_2G011650	CsaV3_3G031670	CsaV3_3G018050	CsaV3_2G002930	CsaV3_2G032190	CsaV3_3G037320	CsaV3_1G032150	CsaV3_2G005360	CsaV3_2G021090	CsaV3_1G011140	CsaV3_1G036220	CsaV3_1G033260	CsaV3_2G011650	CsaV3_3G006900	CsaV3_4G010190	CsaV3_2G004080	CsaV3_2G035150	CsaV3_3G036730	CsaV3_1G034580	CsaV3_2G009410	CsaV3_2G028950	CsaV3_1G014340	CsaV3_1G044210	CsaV3_1G036960	CsaV3_1G014340	CsaV3_2G013920	CsaV3_3G012780	CsaV3_2G002450	CsaV3_1G036780
CsaV3_2G011990	CsaV3_2G011770	CsaV3_2G011990	CsaV3_3G031850	CsaV3_3G019070	CsaV3_2G003010	CsaV3_2G032250	CsaV3_3G039400	CsaV3_1G032180	CsaV3_2G006370	CsaV3_2G024400	CsaV3_1G011190	CsaV3_1G036250	CsaV3_1G033270	CsaV3_2G011770	CsaV3_3G007260	CsaV3_4G010590	CsaV3_2G004090	CsaV3_2G035350	CsaV3_3G037060	CsaV3_1G034650	CsaV3_2G009640	CsaV3_2G029030	CsaV3_1G014380	CsaV3_1G044460	CsaV3_1G037180	CsaV3_2G012790	CsaV3_5G014570	CsaV3_3G039150	CsaV3_5G013360	CsaV3_4G030550
CsaV3_2G012080	CsaV3_2G011990	CsaV3_2G012080	CsaV3_3G032960	CsaV3_3G019090	CsaV3_2G003020	CsaV3_2G032360	CsaV3_3G040220	CsaV3_1G032220	CsaV3_2G006380	CsaV3_2G024470	CsaV3_1G011280	CsaV3_1G036400	CsaV3_1G033300	CsaV3_2G011990	CsaV3_3G008170	CsaV3_4G014900	CsaV3_2G004270	CsaV3_2G035360	CsaV3_3G037130	CsaV3_1G035810	CsaV3_2G009780	CsaV3_2G029110	CsaV3_1G014400	CsaV3_1G044550	CsaV3_1G037210	CsaV3_4G035810	CsaV3_1G032860	CsaV3_1G018410	CsaV3_3G004040	CsaV3_1G017200
CsaV3_2G012230	CsaV3_2G012780	CsaV3_2G012230	CsaV3_3G033550	CsaV3_3G019220	CsaV3_2G003730	CsaV3_2G032680	CsaV3_3G040280	CsaV3_1G032290	CsaV3_2G006420	CsaV3_2G025030	CsaV3_1G011300	CsaV3_1G036480	CsaV3_1G033480	CsaV3_2G012780	CsaV3_3G008420	CsaV3_4G017460	CsaV3_2G004320	CsaV3_2G035370	CsaV3_3G037320	CsaV3_1G035820	CsaV3_2G010320	CsaV3_2G029480	CsaV3_1G014550	CsaV3_1G044920	CsaV3_1G037320	CsaV3_6G032030	CsaV3_3G018010	CsaV3_4G000940	CsaV3_7G013890	CsaV3_3G034400
CsaV3_2G012800	CsaV3_2G012810	CsaV3_2G012800	CsaV3_3G033690	CsaV3_3G019790	CsaV3_2G003820	CsaV3_2G034110	CsaV3_3G040640	CsaV3_1G032340	CsaV3_2G006440	CsaV3_2G025490	CsaV3_1G011330	CsaV3_1G036510	CsaV3_1G033540	CsaV3_2G012810	CsaV3_3G008750	CsaV3_4G022070	CsaV3_2G004730	CsaV3_2G035960	CsaV3_3G038530	CsaV3_1G035830	CsaV3_2G010470	CsaV3_2G029530	CsaV3_1G014650	CsaV3_1G045800	CsaV3_1G037450	CsaV3_5G033810	CsaV3_4G037190	CsaV3_6G052130	CsaV3_4G032550	CsaV3_3G022370
CsaV3_2G012810	CsaV3_2G012830	CsaV3_2G012810	CsaV3_3G033740	CsaV3_3G022210	CsaV3_2G004080	CsaV3_2G034290	CsaV3_3G041020	CsaV3_1G032390	CsaV3_2G006660	CsaV3_2G025510	CsaV3_1G011340	CsaV3_1G036680	CsaV3_1G033560	CsaV3_2G012830	CsaV3_3G010070	CsaV3_4G023430	CsaV3_2G005070	CsaV3_3G000830	CsaV3_3G038540	CsaV3_1G035950	CsaV3_2G011110	CsaV3_2G029650	CsaV3_1G014670	CsaV3_1G046320	CsaV3_1G037490	CsaV3_5G032410	CsaV3_3G012470	CsaV3_6G024000	CsaV3_7G006200	CsaV3_3G019790
CsaV3_2G012830	CsaV3_2G012850	CsaV3_2G012830	CsaV3_3G033810	CsaV3_3G022240	CsaV3_2G004090	CsaV3_2G034740	CsaV3_3G042500	CsaV3_1G032440	CsaV3_2G006760	CsaV3_2G025520	CsaV3_1G011360	CsaV3_1G036780	CsaV3_1G033570	CsaV3_2G012850	CsaV3_3G010330	CsaV3_4G023920	CsaV3_2G005080	CsaV3_3G001620	CsaV3_3G039670	CsaV3_1G036000	CsaV3_2G011240	CsaV3_2G029900	CsaV3_1G014690	CsaV3_1G046430	CsaV3_1G037530	CsaV3_4G010590	CsaV3_1G005200	CsaV3_1G045820	CsaV3_3G010300	CsaV3_6G002150
CsaV3_2G012840	CsaV3_2G012880	CsaV3_2G012840	CsaV3_3G034280	CsaV3_3G022580	CsaV3_2G004250	CsaV3_2G034870	CsaV3_3G042660	CsaV3_1G032450	CsaV3_2G006770	CsaV3_2G025740	CsaV3_1G011370	CsaV3_1G036900	CsaV3_1G033730	CsaV3_2G012880	CsaV3_3G011300	CsaV3_4G023930	CsaV3_2G006470	CsaV3_3G001640	CsaV3_3G040220	CsaV3_1G036050	CsaV3_2G011320	CsaV3_2G030220	CsaV3_1G014700	CsaV3_1G046440	CsaV3_1G037550	CsaV3_1G013130	CsaV3_3G015320	CsaV3_4G032640	CsaV3_3G022370	CsaV3_6G038210
CsaV3_2G012880	CsaV3_2G012970	CsaV3_2G012880	CsaV3_3G034540	CsaV3_3G022670	CsaV3_2G004320	CsaV3_2G035110	CsaV3_3G043360	CsaV3_1G032620	CsaV3_2G006830	CsaV3_2G025790	CsaV3_1G011410	CsaV3_1G036910	CsaV3_1G033900	CsaV3_2G012970	CsaV3_3G011460	CsaV3_4G027020	CsaV3_2G006980	CsaV3_3G001810	CsaV3_3G040280	CsaV3_1G036220	CsaV3_2G011540	CsaV3_2G030790	CsaV3_1G014770	CsaV3_2G001360	CsaV3_1G037610	CsaV3_6G014930	CsaV3_6G051870	CsaV3_6G004420	CsaV3_7G027830	CsaV3_4G001570
CsaV3_2G012970	CsaV3_2G013350	CsaV3_2G012970	CsaV3_3G035240	CsaV3_3G024950	CsaV3_2G004730	CsaV3_2G035350	CsaV3_3G043630	CsaV3_1G032890	CsaV3_2G006980	CsaV3_2G025800	CsaV3_1G011470	CsaV3_1G037030	CsaV3_1G034020	CsaV3_2G013350	CsaV3_3G011530	CsaV3_4G027750	CsaV3_2G007080	CsaV3_3G002120	CsaV3_3G040310	CsaV3_1G036300	CsaV3_2G011650	CsaV3_2G030930	CsaV3_1G014830	CsaV3_2G001540	CsaV3_1G037700	CsaV3_7G033060	CsaV3_3G033650	CsaV3_3G033420	CsaV3_6G002150	CsaV3_1G005600
CsaV3_2G013030	CsaV3_2G013480	CsaV3_2G013030	CsaV3_3G036090	CsaV3_3G027050	CsaV3_2G004870	CsaV3_2G035360	CsaV3_3G043680	CsaV3_1G033110	CsaV3_2G007080	CsaV3_2G025810	CsaV3_1G011480	CsaV3_1G037070	CsaV3_1G034440	CsaV3_2G013480	CsaV3_3G012150	CsaV3_4G027760	CsaV3_2G007500	CsaV3_3G002460	CsaV3_3G040330	CsaV3_1G036400	CsaV3_2G012040	CsaV3_2G031190	CsaV3_1G015100	CsaV3_2G001660	CsaV3_1G038260	CsaV3_5G033840	CsaV3_1G036080	CsaV3_1G014510	CsaV3_1G038700	CsaV3_1G038700
CsaV3_2G013270	CsaV3_2G014200	CsaV3_2G013270	CsaV3_3G036510	CsaV3_3G027600	CsaV3_2G005010	CsaV3_2G035370	CsaV3_3G044660	CsaV3_1G033180	CsaV3_2G007890	CsaV3_2G025840	CsaV3_1G011490	CsaV3_1G037100	CsaV3_1G034450	CsaV3_2G014200	CsaV3_3G012170	CsaV3_4G028070	CsaV3_2G007890	CsaV3_3G002470	CsaV3_3G042660	CsaV3_1G036480	CsaV3_2G012540	CsaV3_2G031240	CsaV3_1G015130	CsaV3_2G001740	CsaV3_1G038470	CsaV3_6G004090	CsaV3_3G009850	CsaV3_7G023400	CsaV3_6G052380	CsaV3_6G052380
CsaV3_2G013480	CsaV3_2G014240	CsaV3_2G013480	CsaV3_3G036680	CsaV3_3G027970	CsaV3_2G005050	CsaV3_2G035960	CsaV3_3G044980	CsaV3_1G033200	CsaV3_2G007920	CsaV3_2G026040	CsaV3_1G011520	CsaV3_1G037280	CsaV3_1G034580	CsaV3_2G014240	CsaV3_3G012260	CsaV3_4G029770	CsaV3_2G008170	CsaV3_3G002730	CsaV3_3G043010	CsaV3_1G036510	CsaV3_2G012680	CsaV3_2G031260	CsaV3_1G015180	CsaV3_2G001760	CsaV3_1G038540	CsaV3_4G033560	CsaV3_4G006790	CsaV3_5G036640	CsaV3_1G043760	CsaV3_7G002930
CsaV3_2G013530	CsaV3_2G014310	CsaV3_2G013530	CsaV3_3G036910	CsaV3_3G028340	CsaV3_2G005360	CsaV3_2G036310	CsaV3_3G045360	CsaV3_1G033350	CsaV3_2G008030	CsaV3_2G026340	CsaV3_1G011530	CsaV3_1G037390	CsaV3_1G035810	CsaV3_2G014310	CsaV3_3G012270	CsaV3_4G030330	CsaV3_2G008210	CsaV3_3G002810	CsaV3_3G043360	CsaV3_1G036710	CsaV3_2G012780	CsaV3_2G031350	CsaV3_1G015360	CsaV3_2G001820	CsaV3_1G038610	CsaV3_2G014830	CsaV3_6G048900	CsaV3_6G014470	CsaV3_3G033740	CsaV3_1G043760
CsaV3_2G014140	CsaV3_2G014360	CsaV3_2G014140	CsaV3_3G037190	CsaV3_3G030350	CsaV3_2G006370	CsaV3_3G000680	CsaV3_3G045850	CsaV3_1G033420	CsaV3_2G008140	CsaV3_2G026480	CsaV3_1G011540	CsaV3_1G037470	CsaV3_1G035820	CsaV3_2G014360	CsaV3_3G012390	CsaV3_4G030340	CsaV3_2G009060	CsaV3_3G002870	CsaV3_3G043630	CsaV3_1G036780	CsaV3_2G012790	CsaV3_2G031420	CsaV3_1G015440	CsaV3_2G001830	CsaV3_1G038700	CsaV3_6G006670	CsaV3_UNG209010	CsaV3_3G044520	CsaV3_5G004130	CsaV3_3G033740
CsaV3_2G014160	CsaV3_2G014380	CsaV3_2G014160	CsaV3_3G037200	CsaV3_3G030890	CsaV3_2G006380	CsaV3_3G000830	CsaV3_3G045980	CsaV3_1G033440	CsaV3_2G008170	CsaV3_2G027840	CsaV3_1G011580	CsaV3_1G037930	CsaV3_1G035830	CsaV3_2G014380	CsaV3_3G012450	CsaV3_4G030550	CsaV3_2G009070	CsaV3_3G002880	CsaV3_3G043680	CsaV3_1G036900	CsaV3_2G012810	CsaV3_2G031710	CsaV3_1G015450	CsaV3_2G002110	CsaV3_1G039050	CsaV3_3G043420	CsaV3_1G011850	CsaV3_4G029700	CsaV3_6G033750	CsaV3_3G002970
CsaV3_2G014200	CsaV3_2G014460	CsaV3_2G014200	CsaV3_3G037720	CsaV3_3G030920	CsaV3_2G006660	CsaV3_3G001620	CsaV3_3G046020	CsaV3_1G033530	CsaV3_2G008380	CsaV3_2G027880	CsaV3_1G011590	CsaV3_1G038050	CsaV3_1G035950	CsaV3_2G014460	CsaV3_3G012890	CsaV3_4G032480	CsaV3_2G009170	CsaV3_3G002950	CsaV3_3G044320	CsaV3_1G037100	CsaV3_2G012850	CsaV3_2G032200	CsaV3_1G015510	CsaV3_2G002300	CsaV3_1G039520	CsaV3_6G038040	CsaV3_1G046020	CsaV3_3G012250	CsaV3_3G021400	CsaV3_5G004130
CsaV3_2G014240	CsaV3_2G014490	CsaV3_2G014240	CsaV3_3G037990	CsaV3_3G031770	CsaV3_2G006980	CsaV3_3G001630	CsaV3_3G046090	CsaV3_1G033660	CsaV3_2G008390	CsaV3_2G027920	CsaV3_1G011620	CsaV3_1G038270	CsaV3_1G036300	CsaV3_2G014490	CsaV3_3G012960	CsaV3_4G033050	CsaV3_2G009780	CsaV3_3G002970	CsaV3_3G045220	CsaV3_1G037180	CsaV3_2G012880	CsaV3_2G032440	CsaV3_1G015650	CsaV3_2G002450	CsaV3_1G039850	CsaV3_6G009330	CsaV3_6G031300	CsaV3_4G003420	CsaV3_1G008910	CsaV3_3G047570
CsaV3_2G014310	CsaV3_2G014540	CsaV3_2G014310	CsaV3_3G040240	CsaV3_3G032130	CsaV3_2G007880	CsaV3_3G001640	CsaV3_3G047690	CsaV3_1G033670	CsaV3_2G009060	CsaV3_2G028110	CsaV3_1G011640	CsaV3_1G038290	CsaV3_1G036370	CsaV3_2G014540	CsaV3_3G013140	CsaV3_4G033060	CsaV3_2G010040	CsaV3_3G003060	CsaV3_3G045360	CsaV3_1G037210	CsaV3_2G012920	CsaV3_2G032470	CsaV3_1G015670	CsaV3_2G002660	CsaV3_1G039920	CsaV3_5G002540	CsaV3_1G000410	CsaV3_5G028690	CsaV3_1G032150	CsaV3_7G012650
CsaV3_2G014360	CsaV3_2G014600	CsaV3_2G014360	CsaV3_3G040250	CsaV3_3G032590	CsaV3_2G007890	CsaV3_3G001810	CsaV3_3G049400	CsaV3_1G033710	CsaV3_2G009070	CsaV3_2G028190	CsaV3_1G011680	CsaV3_1G038350	CsaV3_1G036380	CsaV3_2G014600	CsaV3_3G013490	CsaV3_4G033430	CsaV3_2G010160	CsaV3_3G003480	CsaV3_3G045740	CsaV3_1G037280	CsaV3_2G012970	CsaV3_2G032490	CsaV3_1G015730	CsaV3_2G002720	CsaV3_1G040500	CsaV3_7G032850	CsaV3_3G049420	CsaV3_4G025760	CsaV3_4G010050	CsaV3_6G033750
CsaV3_2G014380	CsaV3_2G014740	CsaV3_2G014380	CsaV3_3G040490	CsaV3_3G032610	CsaV3_2G007940	CsaV3_3G001920	CsaV3_3G049800	CsaV3_1G033730	CsaV3_2G009140	CsaV3_2G028300	CsaV3_1G011710	CsaV3_1G038360	CsaV3_1G036390	CsaV3_2G014740	CsaV3_3G014030	CsaV3_4G034250	CsaV3_2G010470	CsaV3_3G004040	CsaV3_3G045980	CsaV3_1G037450	CsaV3_2G013480	CsaV3_2G032720	CsaV3_1G015750	CsaV3_2G002780	CsaV3_1G040750	CsaV3_5G032920	CsaV3_3G013120	CsaV3_4G003090	CsaV3_2G005360	CsaV3_1G032150
CsaV3_2G014460	CsaV3_2G014830	CsaV3_2G014460	CsaV3_3G040520	CsaV3_3G032860	CsaV3_2G008390	CsaV3_3G002460	CsaV3_3G049980	CsaV3_1G033910	CsaV3_2G009410	CsaV3_2G028770	CsaV3_1G011720	CsaV3_1G038370	CsaV3_1G036530	CsaV3_2G014830	CsaV3_3G014160	CsaV3_4G034850	CsaV3_2G010870	CsaV3_3G004090	CsaV3_3G047690	CsaV3_1G037540	CsaV3_2G013830	CsaV3_2G034440	CsaV3_1G016940	CsaV3_2G002930	CsaV3_1G040810	CsaV3_3G027450	CsaV3_7G028800	CsaV3_6G018940	CsaV3_4G010160	CsaV3_4G010050
CsaV3_2G014490	CsaV3_2G015280	CsaV3_2G014490	CsaV3_3G041620	CsaV3_3G033150	CsaV3_2G008710	CsaV3_3G002750	CsaV3_3G050030	CsaV3_1G034440	CsaV3_2G009640	CsaV3_2G028790	CsaV3_1G011730	CsaV3_1G038380	CsaV3_1G036710	CsaV3_2G015280	CsaV3_3G014440	CsaV3_4G035190	CsaV3_2G011110	CsaV3_3G004610	CsaV3_3G049070	CsaV3_1G037670	CsaV3_2G014080	CsaV3_2G034540	CsaV3_1G016960	CsaV3_2G002950	CsaV3_1G041120	CsaV3_4G001340	CsaV3_3G034420	CsaV3_2G030690	CsaV3_3G036510	CsaV3_1G004090
CsaV3_2G014540	CsaV3_2G015730	CsaV3_2G014540	CsaV3_3G042060	CsaV3_3G034340	CsaV3_2G009060	CsaV3_3G002810	CsaV3_4G000120	CsaV3_1G034450	CsaV3_2G009780	CsaV3_2G029090	CsaV3_1G011740	CsaV3_1G038390	CsaV3_1G036810	CsaV3_2G015730	CsaV3_3G015200	CsaV3_4G036740	CsaV3_2G011320	CsaV3_3G004620	CsaV3_3G049320	CsaV3_1G037780	CsaV3_2G014160	CsaV3_2G034610	CsaV3_1G017010	CsaV3_2G003010	CsaV3_1G041230	CsaV3_5G000580	CsaV3_5G034400	CsaV3_5G008540	CsaV3_2G014160	CsaV3_6G031250
CsaV3_2G014600	CsaV3_2G015780	CsaV3_2G014600	CsaV3_3G042590	CsaV3_3G034950	CsaV3_2G009070	CsaV3_3G002870	CsaV3_4G000960	CsaV3_1G034470	CsaV3_2G009890	CsaV3_2G029180	CsaV3_1G011780	CsaV3_1G038520	CsaV3_1G037210	CsaV3_2G015780	CsaV3_3G016040	CsaV3_4G037000	CsaV3_2G011430	CsaV3_3G004940	CsaV3_3G049400	CsaV3_1G038050	CsaV3_2G014230	CsaV3_2G034770	CsaV3_1G017190	CsaV3_2G003020	CsaV3_1G041360	CsaV3_2G011400	CsaV3_7G028900	CsaV3_1G034060	CsaV3_2G003020	CsaV3_6G037830
CsaV3_2G014740	CsaV3_2G015900	CsaV3_2G014740	CsaV3_3G042980	CsaV3_3G035150	CsaV3_2G009140	CsaV3_3G002880	CsaV3_4G001150	CsaV3_1G034580	CsaV3_2G010320	CsaV3_2G029610	CsaV3_1G011850	CsaV3_1G038540	CsaV3_1G037450	CsaV3_2G015900	CsaV3_3G016090	CsaV3_4G037580	CsaV3_2G011650	CsaV3_3G004980	CsaV3_3G049560	CsaV3_1G038260	CsaV3_2G014310	CsaV3_2G034970	CsaV3_1G017200	CsaV3_2G003600	CsaV3_1G041370	CsaV3_7G032860	CsaV3_1G030570	CsaV3_7G027760	CsaV3_4G029740	CsaV3_3G042140
CsaV3_2G015280	CsaV3_2G016110	CsaV3_2G015280	CsaV3_3G043880	CsaV3_3G035690	CsaV3_2G009170	CsaV3_3G002950	CsaV3_4G001560	CsaV3_1G034650	CsaV3_2G010470	CsaV3_2G029650	CsaV3_1G011960	CsaV3_1G038560	CsaV3_1G037610	CsaV3_2G016110	CsaV3_3G016140	CsaV3_4G037770	CsaV3_2G011990	CsaV3_3G005060	CsaV3_3G049800	CsaV3_1G038380	CsaV3_2G014490	CsaV3_2G035030	CsaV3_1G017220	CsaV3_2G003670	CsaV3_1G041670	CsaV3_5G004780	CsaV3_6G041850	CsaV3_4G034100	CsaV3_4G000630	CsaV3_1G006660
CsaV3_2G015540	CsaV3_2G016380	CsaV3_2G015540	CsaV3_3G044160	CsaV3_3G035790	CsaV3_2G009410	CsaV3_3G002970	CsaV3_4G001570	CsaV3_1G035810	CsaV3_2G011110	CsaV3_2G030930	CsaV3_1G011990	CsaV3_1G038570	CsaV3_1G037640	CsaV3_2G016380	CsaV3_3G016220	CsaV3_5G000340	CsaV3_2G012230	CsaV3_3G005500	CsaV3_4G000730	CsaV3_1G038410	CsaV3_2G014500	CsaV3_2G035040	CsaV3_1G017250	CsaV3_2G003820	CsaV3_1G041780	CsaV3_1G008640	CsaV3_6G037170	CsaV3_2G024970	CsaV3_3G002950	CsaV3_4G010160
CsaV3_2G015550	CsaV3_2G016750	CsaV3_2G015550	CsaV3_3G045170	CsaV3_3G037060	CsaV3_2G009640	CsaV3_3G003060	CsaV3_4G002340	CsaV3_1G035820	CsaV3_2G011320	CsaV3_2G031240	CsaV3_1G012170	CsaV3_1G038760	CsaV3_1G037650	CsaV3_2G016750	CsaV3_3G017450	CsaV3_5G000600	CsaV3_2G012680	CsaV3_3G005530	CsaV3_4G001570	CsaV3_1G038430	CsaV3_2G014830	CsaV3_2G035500	CsaV3_1G017270	CsaV3_2G003910	CsaV3_1G042000	CsaV3_6G044870	CsaV3_2G033470	CsaV3_3G036300	CsaV3_2G017310	CsaV3_3G036510
CsaV3_2G015560	CsaV3_2G016870	CsaV3_2G015560	CsaV3_3G045510	CsaV3_3G037320	CsaV3_2G009780	CsaV3_3G003460	CsaV3_4G005240	CsaV3_1G035830	CsaV3_2G011400	CsaV3_2G031350	CsaV3_1G012350	CsaV3_1G038780	CsaV3_1G037660	CsaV3_2G016870	CsaV3_3G017610	CsaV3_5G001300	CsaV3_2G012780	CsaV3_3G005710	CsaV3_4G001630	CsaV3_1G038610	CsaV3_2G015000	CsaV3_2G035810	CsaV3_1G017280	CsaV3_2G004080	CsaV3_1G042490	CsaV3_3G022240	CsaV3_3G030000	CsaV3_1G015130	CsaV3_3G032130	CsaV3_5G001420
CsaV3_2G015580	CsaV3_2G017310	CsaV3_2G015580	CsaV3_3G047470	CsaV3_3G037520	CsaV3_2G009890	CsaV3_3G004030	CsaV3_4G005360	CsaV3_1G035950	CsaV3_2G011540	CsaV3_2G031420	CsaV3_1G012420	CsaV3_1G038860	CsaV3_1G037700	CsaV3_2G017310	CsaV3_3G018140	CsaV3_5G001750	CsaV3_2G012790	CsaV3_3G005900	CsaV3_4G002340	CsaV3_1G038700	CsaV3_2G015380	CsaV3_2G036490	CsaV3_1G017320	CsaV3_2G004090	CsaV3_1G042640	CsaV3_1G009850	CsaV3_1G044380	CsaV3_4G033550	CsaV3_1G030370	CsaV3_2G003020
CsaV3_2G015780	CsaV3_2G017720	CsaV3_2G015780	CsaV3_3G047580	CsaV3_3G038500	CsaV3_2G010040	CsaV3_3G004040	CsaV3_4G005590	CsaV3_1G036000	CsaV3_2G011650	CsaV3_2G031730	CsaV3_1G012490	CsaV3_1G038870	CsaV3_1G037800	CsaV3_2G017720	CsaV3_3G019950	CsaV3_5G002070	CsaV3_2G012810	CsaV3_3G005920	CsaV3_4G004350	CsaV3_1G038750	CsaV3_2G015900	CsaV3_2G036660	CsaV3_1G019510	CsaV3_2G004250	CsaV3_1G043200	CsaV3_1G038820	CsaV3_1G042710	CsaV3_7G001750	CsaV3_4G036890	CsaV3_4G027850
CsaV3_2G015900	CsaV3_2G017840	CsaV3_2G015900	CsaV3_3G047590	CsaV3_3G038520	CsaV3_2G010470	CsaV3_3G004610	CsaV3_4G006280	CsaV3_1G036060	CsaV3_2G012040	CsaV3_2G031830	CsaV3_1G012520	CsaV3_1G038880	CsaV3_1G038260	CsaV3_2G017840	CsaV3_3G020650	CsaV3_5G002180	CsaV3_2G012850	CsaV3_3G006370	CsaV3_4G005260	CsaV3_1G038780	CsaV3_2G015960	CsaV3_3G000120	CsaV3_1G019610	CsaV3_2G004320	CsaV3_1G043210	CsaV3_3G047560	CsaV3_2G026640	CsaV3_6G049730	CsaV3_1G012650	CsaV3_2G029650
CsaV3_2G015960	CsaV3_2G017980	CsaV3_2G015960	CsaV3_3G048240	CsaV3_3G038540	CsaV3_2G010600	CsaV3_3G004620	CsaV3_4G007040	CsaV3_1G036150	CsaV3_2G012540	CsaV3_2G031930	CsaV3_1G012620	CsaV3_1G038910	CsaV3_1G038620	CsaV3_2G017980	CsaV3_3G021710	CsaV3_5G002440	CsaV3_2G012880	CsaV3_3G006670	CsaV3_4G005590	CsaV3_1G038820	CsaV3_2G016110	CsaV3_3G000310	CsaV3_1G019670	CsaV3_2G005050	CsaV3_1G043630	CsaV3_1G034650	CsaV3_5G020280	CsaV3_4G014900	CsaV3_6G035820	CsaV3_4G000630
CsaV3_2G016300	CsaV3_2G018030	CsaV3_2G016300	CsaV3_3G048260	CsaV3_3G039300	CsaV3_2G010690	CsaV3_3G004980	CsaV3_4G007260	CsaV3_1G036220	CsaV3_2G012680	CsaV3_2G032440	CsaV3_1G012650	CsaV3_1G039030	CsaV3_1G038700	CsaV3_2G018030	CsaV3_3G021720	CsaV3_5G002710	CsaV3_2G012920	CsaV3_3G006980	CsaV3_4G006280	CsaV3_1G038860	CsaV3_2G016140	CsaV3_3G000840	CsaV3_1G021860	CsaV3_2G005060	CsaV3_1G043710	CsaV3_7G031720	CsaV3_2G016530	CsaV3_2G007180	CsaV3_3G005900	CsaV3_2G011110
CsaV3_2G016750	CsaV3_2G018170	CsaV3_2G016750	CsaV3_3G048620	CsaV3_3G039490	CsaV3_2G010910	CsaV3_3G005000	CsaV3_4G008330	CsaV3_1G036380	CsaV3_2G012780	CsaV3_2G032470	CsaV3_1G012680	CsaV3_1G039150	CsaV3_1G038750	CsaV3_2G018170	CsaV3_3G022290	CsaV3_5G003310	CsaV3_2G012970	CsaV3_3G007090	CsaV3_4G006410	CsaV3_1G038870	CsaV3_2G016300	CsaV3_3G001940	CsaV3_1G021870	CsaV3_2G005070	CsaV3_1G043760	CsaV3_6G042990	CsaV3_4G024970	CsaV3_4G032420	CsaV3_1G036480	CsaV3_5G011080
CsaV3_2G017290	CsaV3_2G018180	CsaV3_2G017290	CsaV3_3G049810	CsaV3_3G039970	CsaV3_2G011110	CsaV3_3G005060	CsaV3_4G009780	CsaV3_1G036400	CsaV3_2G012810	CsaV3_2G032490	CsaV3_1G012810	CsaV3_1G039480	CsaV3_1G038820	CsaV3_2G018180	CsaV3_3G022370	CsaV3_5G003470	CsaV3_2G013350	CsaV3_3G007260	CsaV3_4G006510	CsaV3_1G038880	CsaV3_2G016750	CsaV3_3G002770	CsaV3_1G022930	CsaV3_2G005080	CsaV3_1G044060	CsaV3_3G004940	CsaV3_2G023200	CsaV3_7G026260	CsaV3_5G004510	CsaV3_3G002950
CsaV3_2G017310	CsaV3_2G019440	CsaV3_2G017310	CsaV3_4G000620	CsaV3_3G040220	CsaV3_2G011320	CsaV3_3G005530	CsaV3_4G009800	CsaV3_1G036420	CsaV3_2G012820	CsaV3_2G032960	CsaV3_1G012930	CsaV3_1G039640	CsaV3_1G039050	CsaV3_2G019440	CsaV3_3G023620	CsaV3_5G003490	CsaV3_2G013420	CsaV3_3G007520	CsaV3_4G006540	CsaV3_1G039150	CsaV3_2G017030	CsaV3_3G002780	CsaV3_1G023060	CsaV3_2G005190	CsaV3_1G044150	CsaV3_6G048830	CsaV3_1G037930	CsaV3_1G028510	CsaV3_2G029350	CsaV3_7G005720
CsaV3_2G017360	CsaV3_2G019740	CsaV3_2G017360	CsaV3_4G000630	CsaV3_3G040730	CsaV3_2G011400	CsaV3_3G005900	CsaV3_4G009950	CsaV3_1G036480	CsaV3_2G012830	CsaV3_2G033290	CsaV3_1G012940	CsaV3_1G039740	CsaV3_1G039330	CsaV3_2G019740	CsaV3_3G026360	CsaV3_5G003840	CsaV3_2G013480	CsaV3_3G007750	CsaV3_4G006580	CsaV3_1G039160	CsaV3_2G017310	CsaV3_3G003030	CsaV3_1G024140	CsaV3_2G005360	CsaV3_1G044450	CsaV3_6G049650	CsaV3_4G029570	CsaV3_4G009400	CsaV3_4G025190	CsaV3_3G021720
CsaV3_2G017400	CsaV3_2G019810	CsaV3_2G017400	CsaV3_4G000990	CsaV3_3G042660	CsaV3_2G011650	CsaV3_3G005920	CsaV3_4G010590	CsaV3_1G036680	CsaV3_2G012880	CsaV3_2G033650	CsaV3_1G012950	CsaV3_1G039810	CsaV3_1G039520	CsaV3_2G019810	CsaV3_3G026730	CsaV3_5G005220	CsaV3_2G013880	CsaV3_3G008070	CsaV3_4G006600	CsaV3_1G039520	CsaV3_2G017330	CsaV3_3G003410	CsaV3_1G024170	CsaV3_2G006380	CsaV3_1G045360	CsaV3_3G017330	CsaV3_3G009240	CsaV3_3G046610	CsaV3_6G052490	CsaV3_2G017310
CsaV3_2G017660	CsaV3_2G024320	CsaV3_2G017660	CsaV3_4G001340	CsaV3_3G042760	CsaV3_2G012230	CsaV3_3G006730	CsaV3_4G010610	CsaV3_1G036710	CsaV3_2G012920	CsaV3_2G034440	CsaV3_1G013050	CsaV3_1G039880	CsaV3_1G039730	CsaV3_2G024320	CsaV3_3G027450	CsaV3_5G005230	CsaV3_2G014200	CsaV3_3G008750	CsaV3_4G007180	CsaV3_1G039700	CsaV3_2G017360	CsaV3_3G003700	CsaV3_1G024210	CsaV3_2G006760	CsaV3_1G045670	CsaV3_4G004620	CsaV3_6G042540	CsaV3_5G001290	CsaV3_4G009590	CsaV3_3G002470
CsaV3_2G017810	CsaV3_2G024550	CsaV3_2G017810	CsaV3_4G001840	CsaV3_3G043360	CsaV3_2G012600	CsaV3_3G006790	CsaV3_4G011800	CsaV3_1G036780	CsaV3_2G012970	CsaV3_2G034610	CsaV3_1G013080	CsaV3_1G040000	CsaV3_1G039920	CsaV3_2G024550	CsaV3_3G027830	CsaV3_5G005240	CsaV3_2G014310	CsaV3_3G009600	CsaV3_4G007490	CsaV3_1G039740	CsaV3_2G017400	CsaV3_3G004110	CsaV3_1G024360	CsaV3_2G006770	CsaV3_1G045790	CsaV3_1G030020	CsaV3_5G005790	CsaV3_4G028380	CsaV3_4G007680	CsaV3_6G040450
CsaV3_2G017840	CsaV3_2G024660	CsaV3_2G017840	CsaV3_4G002310	CsaV3_3G044510	CsaV3_2G012780	CsaV3_3G006980	CsaV3_4G014780	CsaV3_1G036880	CsaV3_2G013480	CsaV3_2G034770	CsaV3_1G013320	CsaV3_1G040400	CsaV3_1G040060	CsaV3_2G024660	CsaV3_3G028050	CsaV3_5G005480	CsaV3_2G014490	CsaV3_3G009870	CsaV3_4G008080	CsaV3_1G039870	CsaV3_2G017460	CsaV3_3G004130	CsaV3_1G025460	CsaV3_2G006980	CsaV3_1G045880	CsaV3_1G044450	CsaV3_2G008070	CsaV3_2G015420	CsaV3_3G040240	CsaV3_2G004080
CsaV3_2G017980	CsaV3_2G025520	CsaV3_2G017980	CsaV3_4G003260	CsaV3_3G044660	CsaV3_2G012790	CsaV3_3G007090	CsaV3_4G014800	CsaV3_1G036900	CsaV3_2G013560	CsaV3_2G034810	CsaV3_1G013360	CsaV3_1G040510	CsaV3_1G040260	CsaV3_2G025520	CsaV3_3G030830	CsaV3_5G008210	CsaV3_2G014500	CsaV3_3G010070	CsaV3_4G009400	CsaV3_1G039880	CsaV3_2G017500	CsaV3_3G004480	CsaV3_1G026620	CsaV3_2G007250	CsaV3_1G046290	CsaV3_5G004290	CsaV3_6G040210	CsaV3_UNG144090	CsaV3_4G008200	CsaV3_4G036890
CsaV3_2G018170	CsaV3_2G025710	CsaV3_2G018170	CsaV3_4G003810	CsaV3_3G044710	CsaV3_2G012800	CsaV3_3G008750	CsaV3_4G022070	CsaV3_1G037100	CsaV3_2G013830	CsaV3_2G035030	CsaV3_1G013370	CsaV3_1G040530	CsaV3_1G040740	CsaV3_2G025710	CsaV3_3G031010	CsaV3_5G008540	CsaV3_2G014830	CsaV3_3G011460	CsaV3_4G009800	CsaV3_1G039920	CsaV3_2G017720	CsaV3_3G004990	CsaV3_1G026650	CsaV3_2G007860	CsaV3_1G046380	CsaV3_4G035130	CsaV3_6G018770	CsaV3_4G010380	CsaV3_1G032620	CsaV3_4G023640
CsaV3_2G018180	CsaV3_2G025730	CsaV3_2G018180	CsaV3_4G003820	CsaV3_3G044980	CsaV3_2G012810	CsaV3_3G009870	CsaV3_4G023470	CsaV3_1G037210	CsaV3_2G014160	CsaV3_2G035040	CsaV3_1G013510	CsaV3_1G040580	CsaV3_1G040750	CsaV3_2G025730	CsaV3_3G031660	CsaV3_5G008650	CsaV3_2G015000	CsaV3_3G011470	CsaV3_4G010380	CsaV3_1G040000	CsaV3_2G018020	CsaV3_3G005070	CsaV3_1G027960	CsaV3_2G007920	CsaV3_1G046410	CsaV3_1G009530	CsaV3_3G038800	CsaV3_4G002890	CsaV3_1G043860	CsaV3_1G012650
CsaV3_2G018220	CsaV3_2G026020	CsaV3_2G018220	CsaV3_4G003900	CsaV3_3G045220	CsaV3_2G012880	CsaV3_3G010090	CsaV3_4G023490	CsaV3_1G037280	CsaV3_2G014230	CsaV3_2G035570	CsaV3_1G013530	CsaV3_1G040600	CsaV3_1G040810	CsaV3_2G026020	CsaV3_3G031670	CsaV3_5G008950	CsaV3_2G015280	CsaV3_3G011850	CsaV3_4G011710	CsaV3_1G040060	CsaV3_2G018170	CsaV3_3G005170	CsaV3_1G028150	CsaV3_2G008050	CsaV3_1G046520	CsaV3_3G034280	CsaV3_3G020990	CsaV3_3G006880	CsaV3_5G004140	CsaV3_3G005900
CsaV3_2G018230	CsaV3_2G026210	CsaV3_2G018230	CsaV3_4G003950	CsaV3_3G045750	CsaV3_2G012970	CsaV3_3G011060	CsaV3_4G023910	CsaV3_1G037450	CsaV3_2G014270	CsaV3_2G035810	CsaV3_1G013610	CsaV3_1G040670	CsaV3_1G041230	CsaV3_2G026210	CsaV3_3G032430	CsaV3_5G008960	CsaV3_2G015450	CsaV3_3G012050	CsaV3_4G011980	CsaV3_1G040390	CsaV3_2G018180	CsaV3_3G005340	CsaV3_1G028380	CsaV3_2G008140	CsaV3_1G046670	CsaV3_1G010270	CsaV3_6G049910	CsaV3_6G000600	CsaV3_3G008750	CsaV3_4G006580
CsaV3_2G019440	CsaV3_2G026340	CsaV3_2G019440	CsaV3_4G004350	CsaV3_3G047130	CsaV3_2G013480	CsaV3_3G011100	CsaV3_4G024270	CsaV3_1G037540	CsaV3_2G014310	CsaV3_2G036560	CsaV3_1G013760	CsaV3_1G040860	CsaV3_1G041360	CsaV3_2G026340	CsaV3_3G032550	CsaV3_5G010180	CsaV3_2G015490	CsaV3_3G012150	CsaV3_4G014780	CsaV3_1G040400	CsaV3_2G018190	CsaV3_3G005540	CsaV3_1G028460	CsaV3_2G008170	CsaV3_1G046680	CsaV3_7G026770	CsaV3_2G010120	CsaV3_2G036090	CsaV3_4G006080	CsaV3_2G029350
CsaV3_2G019460	CsaV3_2G026590	CsaV3_2G019460	CsaV3_4G004620	CsaV3_3G048100	CsaV3_2G013830	CsaV3_3G011460	CsaV3_4G025250	CsaV3_1G037700	CsaV3_2G014490	CsaV3_2G036660	CsaV3_1G013860	CsaV3_1G041090	CsaV3_1G041370	CsaV3_2G026590	CsaV3_3G032840	CsaV3_5G012450	CsaV3_2G015540	CsaV3_3G012170	CsaV3_4G022070	CsaV3_1G040600	CsaV3_2G019460	CsaV3_3G005700	CsaV3_1G028490	CsaV3_2G008210	CsaV3_2G001110	CsaV3_7G003820	CsaV3_3G010100	CsaV3_6G046200	CsaV3_6G048090	CsaV3_1G030390
CsaV3_2G019810	CsaV3_2G026750	CsaV3_2G019810	CsaV3_4G004750	CsaV3_3G048710	CsaV3_2G014070	CsaV3_3G011470	CsaV3_4G025610	CsaV3_1G038300	CsaV3_2G014610	CsaV3_3G000310	CsaV3_1G013870	CsaV3_1G041200	CsaV3_1G041910	CsaV3_2G026750	CsaV3_3G032850	CsaV3_5G012920	CsaV3_2G015570	CsaV3_3G012440	CsaV3_4G023920	CsaV3_1G040740	CsaV3_2G019810	CsaV3_3G006120	CsaV3_1G028510	CsaV3_2G008380	CsaV3_2G001220	CsaV3_4G032090	CsaV3_2G005010	CsaV3_4G000870	CsaV3_6G047450	CsaV3_3G048240
CsaV3_2G024430	CsaV3_2G027850	CsaV3_2G024430	CsaV3_4G005840	CsaV3_3G049420	CsaV3_2G014160	CsaV3_3G011840	CsaV3_4G025700	CsaV3_1G038370	CsaV3_2G014630	CsaV3_3G000880	CsaV3_1G013950	CsaV3_1G041400	CsaV3_1G042490	CsaV3_2G027850	CsaV3_3G033000	CsaV3_5G012930	CsaV3_2G015580	CsaV3_3G012730	CsaV3_4G023930	CsaV3_1G040750	CsaV3_2G021070	CsaV3_3G006720	CsaV3_1G028570	CsaV3_2G009060	CsaV3_2G001370	CsaV3_2G002350	CsaV3_5G035160	CsaV3_2G015430	CsaV3_1G013870	CsaV3_1G042500
CsaV3_2G024470	CsaV3_2G027880	CsaV3_2G024470	CsaV3_4G005920	CsaV3_3G049430	CsaV3_2G014200	CsaV3_3G012130	CsaV3_4G025770	CsaV3_1G038380	CsaV3_2G014800	CsaV3_3G002770	CsaV3_1G014000	CsaV3_1G041770	CsaV3_1G042640	CsaV3_2G027880	CsaV3_3G033350	CsaV3_5G013160	CsaV3_2G015780	CsaV3_3G012960	CsaV3_4G025610	CsaV3_1G040980	CsaV3_2G022180	CsaV3_3G006820	CsaV3_1G028640	CsaV3_2G009070	CsaV3_2G001470	CsaV3_4G006510	CsaV3_5G008360	CsaV3_1G019470	CsaV3_4G006110	CsaV3_7G002980
CsaV3_2G024550	CsaV3_2G027910	CsaV3_2G024550	CsaV3_4G006080	CsaV3_4G000960	CsaV3_2G014310	CsaV3_3G012150	CsaV3_4G026490	CsaV3_1G038410	CsaV3_2G014830	CsaV3_3G002780	CsaV3_1G014070	CsaV3_1G042120	CsaV3_1G042710	CsaV3_2G027910	CsaV3_3G033550	CsaV3_5G014390	CsaV3_2G015900	CsaV3_3G013180	CsaV3_4G025700	CsaV3_1G040990	CsaV3_2G024320	CsaV3_3G007450	CsaV3_1G028700	CsaV3_2G009260	CsaV3_2G001870	CsaV3_1G040750	CsaV3_5G001660	CsaV3_3G012930	CsaV3_3G022210	CsaV3_4G004900
CsaV3_2G024660	CsaV3_2G028170	CsaV3_2G024660	CsaV3_4G006090	CsaV3_4G001190	CsaV3_2G014490	CsaV3_3G012170	CsaV3_4G027750	CsaV3_1G038520	CsaV3_2G014960	CsaV3_3G003230	CsaV3_1G014080	CsaV3_1G042180	CsaV3_1G042880	CsaV3_2G028170	CsaV3_3G033690	CsaV3_5G014880	CsaV3_2G016110	CsaV3_3G014030	CsaV3_4G026130	CsaV3_1G041090	CsaV3_2G024550	CsaV3_3G007780	CsaV3_1G028820	CsaV3_2G009640	CsaV3_2G002020	CsaV3_7G002860	CsaV3_4G003680	CsaV3_6G048850	CsaV3_5G023740	CsaV3_3G040240
CsaV3_2G025000	CsaV3_2G028350	CsaV3_2G025000	CsaV3_4G006110	CsaV3_4G001420	CsaV3_2G014510	CsaV3_3G012260	CsaV3_4G029670	CsaV3_1G038530	CsaV3_2G015380	CsaV3_3G003700	CsaV3_1G014180	CsaV3_1G042190	CsaV3_1G042890	CsaV3_2G028350	CsaV3_3G033740	CsaV3_5G014970	CsaV3_2G016140	CsaV3_3G014440	CsaV3_4G026490	CsaV3_1G041200	CsaV3_2G024660	CsaV3_3G007960	CsaV3_1G028830	CsaV3_2G009780	CsaV3_2G002270	CsaV3_5G010690	CsaV3_6G004700	CsaV3_6G037680	CsaV3_4G003950	CsaV3_4G008200
CsaV3_2G025710	CsaV3_2G028430	CsaV3_2G025710	CsaV3_4G007140	CsaV3_4G002340	CsaV3_2G014610	CsaV3_3G012490	CsaV3_4G030550	CsaV3_1G038610	CsaV3_2G015900	CsaV3_3G004010	CsaV3_1G014210	CsaV3_1G042210	CsaV3_1G043360	CsaV3_2G028430	CsaV3_3G034540	CsaV3_5G014980	CsaV3_2G016220	CsaV3_3G014570	CsaV3_4G027020	CsaV3_1G041360	CsaV3_2G024690	CsaV3_3G008050	CsaV3_1G028840	CsaV3_2G009890	CsaV3_2G002290	CsaV3_3G015500	CsaV3_3G044970	CsaV3_7G025920	CsaV3_1G010340	CsaV3_1G032620
CsaV3_2G026210	CsaV3_2G028770	CsaV3_2G026210	CsaV3_4G007680	CsaV3_4G002850	CsaV3_2G014960	CsaV3_3G012720	CsaV3_4G030560	CsaV3_1G038700	CsaV3_2G015960	CsaV3_3G004130	CsaV3_1G014240	CsaV3_1G042260	CsaV3_1G043420	CsaV3_2G028770	CsaV3_3G034820	CsaV3_5G015060	CsaV3_2G016270	CsaV3_3G014780	CsaV3_4G027750	CsaV3_1G041400	CsaV3_2G024940	CsaV3_3G008220	CsaV3_1G029010	CsaV3_2G010180	CsaV3_2G002310	CsaV3_5G029100	CsaV3_2G004190	CsaV3_6G014230	CsaV3_6G034250	CsaV3_5G004140
CsaV3_2G026280	CsaV3_2G028790	CsaV3_2G026280	CsaV3_4G008200	CsaV3_4G004110	CsaV3_2G015410	CsaV3_3G012730	CsaV3_4G031250	CsaV3_1G038750	CsaV3_2G016110	CsaV3_3G004480	CsaV3_1G014340	CsaV3_1G042480	CsaV3_1G043710	CsaV3_2G028790	CsaV3_3G034830	CsaV3_5G015070	CsaV3_2G016380	CsaV3_3G014920	CsaV3_4G030140	CsaV3_1G041670	CsaV3_2G025220	CsaV3_3G008290	CsaV3_1G029090	CsaV3_2G010320	CsaV3_2G002480	CsaV3_4G028630	CsaV3_4G034980	CsaV3_7G030700	CsaV3_7G029200	CsaV3_3G008750
CsaV3_2G026370	CsaV3_2G029070	CsaV3_2G026370	CsaV3_4G009590	CsaV3_4G004600	CsaV3_2G015490	CsaV3_3G013490	CsaV3_4G033050	CsaV3_1G038780	CsaV3_2G016140	CsaV3_3G005170	CsaV3_1G014380	CsaV3_1G042500	CsaV3_1G043740	CsaV3_2G029070	CsaV3_3G035240	CsaV3_5G015620	CsaV3_2G016470	CsaV3_3G015200	CsaV3_4G030330	CsaV3_1G041770	CsaV3_2G025340	CsaV3_3G008630	CsaV3_1G029220	CsaV3_2G010470	CsaV3_2G002730	CsaV3_1G032880	CsaV3_7G030210	CsaV3_5G028710	CsaV3_6G040390	CsaV3_6G002250
CsaV3_2G026590	CsaV3_2G029110	CsaV3_2G026590	CsaV3_4G010050	CsaV3_4G004740	CsaV3_2G015500	CsaV3_3G013660	CsaV3_4G033060	CsaV3_1G038820	CsaV3_2G016170	CsaV3_3G005340	CsaV3_1G014400	CsaV3_1G042530	CsaV3_1G043760	CsaV3_2G029110	CsaV3_3G035330	CsaV3_5G023740	CsaV3_2G016750	CsaV3_3G015330	CsaV3_4G030340	CsaV3_1G042000	CsaV3_2G025430	CsaV3_3G008670	CsaV3_1G029230	CsaV3_2G011110	CsaV3_2G002750	CsaV3_5G013160	CsaV3_6G043540	CsaV3_5G039480	CsaV3_2G030340	CsaV3_6G041960
CsaV3_2G027850	CsaV3_2G029350	CsaV3_2G027850	CsaV3_4G010160	CsaV3_4G005240	CsaV3_2G015520	CsaV3_3G014030	CsaV3_4G033600	CsaV3_1G038860	CsaV3_2G016300	CsaV3_3G006040	CsaV3_1G014490	CsaV3_1G042540	CsaV3_1G043850	CsaV3_2G029350	CsaV3_3G035840	CsaV3_5G025120	CsaV3_2G017310	CsaV3_3G016060	CsaV3_4G030550	CsaV3_1G042180	CsaV3_2G026210	CsaV3_3G010300	CsaV3_1G029270	CsaV3_2G011240	CsaV3_2G003170	CsaV3_4G028360	CsaV3_5G001590	CsaV3_6G031310	CsaV3_1G029400	CsaV3_4G002300
CsaV3_2G027880	CsaV3_2G029490	CsaV3_2G027880	CsaV3_4G010180	CsaV3_4G005460	CsaV3_2G015540	CsaV3_3G014180	CsaV3_4G033620	CsaV3_1G038870	CsaV3_2G016750	CsaV3_3G006120	CsaV3_1G014550	CsaV3_1G042660	CsaV3_1G044020	CsaV3_2G029490	CsaV3_3G036510	CsaV3_5G025390	CsaV3_2G017460	CsaV3_3G016090	CsaV3_4G030560	CsaV3_1G042210	CsaV3_2G026370	CsaV3_3G010950	CsaV3_1G029290	CsaV3_2G011320	CsaV3_2G003530	CsaV3_4G025260	CsaV3_5G031470	CsaV3_1G006520	CsaV3_2G011320	CsaV3_3G007260
CsaV3_2G027910	CsaV3_2G029650	CsaV3_2G027910	CsaV3_4G010460	CsaV3_4G005590	CsaV3_2G015560	CsaV3_3G014570	CsaV3_4G033840	CsaV3_1G038880	CsaV3_2G016860	CsaV3_3G006650	CsaV3_1G014650	CsaV3_1G042900	CsaV3_1G044060	CsaV3_2G029650	CsaV3_3G036680	CsaV3_5G026300	CsaV3_2G017660	CsaV3_3G016760	CsaV3_4G031250	CsaV3_1G042480	CsaV3_2G028310	CsaV3_3G011170	CsaV3_1G029300	CsaV3_2G011400	CsaV3_2G003650	CsaV3_2G007940	CsaV3_6G050570	CsaV3_1G041290	CsaV3_7G003520	CsaV3_6G031350
CsaV3_2G027920	CsaV3_2G029770	CsaV3_2G027920	CsaV3_4G012050	CsaV3_4G006280	CsaV3_2G015580	CsaV3_3G014780	CsaV3_4G034260	CsaV3_1G039150	CsaV3_2G016990	CsaV3_3G006720	CsaV3_1G014660	CsaV3_1G043320	CsaV3_1G044150	CsaV3_2G029770	CsaV3_3G036910	CsaV3_5G026750	CsaV3_2G017720	CsaV3_3G016950	CsaV3_4G033050	CsaV3_1G042500	CsaV3_2G029150	CsaV3_3G011400	CsaV3_1G029310	CsaV3_2G011530	CsaV3_2G004030	CsaV3_1G005530	CsaV3_1G036370	CsaV3_6G038170	CsaV3_1G042180	CsaV3_6G047450
CsaV3_2G028170	CsaV3_2G029890	CsaV3_2G028170	CsaV3_4G017700	CsaV3_4G006510	CsaV3_2G015780	CsaV3_3G014920	CsaV3_4G034320	CsaV3_1G039160	CsaV3_2G017030	CsaV3_3G006820	CsaV3_1G014670	CsaV3_1G043500	CsaV3_1G044450	CsaV3_2G029890	CsaV3_3G037190	CsaV3_5G026960	CsaV3_2G017970	CsaV3_3G017150	CsaV3_4G033060	CsaV3_1G042540	CsaV3_2G029350	CsaV3_3G011500	CsaV3_1G029320	CsaV3_2G011650	CsaV3_2G004100	CsaV3_6G007600	CsaV3_1G001760	CsaV3_4G028320	CsaV3_3G004620	CsaV3_1G013870
CsaV3_2G028250	CsaV3_2G029990	CsaV3_2G028250	CsaV3_4G020800	CsaV3_4G006600	CsaV3_2G015900	CsaV3_3G015200	CsaV3_4G034660	CsaV3_1G039330	CsaV3_2G017310	CsaV3_3G006850	CsaV3_1G014690	CsaV3_1G043540	CsaV3_1G044570	CsaV3_2G029990	CsaV3_3G037200	CsaV3_5G027160	CsaV3_2G017980	CsaV3_3G017610	CsaV3_4G033420	CsaV3_1G042600	CsaV3_2G029490	CsaV3_3G011520	CsaV3_1G029340	CsaV3_2G012040	CsaV3_2G004120	CsaV3_1G012340	CsaV3_5G008040	CsaV3_2G005190	CsaV3_6G050730	CsaV3_6G002170
CsaV3_2G028770	CsaV3_2G030340	CsaV3_2G028770	CsaV3_4G023650	CsaV3_4G006790	CsaV3_2G015960	CsaV3_3G016040	CsaV3_4G035300	CsaV3_1G039520	CsaV3_2G017320	CsaV3_3G007450	CsaV3_1G014970	CsaV3_1G043640	CsaV3_1G045010	CsaV3_2G030340	CsaV3_3G037520	CsaV3_5G027840	CsaV3_2G018020	CsaV3_3G018080	CsaV3_4G033620	CsaV3_1G042640	CsaV3_2G029750	CsaV3_3G011560	CsaV3_1G029350	CsaV3_2G012160	CsaV3_2G004170	CsaV3_5G005230	CsaV3_6G048290	CsaV3_5G032530	CsaV3_7G006010	CsaV3_1G033110
CsaV3_2G028790	CsaV3_2G030370	CsaV3_2G028790	CsaV3_4G023820	CsaV3_4G006850	CsaV3_2G016140	CsaV3_3G016090	CsaV3_4G035500	CsaV3_1G039700	CsaV3_2G017330	CsaV3_3G007750	CsaV3_1G015140	CsaV3_1G043700	CsaV3_1G045110	CsaV3_2G030370	CsaV3_3G037720	CsaV3_5G027850	CsaV3_2G018170	CsaV3_3G018310	CsaV3_4G034130	CsaV3_1G042920	CsaV3_2G029770	CsaV3_3G011830	CsaV3_1G029400	CsaV3_2G012680	CsaV3_2G004270	CsaV3_3G013380	CsaV3_1G028950	CsaV3_5G010070	CsaV3_3G014920	CsaV3_2G002300
CsaV3_2G029110	CsaV3_2G030380	CsaV3_2G029110	CsaV3_4G023950	CsaV3_4G007260	CsaV3_2G016170	CsaV3_3G016310	CsaV3_4G036120	CsaV3_1G039850	CsaV3_2G017360	CsaV3_3G007850	CsaV3_1G015180	CsaV3_1G043840	CsaV3_1G045200	CsaV3_2G030380	CsaV3_3G040240	CsaV3_5G028720	CsaV3_2G019460	CsaV3_3G019020	CsaV3_4G034250	CsaV3_1G043500	CsaV3_2G029970	CsaV3_3G011920	CsaV3_1G029710	CsaV3_2G012780	CsaV3_2G004730	CsaV3_5G020300	CsaV3_2G029220	CsaV3_6G014730	CsaV3_1G004330	CsaV3_5G008280
CsaV3_2G029180	CsaV3_2G030500	CsaV3_2G029180	CsaV3_4G024190	CsaV3_4G007850	CsaV3_2G016300	CsaV3_3G017380	CsaV3_4G036680	CsaV3_1G039870	CsaV3_2G017390	CsaV3_3G008050	CsaV3_1G015190	CsaV3_1G043860	CsaV3_1G045360	CsaV3_2G030500	CsaV3_3G040250	CsaV3_5G029550	CsaV3_2G019810	CsaV3_3G019050	CsaV3_4G034660	CsaV3_1G043640	CsaV3_2G030310	CsaV3_3G012120	CsaV3_1G029820	CsaV3_2G012790	CsaV3_2G004830	CsaV3_3G006980	CsaV3_2G017810	CsaV3_6G046880	CsaV3_5G004960	CsaV3_5G023740
CsaV3_2G029230	CsaV3_2G030520	CsaV3_2G029230	CsaV3_4G024790	CsaV3_4G008260	CsaV3_2G016470	CsaV3_3G017610	CsaV3_4G036740	CsaV3_1G039880	CsaV3_2G017400	CsaV3_3G008200	CsaV3_1G015280	CsaV3_1G043880	CsaV3_1G045680	CsaV3_2G030520	CsaV3_3G040500	CsaV3_5G030090	CsaV3_2G022180	CsaV3_3G019950	CsaV3_4G035300	CsaV3_1G043760	CsaV3_2G030340	CsaV3_3G012890	CsaV3_1G030010	CsaV3_2G012810	CsaV3_2G005250	CsaV3_3G016690	CsaV3_7G033180	CsaV3_3G049550	CsaV3_3G027970	CsaV3_2G030520
CsaV3_2G029350	CsaV3_2G030790	CsaV3_2G029350	CsaV3_4G025190	CsaV3_4G008480	CsaV3_2G016750	CsaV3_3G018080	CsaV3_4G037160	CsaV3_1G039920	CsaV3_2G017500	CsaV3_3G008220	CsaV3_1G015290	CsaV3_1G044030	CsaV3_1G045740	CsaV3_2G030790	CsaV3_3G040520	CsaV3_5G031190	CsaV3_2G024320	CsaV3_3G020650	CsaV3_4G035810	CsaV3_1G043860	CsaV3_2G030370	CsaV3_3G012910	CsaV3_1G030020	CsaV3_2G012850	CsaV3_2G006390	CsaV3_1G029370	CsaV3_7G030770	CsaV3_7G001790	CsaV3_6G007960	CsaV3_3G034340
CsaV3_2G029490	CsaV3_2G031080	CsaV3_2G029490	CsaV3_4G026930	CsaV3_4G009260	CsaV3_2G016780	CsaV3_3G018310	CsaV3_4G037170	CsaV3_1G040000	CsaV3_2G018170	CsaV3_3G008580	CsaV3_1G015440	CsaV3_1G044210	CsaV3_1G045880	CsaV3_2G031080	CsaV3_3G040820	CsaV3_5G031770	CsaV3_2G024660	CsaV3_3G020720	CsaV3_4G036680	CsaV3_1G043980	CsaV3_2G030380	CsaV3_3G013280	CsaV3_1G030110	CsaV3_2G012870	CsaV3_2G006440	CsaV3_3G021000	CsaV3_3G008150	CsaV3_6G014760	CsaV3_6G005680	CsaV3_6G034250
CsaV3_2G029650	CsaV3_2G031100	CsaV3_2G029650	CsaV3_4G027100	CsaV3_4G009480	CsaV3_2G016790	CsaV3_3G019020	CsaV3_4G037580	CsaV3_1G040060	CsaV3_2G018180	CsaV3_3G008630	CsaV3_1G015450	CsaV3_1G044380	CsaV3_1G046030	CsaV3_2G031100	CsaV3_3G041620	CsaV3_5G032220	CsaV3_2G024690	CsaV3_3G021580	CsaV3_4G036740	CsaV3_1G044020	CsaV3_2G030490	CsaV3_3G013380	CsaV3_1G030170	CsaV3_2G012880	CsaV3_2G006470	CsaV3_2G035830	CsaV3_2G014900	CsaV3_6G005000	CsaV3_4G027750	CsaV3_7G029200
CsaV3_2G029770	CsaV3_2G031750	CsaV3_2G029770	CsaV3_4G028360	CsaV3_4G009880	CsaV3_2G016990	CsaV3_3G019050	CsaV3_4G037790	CsaV3_1G040280	CsaV3_2G018190	CsaV3_3G008670	CsaV3_1G015500	CsaV3_1G044400	CsaV3_1G046290	CsaV3_2G031750	CsaV3_3G041800	CsaV3_5G032410	CsaV3_2G025390	CsaV3_3G021720	CsaV3_4G037160	CsaV3_1G044100	CsaV3_2G030500	CsaV3_3G013390	CsaV3_1G030190	CsaV3_2G012890	CsaV3_2G006600	CsaV3_7G002490	CsaV3_1G013410	CsaV3_1G024210	CsaV3_2G032250	CsaV3_6G040390
CsaV3_2G029940	CsaV3_2G031820	CsaV3_2G029940	CsaV3_4G028540	CsaV3_4G009950	CsaV3_2G017310	CsaV3_3G021400	CsaV3_5G000580	CsaV3_1G040400	CsaV3_2G019810	CsaV3_3G009850	CsaV3_1G015510	CsaV3_1G044460	CsaV3_1G046400	CsaV3_2G031820	CsaV3_3G042060	CsaV3_5G032580	CsaV3_2G025520	CsaV3_3G022290	CsaV3_4G037170	CsaV3_1G044150	CsaV3_2G030520	CsaV3_3G013730	CsaV3_1G030200	CsaV3_2G012920	CsaV3_2G007080	CsaV3_1G013860	CsaV3_4G025310	CsaV3_5G035250	CsaV3_3G048260	CsaV3_2G030340
CsaV3_2G030120	CsaV3_2G032190	CsaV3_2G030120	CsaV3_4G028560	CsaV3_4G010200	CsaV3_2G017330	CsaV3_3G021660	CsaV3_5G000820	CsaV3_1G040510	CsaV3_2G022180	CsaV3_3G009880	CsaV3_1G015540	CsaV3_1G044500	CsaV3_1G046410	CsaV3_2G032190	CsaV3_3G042120	CsaV3_5G034300	CsaV3_2G026210	CsaV3_3G022370	CsaV3_4G037480	CsaV3_1G044210	CsaV3_2G030960	CsaV3_3G013930	CsaV3_1G030240	CsaV3_2G012970	CsaV3_2G007150	CsaV3_1G032430	CsaV3_4G002150	CsaV3_4G024290	CsaV3_6G046550	CsaV3_7G007140
CsaV3_2G030340	CsaV3_2G032290	CsaV3_2G030340	CsaV3_4G029690	CsaV3_4G014800	CsaV3_2G017360	CsaV3_3G021720	CsaV3_5G000930	CsaV3_1G040580	CsaV3_2G023200	CsaV3_3G009990	CsaV3_1G015670	CsaV3_1G044780	CsaV3_1G046420	CsaV3_2G032290	CsaV3_3G042140	CsaV3_5G034360	CsaV3_2G026340	CsaV3_3G023620	CsaV3_4G037580	CsaV3_1G044400	CsaV3_2G031100	CsaV3_3G014820	CsaV3_1G030250	CsaV3_2G013230	CsaV3_2G007180	CsaV3_6G008210	CsaV3_3G046780	CsaV3_2G012510	CsaV3_1G011730	CsaV3_1G029400
CsaV3_2G030370	CsaV3_2G032300	CsaV3_2G030370	CsaV3_4G029740	CsaV3_4G014880	CsaV3_2G017400	CsaV3_3G022370	CsaV3_5G001680	CsaV3_1G040980	CsaV3_2G024320	CsaV3_3G010100	CsaV3_1G015730	CsaV3_1G044880	CsaV3_1G046610	CsaV3_2G032300	CsaV3_3G042330	CsaV3_5G036580	CsaV3_2G026370	CsaV3_3G026360	CsaV3_4G038030	CsaV3_1G044450	CsaV3_2G031380	CsaV3_3G015440	CsaV3_1G030300	CsaV3_2G013360	CsaV3_2G007270	CsaV3_6G037780	CsaV3_3G044440	CsaV3_6G049800	CsaV3_2G030370	CsaV3_2G011320
CsaV3_2G030380	CsaV3_2G032360	CsaV3_2G030380	CsaV3_4G029960	CsaV3_4G017460	CsaV3_2G017500	CsaV3_3G022960	CsaV3_5G001810	CsaV3_1G041200	CsaV3_2G024550	CsaV3_3G010290	CsaV3_1G015750	CsaV3_1G044900	CsaV3_1G046670	CsaV3_2G032360	CsaV3_3G042440	CsaV3_5G038010	CsaV3_2G026460	CsaV3_3G026410	CsaV3_5G000580	CsaV3_1G045200	CsaV3_2G031730	CsaV3_3G015450	CsaV3_1G030370	CsaV3_2G013480	CsaV3_2G007390	CsaV3_1G013950	CsaV3_5G014460	CsaV3_7G002170	CsaV3_3G037190	CsaV3_5G001030
CsaV3_2G030500	CsaV3_2G032480	CsaV3_2G030500	CsaV3_4G030710	CsaV3_4G022070	CsaV3_2G017610	CsaV3_3G023620	CsaV3_5G004560	CsaV3_1G041360	CsaV3_2G024660	CsaV3_3G010300	CsaV3_1G015760	CsaV3_1G044920	CsaV3_1G046680	CsaV3_2G032480	CsaV3_3G042450	CsaV3_5G038380	CsaV3_2G026770	CsaV3_3G026730	CsaV3_5G000930	CsaV3_1G045740	CsaV3_2G031820	CsaV3_3G015580	CsaV3_1G030390	CsaV3_2G013830	CsaV3_2G007480	CsaV3_6G001710	CsaV3_7G024000	CsaV3_2G018030	CsaV3_5G026540	CsaV3_5G003470
CsaV3_2G030780	CsaV3_2G032490	CsaV3_2G030780	CsaV3_4G030930	CsaV3_4G023910	CsaV3_2G017980	CsaV3_3G023680	CsaV3_5G005250	CsaV3_1G041370	CsaV3_2G024690	CsaV3_3G010420	CsaV3_1G015820	CsaV3_1G045390	CsaV3_2G001080	CsaV3_2G032490	CsaV3_3G043020	CsaV3_5G039790	CsaV3_2G026780	CsaV3_3G026830	CsaV3_5G001170	CsaV3_1G045800	CsaV3_2G032000	CsaV3_3G015720	CsaV3_1G030460	CsaV3_2G014150	CsaV3_2G007500	CsaV3_5G010810	CsaV3_1G031470	CsaV3_5G012450	CsaV3_5G005950	CsaV3_1G031280
CsaV3_2G030790	CsaV3_2G033660	CsaV3_2G030790	CsaV3_4G031770	CsaV3_4G023920	CsaV3_2G018040	CsaV3_3G026550	CsaV3_5G005460	CsaV3_1G041400	CsaV3_2G025210	CsaV3_3G011170	CsaV3_1G016960	CsaV3_1G045410	CsaV3_2G001370	CsaV3_2G033660	CsaV3_3G043130	CsaV3_5G040280	CsaV3_2G027880	CsaV3_3G027290	CsaV3_5G001300	CsaV3_1G045820	CsaV3_2G032130	CsaV3_3G015840	CsaV3_1G030530	CsaV3_2G014160	CsaV3_2G007940	CsaV3_4G033620	CsaV3_3G037180	CsaV3_1G007270	CsaV3_3G007450	CsaV3_3G045710
CsaV3_2G031100	CsaV3_2G034430	CsaV3_2G031100	CsaV3_4G031860	CsaV3_4G023930	CsaV3_2G018170	CsaV3_3G026830	CsaV3_5G005490	CsaV3_1G042180	CsaV3_2G025220	CsaV3_3G011520	CsaV3_1G017190	CsaV3_1G045800	CsaV3_2G001400	CsaV3_2G034430	CsaV3_3G043470	CsaV3_6G000970	CsaV3_2G027910	CsaV3_3G027730	CsaV3_5G001610	CsaV3_1G045880	CsaV3_2G032190	CsaV3_3G016000	CsaV3_1G030670	CsaV3_2G014310	CsaV3_2G008060	CsaV3_1G017280	CsaV3_3G038220	CsaV3_7G003800	CsaV3_5G029170	CsaV3_1G038050
CsaV3_2G031340	CsaV3_2G034600	CsaV3_2G031340	CsaV3_4G032410	CsaV3_4G024120	CsaV3_2G019810	CsaV3_3G027290	CsaV3_5G005610	CsaV3_1G042190	CsaV3_2G026210	CsaV3_3G011560	CsaV3_1G017200	CsaV3_1G046320	CsaV3_2G001470	CsaV3_2G034600	CsaV3_3G043880	CsaV3_6G001160	CsaV3_2G028110	CsaV3_3G027870	CsaV3_5G001750	CsaV3_1G046030	CsaV3_2G032360	CsaV3_3G016210	CsaV3_1G030840	CsaV3_2G014490	CsaV3_2G008160	CsaV3_1G043200	CsaV3_3G008350	CsaV3_6G016930	CsaV3_1G000890	CsaV3_5G032620
CsaV3_2G031730	CsaV3_2G034610	CsaV3_2G031730	CsaV3_4G032550	CsaV3_4G025260	CsaV3_2G022180	CsaV3_3G027450	CsaV3_5G005680	CsaV3_1G042210	CsaV3_2G026370	CsaV3_3G011570	CsaV3_1G017220	CsaV3_1G046380	CsaV3_2G001650	CsaV3_2G034610	CsaV3_3G044160	CsaV3_6G001810	CsaV3_2G028170	CsaV3_3G028050	CsaV3_5G001810	CsaV3_1G046290	CsaV3_2G032680	CsaV3_3G016510	CsaV3_1G030930	CsaV3_2G014500	CsaV3_2G008220	CsaV3_5G002710	CsaV3_7G029050	CsaV3_3G040190	CsaV3_2G002720	CsaV3_5G004120
CsaV3_2G031750	CsaV3_2G034870	CsaV3_2G031750	CsaV3_4G033560	CsaV3_4G025610	CsaV3_2G024470	CsaV3_3G027870	CsaV3_5G005790	CsaV3_1G042410	CsaV3_2G026590	CsaV3_3G011920	CsaV3_1G017250	CsaV3_1G046430	CsaV3_2G001870	CsaV3_2G034870	CsaV3_3G045280	CsaV3_6G001930	CsaV3_2G028770	CsaV3_3G029850	CsaV3_5G002050	CsaV3_1G046320	CsaV3_2G032860	CsaV3_3G016530	CsaV3_1G031060	CsaV3_2G014540	CsaV3_2G008240	CsaV3_1G009030	CsaV3_1G030610	CsaV3_6G045380	CsaV3_7G023390	CsaV3_6G049780
CsaV3_2G031820	CsaV3_2G035350	CsaV3_2G031820	CsaV3_4G033740	CsaV3_4G025750	CsaV3_2G024550	CsaV3_3G028050	CsaV3_5G006100	CsaV3_1G042480	CsaV3_2G026690	CsaV3_3G012000	CsaV3_1G017270	CsaV3_1G046440	CsaV3_2G002050	CsaV3_2G035350	CsaV3_3G045510	CsaV3_6G002200	CsaV3_2G028950	CsaV3_3G029880	CsaV3_5G002180	CsaV3_1G046430	CsaV3_2G033050	CsaV3_3G016640	CsaV3_1G031090	CsaV3_2G014760	CsaV3_2G008360	CsaV3_4G010300	CsaV3_3G027940	CsaV3_3G031630	CsaV3_7G010130	CsaV3_1G042180
CsaV3_2G032190	CsaV3_2G035450	CsaV3_2G032190	CsaV3_4G034040	CsaV3_4G026690	CsaV3_2G024660	CsaV3_3G030940	CsaV3_5G008230	CsaV3_1G042500	CsaV3_2G028310	CsaV3_3G012120	CsaV3_1G017280	CsaV3_1G046460	CsaV3_2G002110	CsaV3_2G035450	CsaV3_3G045710	CsaV3_6G002580	CsaV3_2G029110	CsaV3_3G030370	CsaV3_5G003310	CsaV3_1G046440	CsaV3_2G033120	CsaV3_3G016760	CsaV3_1G031110	CsaV3_2G014820	CsaV3_2G008530	CsaV3_1G005810	CsaV3_6G008830	CsaV3_3G041800	CsaV3_1G007780	CsaV3_6G050730
CsaV3_2G032250	CsaV3_2G035880	CsaV3_2G032250	CsaV3_4G034130	CsaV3_4G027050	CsaV3_2G026210	CsaV3_3G031010	CsaV3_5G008410	CsaV3_1G042510	CsaV3_2G029150	CsaV3_3G012450	CsaV3_1G019510	CsaV3_1G046490	CsaV3_2G002270	CsaV3_2G035880	CsaV3_3G047560	CsaV3_6G002590	CsaV3_2G029150	CsaV3_3G030940	CsaV3_5G003470	CsaV3_1G046520	CsaV3_2G033440	CsaV3_3G016930	CsaV3_1G031130	CsaV3_2G014830	CsaV3_2G008540	CsaV3_7G029720	CsaV3_2G003460	CsaV3_3G002340	CsaV3_3G001640	CsaV3_4G002320
CsaV3_2G032290	CsaV3_2G035970	CsaV3_2G032290	CsaV3_4G034710	CsaV3_4G027750	CsaV3_2G026370	CsaV3_3G031660	CsaV3_5G008510	CsaV3_1G042540	CsaV3_2G029220	CsaV3_3G012470	CsaV3_1G019610	CsaV3_1G046520	CsaV3_2G002290	CsaV3_2G035970	CsaV3_3G047570	CsaV3_6G003540	CsaV3_2G029350	CsaV3_3G031010	CsaV3_5G003490	CsaV3_2G001540	CsaV3_2G033660	CsaV3_3G017330	CsaV3_1G031230	CsaV3_2G015000	CsaV3_2G008640	CsaV3_6G002580	CsaV3_7G007750	CsaV3_3G033350	CsaV3_3G012890	CsaV3_2G008170
CsaV3_2G032360	CsaV3_2G036010	CsaV3_2G032360	CsaV3_4G035560	CsaV3_4G027760	CsaV3_2G027880	CsaV3_3G031670	CsaV3_5G008690	CsaV3_1G042640	CsaV3_2G029350	CsaV3_3G012730	CsaV3_1G019670	CsaV3_1G046530	CsaV3_2G002310	CsaV3_2G036010	CsaV3_3G047580	CsaV3_6G004010	CsaV3_2G029490	CsaV3_3G031660	CsaV3_5G003520	CsaV3_2G001740	CsaV3_2G034030	CsaV3_3G017460	CsaV3_1G031250	CsaV3_2G015900	CsaV3_2G008710	CsaV3_2G009890	CsaV3_2G031520	CsaV3_4G034620	CsaV3_6G037370	CsaV3_1G004330
CsaV3_2G032420	CsaV3_3G000050	CsaV3_2G032420	CsaV3_4G035710	CsaV3_4G027810	CsaV3_2G027920	CsaV3_3G032400	CsaV3_5G008760	CsaV3_1G042900	CsaV3_2G029490	CsaV3_3G012890	CsaV3_1G022880	CsaV3_2G001120	CsaV3_2G002520	CsaV3_3G000050	CsaV3_3G047590	CsaV3_6G006560	CsaV3_2G029650	CsaV3_3G031670	CsaV3_5G004290	CsaV3_2G001760	CsaV3_2G034110	CsaV3_3G017480	CsaV3_1G031270	CsaV3_2G016110	CsaV3_2G008770	CsaV3_7G029110	CsaV3_3G043270	CsaV3_5G035260	CsaV3_3G035690	CsaV3_4G032430
CsaV3_2G032490	CsaV3_3G000440	CsaV3_2G032490	CsaV3_4G035740	CsaV3_4G028060	CsaV3_2G028170	CsaV3_3G032540	CsaV3_5G010460	CsaV3_1G042920	CsaV3_2G029580	CsaV3_3G012910	CsaV3_1G022940	CsaV3_2G001140	CsaV3_2G002550	CsaV3_3G000440	CsaV3_3G048230	CsaV3_6G006670	CsaV3_2G029750	CsaV3_3G031850	CsaV3_5G005230	CsaV3_2G001820	CsaV3_2G034290	CsaV3_3G017500	CsaV3_1G031280	CsaV3_2G016320	CsaV3_2G008970	CsaV3_1G028370	CsaV3_5G035570	CsaV3_2G029930	CsaV3_6G045630	CsaV3_6G007960
CsaV3_2G033650	CsaV3_3G000830	CsaV3_2G033650	CsaV3_4G036050	CsaV3_4G028730	CsaV3_2G028300	CsaV3_3G032850	CsaV3_5G010810	CsaV3_1G043200	CsaV3_2G029750	CsaV3_3G012970	CsaV3_1G024360	CsaV3_2G001180	CsaV3_2G002860	CsaV3_3G000830	CsaV3_3G048240	CsaV3_6G006780	CsaV3_2G029770	CsaV3_3G032400	CsaV3_5G005250	CsaV3_2G001950	CsaV3_2G034300	CsaV3_3G017520	CsaV3_1G031290	CsaV3_2G016750	CsaV3_2G009170	CsaV3_1G007130	CsaV3_3G046530	CsaV3_1G040990	CsaV3_5G027400	CsaV3_6G005680
CsaV3_2G034060	CsaV3_3G000930	CsaV3_2G034060	CsaV3_4G036630	CsaV3_4G028950	CsaV3_2G028350	CsaV3_3G032950	CsaV3_5G010830	CsaV3_1G043210	CsaV3_2G029770	CsaV3_3G013110	CsaV3_1G024370	CsaV3_2G001200	CsaV3_2G002870	CsaV3_3G000930	CsaV3_3G048260	CsaV3_6G006860	CsaV3_2G029890	CsaV3_3G032430	CsaV3_5G005460	CsaV3_2G002110	CsaV3_2G034740	CsaV3_3G018330	CsaV3_1G031310	CsaV3_2G016870	CsaV3_2G009690	CsaV3_6G001790	CsaV3_1G009380	CsaV3_5G006010	CsaV3_2G015780	CsaV3_4G027750
CsaV3_2G034210	CsaV3_3G001640	CsaV3_2G034210	CsaV3_4G036890	CsaV3_4G028990	CsaV3_2G028410	CsaV3_3G032970	CsaV3_5G014820	CsaV3_1G043360	CsaV3_2G029970	CsaV3_3G013120	CsaV3_1G025460	CsaV3_2G001360	CsaV3_2G003140	CsaV3_3G001640	CsaV3_3G049720	CsaV3_6G006940	CsaV3_2G029900	CsaV3_3G032550	CsaV3_5G005480	CsaV3_2G002270	CsaV3_2G035090	CsaV3_3G018960	CsaV3_1G031400	CsaV3_2G017030	CsaV3_2G009870	CsaV3_2G013420	CsaV3_6G009640	CsaV3_5G022970	CsaV3_5G004600	CsaV3_1G038860
CsaV3_2G034240	CsaV3_3G001660	CsaV3_2G034240	CsaV3_5G000350	CsaV3_4G029570	CsaV3_2G028770	CsaV3_3G033450	CsaV3_5G014880	CsaV3_1G043420	CsaV3_2G030310	CsaV3_3G013280	CsaV3_1G025470	CsaV3_2G001450	CsaV3_2G003150	CsaV3_3G001660	CsaV3_3G049810	CsaV3_6G007780	CsaV3_2G029930	CsaV3_3G032830	CsaV3_5G005490	CsaV3_2G002290	CsaV3_2G035110	CsaV3_3G019100	CsaV3_1G031420	CsaV3_2G017310	CsaV3_2G010040	CsaV3_7G008880	CsaV3_1G038060	CsaV3_3G034860	CsaV3_7G031270	CsaV3_3G022290
CsaV3_2G034530	CsaV3_3G001810	CsaV3_2G034530	CsaV3_5G001430	CsaV3_4G030120	CsaV3_2G028790	CsaV3_3G033550	CsaV3_5G014980	CsaV3_1G043500	CsaV3_2G030340	CsaV3_3G013380	CsaV3_1G025480	CsaV3_2G001540	CsaV3_2G003160	CsaV3_3G001810	CsaV3_4G000310	CsaV3_6G008490	CsaV3_2G030230	CsaV3_3G032850	CsaV3_5G005610	CsaV3_2G002300	CsaV3_2G035150	CsaV3_3G019210	CsaV3_1G031430	CsaV3_2G017330	CsaV3_2G010060	CsaV3_3G042590	CsaV3_5G003860	CsaV3_2G017730	CsaV3_4G031770	CsaV3_3G048260
CsaV3_2G034610	CsaV3_3G001940	CsaV3_2G034610	CsaV3_5G001480	CsaV3_4G030330	CsaV3_2G028950	CsaV3_3G033690	CsaV3_5G015550	CsaV3_1G043760	CsaV3_2G030370	CsaV3_3G013390	CsaV3_1G025550	CsaV3_2G001660	CsaV3_2G003170	CsaV3_3G001940	CsaV3_4G000520	CsaV3_6G008980	CsaV3_2G030240	CsaV3_3G032950	CsaV3_5G006100	CsaV3_2G002310	CsaV3_2G035350	CsaV3_3G019790	CsaV3_1G031450	CsaV3_2G017460	CsaV3_2G010090	CsaV3_1G033440	CsaV3_4G009240	CsaV3_5G035940	CsaV3_6G038030	CsaV3_4G007490
CsaV3_2G034870	CsaV3_3G001980	CsaV3_2G034870	CsaV3_5G001650	CsaV3_4G030340	CsaV3_2G029070	CsaV3_3G033740	CsaV3_5G015690	CsaV3_1G043840	CsaV3_2G030380	CsaV3_3G013470	CsaV3_1G026620	CsaV3_2G001740	CsaV3_2G003210	CsaV3_3G001980	CsaV3_4G000630	CsaV3_6G009940	CsaV3_2G030340	CsaV3_3G033380	CsaV3_5G006250	CsaV3_2G002580	CsaV3_2G035360	CsaV3_3G020240	CsaV3_1G031540	CsaV3_2G017720	CsaV3_2G010110	CsaV3_5G005800	CsaV3_6G048730	CsaV3_2G016640	CsaV3_2G009640	CsaV3_1G011730
CsaV3_2G035040	CsaV3_3G002370	CsaV3_2G035040	CsaV3_5G002020	CsaV3_4G030570	CsaV3_2G029110	CsaV3_3G033810	CsaV3_5G017280	CsaV3_1G043860	CsaV3_2G030500	CsaV3_3G013930	CsaV3_1G026650	CsaV3_2G001760	CsaV3_2G003310	CsaV3_3G002370	CsaV3_4G000990	CsaV3_6G009950	CsaV3_2G030370	CsaV3_3G033550	CsaV3_5G006610	CsaV3_2G002660	CsaV3_2G035370	CsaV3_3G020450	CsaV3_1G031700	CsaV3_2G017970	CsaV3_2G010130	CsaV3_3G036910	CsaV3_4G029660	CsaV3_7G000410	CsaV3_1G030730	CsaV3_2G030370
CsaV3_2G035570	CsaV3_3G002460	CsaV3_2G035570	CsaV3_5G002190	CsaV3_4G032480	CsaV3_2G029180	CsaV3_3G034090	CsaV3_5G020300	CsaV3_1G044020	CsaV3_2G031100	CsaV3_3G014160	CsaV3_1G026760	CsaV3_2G001820	CsaV3_2G003410	CsaV3_3G002460	CsaV3_4G001130	CsaV3_6G012240	CsaV3_2G030380	CsaV3_3G033690	CsaV3_5G006620	CsaV3_2G002720	CsaV3_2G035450	CsaV3_3G020460	CsaV3_1G031730	CsaV3_2G018170	CsaV3_2G010200	CsaV3_6G015660	CsaV3_6G037620	CsaV3_6G001390	CsaV3_6G018980	CsaV3_3G037190
CsaV3_2G035880	CsaV3_3G002470	CsaV3_2G035880	CsaV3_5G002970	CsaV3_4G033430	CsaV3_2G029350	CsaV3_3G034540	CsaV3_5G023060	CsaV3_1G044210	CsaV3_2G031820	CsaV3_3G014280	CsaV3_1G026770	CsaV3_2G001940	CsaV3_2G003460	CsaV3_3G002470	CsaV3_4G002290	CsaV3_6G012390	CsaV3_2G030500	CsaV3_3G033740	CsaV3_5G008270	CsaV3_2G002730	CsaV3_2G035960	CsaV3_3G020860	CsaV3_1G031950	CsaV3_2G018180	CsaV3_2G010270	CsaV3_6G037530	CsaV3_3G016570	CsaV3_6G044480	CsaV3_2G035040	CsaV3_3G020650
CsaV3_2G036310	CsaV3_3G002730	CsaV3_2G036310	CsaV3_5G003220	CsaV3_4G033600	CsaV3_2G029480	CsaV3_3G034630	CsaV3_5G023360	CsaV3_1G044380	CsaV3_2G032190	CsaV3_3G014820	CsaV3_1G027960	CsaV3_2G001980	CsaV3_2G003650	CsaV3_3G002730	CsaV3_4G002300	CsaV3_6G012480	CsaV3_2G030520	CsaV3_3G033950	CsaV3_5G008410	CsaV3_2G002780	CsaV3_2G036310	CsaV3_3G021000	CsaV3_1G032040	CsaV3_2G018190	CsaV3_2G010690	CsaV3_7G007950	CsaV3_3G049490	CsaV3_3G034410	CsaV3_2G009060	CsaV3_5G002020
CsaV3_2G036450	CsaV3_3G002750	CsaV3_2G036450	CsaV3_5G003430	CsaV3_4G033850	CsaV3_2G029490	CsaV3_3G034690	CsaV3_5G023740	CsaV3_1G044400	CsaV3_2G032250	CsaV3_3G014900	CsaV3_1G028150	CsaV3_2G002300	CsaV3_2G003730	CsaV3_3G002750	CsaV3_4G002310	CsaV3_6G012670	CsaV3_2G030530	CsaV3_3G033960	CsaV3_5G008510	CsaV3_2G002930	CsaV3_3G000170	CsaV3_3G021430	CsaV3_1G032140	CsaV3_2G019460	CsaV3_2G010760	CsaV3_6G006870	CsaV3_4G006020	CsaV3_1G037490	CsaV3_3G006310	CsaV3_7G021090
CsaV3_3G000050	CsaV3_3G002780	CsaV3_3G000050	CsaV3_5G004050	CsaV3_4G034250	CsaV3_2G029750	CsaV3_3G035240	CsaV3_5G023920	CsaV3_1G044450	CsaV3_2G032360	CsaV3_3G015440	CsaV3_1G028500	CsaV3_2G002350	CsaV3_2G003950	CsaV3_3G002780	CsaV3_4G002320	CsaV3_6G012720	CsaV3_2G030690	CsaV3_3G034090	CsaV3_5G008700	CsaV3_2G003010	CsaV3_3G000240	CsaV3_3G021460	CsaV3_1G032150	CsaV3_2G019740	CsaV3_2G010870	CsaV3_6G029730	CsaV3_1G001300	CsaV3_3G016800	CsaV3_2G024660	CsaV3_2G002720
CsaV3_3G000120	CsaV3_3G002840	CsaV3_3G000120	CsaV3_5G004130	CsaV3_4G034850	CsaV3_2G029770	CsaV3_3G035690	CsaV3_5G025390	CsaV3_1G044460	CsaV3_2G032370	CsaV3_3G015450	CsaV3_1G028530	CsaV3_2G002400	CsaV3_2G004030	CsaV3_3G002840	CsaV3_4G002330	CsaV3_6G012890	CsaV3_2G030790	CsaV3_3G034540	CsaV3_5G008760	CsaV3_2G003020	CsaV3_3G000390	CsaV3_3G021480	CsaV3_1G032180	CsaV3_2G019810	CsaV3_2G010960	CsaV3_5G034250	CsaV3_5G028900	CsaV3_3G044480	CsaV3_4G001840	CsaV3_5G014630
CsaV3_3G000830	CsaV3_3G002870	CsaV3_3G000830	CsaV3_5G004140	CsaV3_4G035190	CsaV3_2G029970	CsaV3_3G036190	CsaV3_5G026120	CsaV3_1G044900	CsaV3_2G032680	CsaV3_3G015580	CsaV3_1G028640	CsaV3_2G002450	CsaV3_2G004210	CsaV3_3G002870	CsaV3_4G003260	CsaV3_6G013020	CsaV3_2G030930	CsaV3_3G034630	CsaV3_5G008950	CsaV3_2G003280	CsaV3_3G000400	CsaV3_3G021490	CsaV3_1G032340	CsaV3_2G020880	CsaV3_2G011430	CsaV3_7G003650	CsaV3_3G016030	CsaV3_3G021200	CsaV3_2G016750	CsaV3_7G010130
CsaV3_3G000930	CsaV3_3G002880	CsaV3_3G000930	CsaV3_5G004510	CsaV3_4G035990	CsaV3_2G030340	CsaV3_3G036510	CsaV3_5G026140	CsaV3_1G045360	CsaV3_2G032690	CsaV3_3G015840	CsaV3_1G028700	CsaV3_2G002580	CsaV3_2G004220	CsaV3_3G002880	CsaV3_4G003810	CsaV3_6G013670	CsaV3_2G031100	CsaV3_3G034690	CsaV3_5G008960	CsaV3_2G003310	CsaV3_3G000830	CsaV3_3G022210	CsaV3_1G032390	CsaV3_2G022180	CsaV3_2G011470	CsaV3_3G037720	CsaV3_7G031710	CsaV3_6G039700	CsaV3_2G030500	CsaV3_3G014440
CsaV3_3G001640	CsaV3_3G002950	CsaV3_3G001640	CsaV3_5G004600	CsaV3_4G036300	CsaV3_2G030370	CsaV3_3G036680	CsaV3_5G026520	CsaV3_1G045740	CsaV3_2G032700	CsaV3_3G016010	CsaV3_1G028950	CsaV3_2G002660	CsaV3_2G004430	CsaV3_3G002950	CsaV3_4G003820	CsaV3_6G013770	CsaV3_2G031250	CsaV3_3G035240	CsaV3_5G010830	CsaV3_2G003330	CsaV3_3G000930	CsaV3_3G023140	CsaV3_1G032410	CsaV3_2G023210	CsaV3_2G011570	CsaV3_2G006370	CsaV3_3G026680	CsaV3_5G000170	CsaV3_2G036310	CsaV3_3G001640
CsaV3_3G001810	CsaV3_3G002970	CsaV3_3G001810	CsaV3_5G004960	CsaV3_4G036740	CsaV3_2G030380	CsaV3_3G036910	CsaV3_5G027930	CsaV3_1G045790	CsaV3_2G032860	CsaV3_3G016210	CsaV3_1G029090	CsaV3_2G002720	CsaV3_2G004690	CsaV3_3G002970	CsaV3_4G004430	CsaV3_6G013920	CsaV3_2G031350	CsaV3_3G036090	CsaV3_5G012920	CsaV3_2G003600	CsaV3_3G001000	CsaV3_3G023340	CsaV3_1G032510	CsaV3_2G024320	CsaV3_2G012050	CsaV3_1G008530	CsaV3_5G024380	CsaV3_6G053150	CsaV3_1G036900	CsaV3_6G037370
CsaV3_3G001920	CsaV3_3G003700	CsaV3_3G001920	CsaV3_5G004980	CsaV3_4G037770	CsaV3_2G030500	CsaV3_3G037190	CsaV3_5G028230	CsaV3_1G045800	CsaV3_2G033050	CsaV3_3G016510	CsaV3_1G029110	CsaV3_2G002780	CsaV3_2G004730	CsaV3_3G003700	CsaV3_4G004620	CsaV3_6G014280	CsaV3_2G031480	CsaV3_3G036190	CsaV3_5G012930	CsaV3_2G003650	CsaV3_3G001020	CsaV3_3G023600	CsaV3_1G032620	CsaV3_2G024660	CsaV3_2G012400	CsaV3_6G000610	CsaV3_5G004110	CsaV3_1G001010	CsaV3_7G018790	CsaV3_3G001940
CsaV3_3G001940	CsaV3_3G004040	CsaV3_3G001940	CsaV3_5G005950	CsaV3_4G037790	CsaV3_2G030520	CsaV3_3G037720	CsaV3_5G028540	CsaV3_1G045880	CsaV3_2G034100	CsaV3_3G016530	CsaV3_1G029130	CsaV3_2G002950	CsaV3_2G004770	CsaV3_3G004040	CsaV3_4G004900	CsaV3_6G014470	CsaV3_2G031730	CsaV3_3G036510	CsaV3_5G013410	CsaV3_2G003670	CsaV3_3G001620	CsaV3_3G025070	CsaV3_1G032880	CsaV3_2G024830	CsaV3_2G012510	CsaV3_6G009090	CsaV3_5G034030	CsaV3_3G015330	CsaV3_6G032060	CsaV3_6G042310
CsaV3_3G001980	CsaV3_3G004980	CsaV3_3G001980	CsaV3_5G008520	CsaV3_4G038020	CsaV3_2G030760	CsaV3_3G037850	CsaV3_5G028900	CsaV3_1G046020	CsaV3_2G034110	CsaV3_3G016560	CsaV3_1G029140	CsaV3_2G003000	CsaV3_2G004830	CsaV3_3G004980	CsaV3_4G005490	CsaV3_6G014990	CsaV3_2G031820	CsaV3_3G036680	CsaV3_5G013690	CsaV3_2G003740	CsaV3_3G001630	CsaV3_3G025080	CsaV3_1G032910	CsaV3_2G024940	CsaV3_2G012560	CsaV3_6G015610	CsaV3_1G008260	CsaV3_3G011850	CsaV3_4G029960	CsaV3_6G045630
CsaV3_3G002120	CsaV3_3G005060	CsaV3_3G002120	CsaV3_5G010400	CsaV3_5G000820	CsaV3_2G030790	CsaV3_3G037860	CsaV3_5G029550	CsaV3_1G046030	CsaV3_2G034290	CsaV3_3G016570	CsaV3_1G029150	CsaV3_2G003010	CsaV3_2G004840	CsaV3_3G005060	CsaV3_4G005840	CsaV3_6G015660	CsaV3_2G032120	CsaV3_3G037010	CsaV3_5G014880	CsaV3_2G003820	CsaV3_3G001640	CsaV3_3G026720	CsaV3_1G033110	CsaV3_2G025000	CsaV3_2G012600	CsaV3_5G008510	CsaV3_6G012750	CsaV3_5G017460	CsaV3_3G002460	CsaV3_1G040600
CsaV3_3G002370	CsaV3_3G005530	CsaV3_3G002370	CsaV3_5G010470	CsaV3_5G000830	CsaV3_2G031100	CsaV3_3G037990	CsaV3_5G029630	CsaV3_1G046060	CsaV3_2G034410	CsaV3_3G016700	CsaV3_1G029220	CsaV3_2G003020	CsaV3_2G004850	CsaV3_3G005530	CsaV3_4G006090	CsaV3_6G016090	CsaV3_2G032190	CsaV3_3G037190	CsaV3_5G014970	CsaV3_2G003910	CsaV3_3G001740	CsaV3_3G027160	CsaV3_1G033130	CsaV3_2G025220	CsaV3_2G012640	CsaV3_5G025590	CsaV3_2G018040	CsaV3_5G037570	CsaV3_3G042660	CsaV3_5G027400
CsaV3_3G002460	CsaV3_3G005850	CsaV3_3G002460	CsaV3_5G010550	CsaV3_5G001070	CsaV3_2G031250	CsaV3_3G038860	CsaV3_5G030520	CsaV3_1G046290	CsaV3_2G034430	CsaV3_3G016930	CsaV3_1G029230	CsaV3_2G003450	CsaV3_2G004860	CsaV3_3G005850	CsaV3_4G007140	CsaV3_6G018570	CsaV3_2G032360	CsaV3_3G037200	CsaV3_5G014980	CsaV3_2G003950	CsaV3_3G001810	CsaV3_3G027480	CsaV3_1G033180	CsaV3_2G025290	CsaV3_2G012830	CsaV3_6G002810	CsaV3_6G014740	CsaV3_2G001220	CsaV3_6G049560	CsaV3_5G001480
CsaV3_3G002750	CsaV3_3G005900	CsaV3_3G002750	CsaV3_5G010560	CsaV3_5G001170	CsaV3_2G031350	CsaV3_3G038880	CsaV3_5G030850	CsaV3_1G046410	CsaV3_2G034570	CsaV3_3G017280	CsaV3_1G029290	CsaV3_2G003600	CsaV3_2G004910	CsaV3_3G005900	CsaV3_4G008200	CsaV3_6G021740	CsaV3_2G032420	CsaV3_3G037720	CsaV3_5G015550	CsaV3_2G004080	CsaV3_3G001920	CsaV3_3G027970	CsaV3_1G033260	CsaV3_2G025430	CsaV3_2G012840	CsaV3_6G048910	CsaV3_2G031900	CsaV3_4G005540	CsaV3_3G001810	CsaV3_2G029110
CsaV3_3G002840	CsaV3_3G005920	CsaV3_3G002840	CsaV3_5G011160	CsaV3_5G001300	CsaV3_2G031470	CsaV3_3G039040	CsaV3_5G031030	CsaV3_1G046430	CsaV3_2G034740	CsaV3_3G017330	CsaV3_1G029320	CsaV3_2G003820	CsaV3_2G004980	CsaV3_3G005920	CsaV3_4G008770	CsaV3_6G023830	CsaV3_2G032470	CsaV3_3G038010	CsaV3_5G015620	CsaV3_2G004090	CsaV3_3G002120	CsaV3_3G028000	CsaV3_1G033410	CsaV3_2G025490	CsaV3_2G013080	CsaV3_6G034330	CsaV3_7G027120	CsaV3_4G023190	CsaV3_6G039490	CsaV3_2G015780
CsaV3_3G002860	CsaV3_3G006030	CsaV3_3G002860	CsaV3_5G013360	CsaV3_5G001680	CsaV3_2G031710	CsaV3_3G039070	CsaV3_5G031280	CsaV3_1G046440	CsaV3_2G034870	CsaV3_3G017480	CsaV3_1G029370	CsaV3_2G003830	CsaV3_2G005010	CsaV3_3G006030	CsaV3_4G009060	CsaV3_6G031350	CsaV3_2G032490	CsaV3_3G038880	CsaV3_5G020300	CsaV3_2G004250	CsaV3_3G002460	CsaV3_3G028110	CsaV3_1G033420	CsaV3_2G025730	CsaV3_2G013170	CsaV3_7G024590	CsaV3_7G023880	CsaV3_2G029980	CsaV3_3G001920	CsaV3_5G004600
CsaV3_3G002870	CsaV3_3G006250	CsaV3_3G002870	CsaV3_5G017110	CsaV3_5G002070	CsaV3_2G031730	CsaV3_3G039930	CsaV3_5G031760	CsaV3_1G046760	CsaV3_2G035090	CsaV3_3G017500	CsaV3_1G029390	CsaV3_2G003850	CsaV3_2G005220	CsaV3_3G006250	CsaV3_4G009580	CsaV3_6G032030	CsaV3_2G033050	CsaV3_3G039930	CsaV3_5G023340	CsaV3_2G004270	CsaV3_3G002470	CsaV3_3G028120	CsaV3_1G033440	CsaV3_2G026210	CsaV3_2G013210	CsaV3_3G015290	CsaV3_2G032700	CsaV3_4G014610	CsaV3_5G010400	CsaV3_7G031270
CsaV3_3G002880	CsaV3_3G006310	CsaV3_3G002880	CsaV3_5G017520	CsaV3_5G002440	CsaV3_2G031820	CsaV3_3G040240	CsaV3_5G031900	CsaV3_2G001540	CsaV3_2G035110	CsaV3_3G017650	CsaV3_1G029400	CsaV3_2G003860	CsaV3_2G005300	CsaV3_3G006310	CsaV3_4G010050	CsaV3_6G032070	CsaV3_2G034030	CsaV3_3G040160	CsaV3_5G023360	CsaV3_2G004320	CsaV3_3G002870	CsaV3_3G030140	CsaV3_1G033530	CsaV3_2G026330	CsaV3_2G013300	CsaV3_1G032180	CsaV3_2G005220	CsaV3_6G043310	CsaV3_3G044160	CsaV3_2G016110
CsaV3_3G002950	CsaV3_3G006900	CsaV3_3G002950	CsaV3_5G020760	CsaV3_5G003310	CsaV3_2G031930	CsaV3_3G040250	CsaV3_5G032070	CsaV3_2G001740	CsaV3_2G035150	CsaV3_3G019100	CsaV3_1G029420	CsaV3_2G003910	CsaV3_2G006390	CsaV3_3G006900	CsaV3_4G010160	CsaV3_6G032080	CsaV3_2G034430	CsaV3_3G040240	CsaV3_5G023370	CsaV3_2G004430	CsaV3_3G002880	CsaV3_3G030430	CsaV3_1G033560	CsaV3_2G026370	CsaV3_2G013310	CsaV3_1G040580	CsaV3_3G026700	CsaV3_3G001740	CsaV3_2G015960	CsaV3_2G032490
CsaV3_3G003460	CsaV3_3G007260	CsaV3_3G003460	CsaV3_5G023830	CsaV3_5G003470	CsaV3_2G032190	CsaV3_3G040830	CsaV3_5G032410	CsaV3_2G001940	CsaV3_2G035320	CsaV3_3G019210	CsaV3_1G029470	CsaV3_2G004090	CsaV3_2G006470	CsaV3_3G007260	CsaV3_4G012050	CsaV3_6G032200	CsaV3_2G034600	CsaV3_3G040250	CsaV3_5G023740	CsaV3_2G004530	CsaV3_3G002950	CsaV3_3G030620	CsaV3_1G033570	CsaV3_2G026520	CsaV3_2G013350	CsaV3_5G004870	CsaV3_5G024930	CsaV3_4G032050	CsaV3_6G040760	CsaV3_2G009060
CsaV3_3G004040	CsaV3_3G007750	CsaV3_3G004040	CsaV3_5G025930	CsaV3_5G003480	CsaV3_2G032250	CsaV3_3G041620	CsaV3_5G032780	CsaV3_2G002110	CsaV3_2G035370	CsaV3_3G020010	CsaV3_1G029480	CsaV3_2G004180	CsaV3_2G006610	CsaV3_3G007750	CsaV3_4G017500	CsaV3_6G033750	CsaV3_2G034610	CsaV3_3G041480	CsaV3_5G025120	CsaV3_2G004690	CsaV3_3G002970	CsaV3_3G030780	CsaV3_1G033670	CsaV3_2G026610	CsaV3_2G013370	CsaV3_4G034650	CsaV3_6G040120	CsaV3_3G005700	CsaV3_3G044660	CsaV3_2G024660
CsaV3_3G004480	CsaV3_3G007850	CsaV3_3G004480	CsaV3_5G026540	CsaV3_5G003490	CsaV3_2G032360	CsaV3_3G042130	CsaV3_5G033540	CsaV3_2G002200	CsaV3_2G035450	CsaV3_3G020410	CsaV3_1G029490	CsaV3_2G004190	CsaV3_2G007270	CsaV3_3G007850	CsaV3_4G017700	CsaV3_6G033790	CsaV3_2G034770	CsaV3_3G041600	CsaV3_5G025300	CsaV3_2G004730	CsaV3_3G003060	CsaV3_3G030920	CsaV3_1G033710	CsaV3_2G027930	CsaV3_2G013420	CsaV3_7G029620	CsaV3_6G012530	CsaV3_3G006030	CsaV3_7G024960	CsaV3_2G016750
CsaV3_3G004620	CsaV3_3G008170	CsaV3_3G004620	CsaV3_5G026550	CsaV3_5G003510	CsaV3_2G032680	CsaV3_3G042160	CsaV3_5G034060	CsaV3_2G002270	CsaV3_2G035470	CsaV3_3G020990	CsaV3_1G029730	CsaV3_2G004250	CsaV3_2G007370	CsaV3_3G008170	CsaV3_4G023180	CsaV3_6G034530	CsaV3_2G034870	CsaV3_3G041620	CsaV3_5G025390	CsaV3_2G005050	CsaV3_3G003380	CsaV3_3G031060	CsaV3_1G033730	CsaV3_2G027990	CsaV3_2G013530	CsaV3_3G039490	CsaV3_2G035100	CsaV3_2G008060	CsaV3_6G023830	CsaV3_2G030500
CsaV3_3G005590	CsaV3_3G008420	CsaV3_3G005590	CsaV3_5G027400	CsaV3_5G003840	CsaV3_2G034110	CsaV3_3G042590	CsaV3_5G034250	CsaV3_2G002290	CsaV3_2G035960	CsaV3_3G021000	CsaV3_1G029820	CsaV3_2G004320	CsaV3_2G007430	CsaV3_3G008420	CsaV3_4G023290	CsaV3_6G036380	CsaV3_2G034970	CsaV3_3G042140	CsaV3_5G025590	CsaV3_2G005060	CsaV3_3G003480	CsaV3_3G031720	CsaV3_1G033760	CsaV3_2G028310	CsaV3_2G013880	CsaV3_4G003890	CsaV3_4G000130	CsaV3_6G052860	CsaV3_6G041140	CsaV3_1G036900
CsaV3_3G005680	CsaV3_3G008750	CsaV3_3G005680	CsaV3_5G029090	CsaV3_5G003920	CsaV3_2G034210	CsaV3_3G042980	CsaV3_5G035690	CsaV3_2G002300	CsaV3_2G036310	CsaV3_3G021430	CsaV3_1G030010	CsaV3_2G005030	CsaV3_2G007950	CsaV3_3G008750	CsaV3_4G023510	CsaV3_6G037370	CsaV3_2G035090	CsaV3_3G042290	CsaV3_5G026140	CsaV3_2G005070	CsaV3_3G004020	CsaV3_3G032130	CsaV3_1G033810	CsaV3_2G029150	CsaV3_2G014170	CsaV3_6G009300	CsaV3_2G004910	CsaV3_6G048490	CsaV3_1G007870	CsaV3_3G004980
CsaV3_3G005900	CsaV3_3G010070	CsaV3_3G005900	CsaV3_5G029170	CsaV3_5G004300	CsaV3_2G034290	CsaV3_3G044110	CsaV3_5G035830	CsaV3_2G002310	CsaV3_3G000400	CsaV3_3G021460	CsaV3_1G030020	CsaV3_2G005050	CsaV3_2G008070	CsaV3_3G010070	CsaV3_4G023640	CsaV3_6G037820	CsaV3_2G035110	CsaV3_3G042590	CsaV3_5G026520	CsaV3_2G005080	CsaV3_3G004610	CsaV3_3G032860	CsaV3_1G033880	CsaV3_2G029350	CsaV3_2G014190	CsaV3_3G034810	CsaV3_7G004460	CsaV3_4G024240	CsaV3_2G002110	CsaV3_7G018790
CsaV3_3G005920	CsaV3_3G010330	CsaV3_3G005920	CsaV3_5G030040	CsaV3_5G004740	CsaV3_2G034530	CsaV3_3G044160	CsaV3_5G035920	CsaV3_2G002450	CsaV3_3G000830	CsaV3_3G021480	CsaV3_1G030030	CsaV3_2G005060	CsaV3_2G008160	CsaV3_3G010330	CsaV3_4G023660	CsaV3_6G037830	CsaV3_2G035150	CsaV3_3G043060	CsaV3_5G026870	CsaV3_2G005360	CsaV3_3G004620	CsaV3_3G033150	CsaV3_1G033910	CsaV3_2G029490	CsaV3_2G014200	CsaV3_7G001490	CsaV3_2G036280	CsaV3_4G035170	CsaV3_7G030380	CsaV3_6G032060
CsaV3_3G006120	CsaV3_3G010950	CsaV3_3G006120	CsaV3_5G030600	CsaV3_5G005230	CsaV3_2G034610	CsaV3_3G044180	CsaV3_5G035980	CsaV3_2G002580	CsaV3_3G000930	CsaV3_3G021640	CsaV3_1G030110	CsaV3_2G005080	CsaV3_2G008220	CsaV3_3G010950	CsaV3_4G023820	CsaV3_6G038160	CsaV3_2G035350	CsaV3_3G043480	CsaV3_5G027150	CsaV3_2G006370	CsaV3_3G004940	CsaV3_3G033310	CsaV3_1G033980	CsaV3_2G029750	CsaV3_2G014350	CsaV3_7G028670	CsaV3_UNG218490	CsaV3_4G033900	CsaV3_4G012050	CsaV3_4G029960
CsaV3_3G006250	CsaV3_3G011110	CsaV3_3G006250	CsaV3_5G030810	CsaV3_5G005240	CsaV3_2G034740	CsaV3_3G044500	CsaV3_5G036570	CsaV3_2G002720	CsaV3_3G001020	CsaV3_3G022070	CsaV3_1G030170	CsaV3_2G005140	CsaV3_2G008240	CsaV3_3G011110	CsaV3_4G023830	CsaV3_6G038260	CsaV3_2G035360	CsaV3_3G044110	CsaV3_5G027840	CsaV3_2G006600	CsaV3_3G004980	CsaV3_3G033500	CsaV3_1G034270	CsaV3_2G029950	CsaV3_2G014360	CsaV3_1G033490	CsaV3_4G010460	CsaV3_UNG208840	CsaV3_2G008390	CsaV3_3G002460
CsaV3_3G006310	CsaV3_3G011300	CsaV3_3G006310	CsaV3_5G031350	CsaV3_5G006670	CsaV3_2G034770	CsaV3_3G045170	CsaV3_5G036580	CsaV3_2G002780	CsaV3_3G001050	CsaV3_3G022210	CsaV3_1G030200	CsaV3_2G005280	CsaV3_2G008280	CsaV3_3G011300	CsaV3_4G023910	CsaV3_6G038480	CsaV3_2G035370	CsaV3_3G044180	CsaV3_5G027850	CsaV3_2G006760	CsaV3_3G005060	CsaV3_3G033560	CsaV3_1G034290	CsaV3_2G029970	CsaV3_2G014460	CsaV3_7G004310	CsaV3_6G043280	CsaV3_3G012560	CsaV3_6G044270	CsaV3_2G002780
CsaV3_3G007390	CsaV3_3G011460	CsaV3_3G007390	CsaV3_5G031490	CsaV3_5G008170	CsaV3_2G034870	CsaV3_3G045280	CsaV3_5G036740	CsaV3_2G002950	CsaV3_3G001620	CsaV3_3G023140	CsaV3_1G030250	CsaV3_2G005290	CsaV3_2G008540	CsaV3_3G011460	CsaV3_4G023950	CsaV3_6G039090	CsaV3_2G035780	CsaV3_3G044200	CsaV3_5G027930	CsaV3_2G006770	CsaV3_3G005500	CsaV3_3G033750	CsaV3_1G034300	CsaV3_2G030300	CsaV3_2G014510	CsaV3_2G012810	CsaV3_4G000650	CsaV3_7G006910	CsaV3_6G049310	CsaV3_3G032850
CsaV3_3G007450	CsaV3_3G011530	CsaV3_3G007450	CsaV3_5G031640	CsaV3_5G008550	CsaV3_2G035040	CsaV3_3G045320	CsaV3_5G038040	CsaV3_2G003010	CsaV3_3G001630	CsaV3_3G023600	CsaV3_1G030350	CsaV3_2G005360	CsaV3_2G008550	CsaV3_3G011530	CsaV3_4G024030	CsaV3_6G040940	CsaV3_2G035810	CsaV3_3G044500	CsaV3_5G028720	CsaV3_2G006810	CsaV3_3G005530	CsaV3_3G033840	CsaV3_1G034440	CsaV3_2G030310	CsaV3_2G014600	CsaV3_1G031310	CsaV3_3G031770	CsaV3_1G033880	CsaV3_6G022740	CsaV3_3G042660
CsaV3_3G007750	CsaV3_3G011920	CsaV3_3G007750	CsaV3_5G034010	CsaV3_5G010710	CsaV3_2G035110	CsaV3_3G045860	CsaV3_5G038140	CsaV3_2G003020	CsaV3_3G001640	CsaV3_3G023710	CsaV3_1G030360	CsaV3_2G006370	CsaV3_2G008640	CsaV3_3G011920	CsaV3_4G024190	CsaV3_6G041300	CsaV3_2G035960	CsaV3_3G044540	CsaV3_5G028730	CsaV3_2G006980	CsaV3_3G005590	CsaV3_3G033850	CsaV3_1G034450	CsaV3_2G030340	CsaV3_2G015180	CsaV3_7G026880	CsaV3_4G034860	CsaV3_5G015720	CsaV3_5G017520	CsaV3_6G049560
CsaV3_3G007850	CsaV3_3G012150	CsaV3_3G007850	CsaV3_5G039140	CsaV3_5G011220	CsaV3_2G035350	CsaV3_3G046410	CsaV3_5G038550	CsaV3_2G003160	CsaV3_3G001650	CsaV3_3G027050	CsaV3_1G030370	CsaV3_2G006380	CsaV3_2G009170	CsaV3_3G012150	CsaV3_4G024790	CsaV3_6G042380	CsaV3_3G000830	CsaV3_3G044690	CsaV3_5G028950	CsaV3_2G007330	CsaV3_3G005710	CsaV3_3G034120	CsaV3_1G034580	CsaV3_2G030370	CsaV3_2G015280	CsaV3_1G000190	CsaV3_6G051250	CsaV3_2G011530	CsaV3_6G046710	CsaV3_3G001810
CsaV3_3G008200	CsaV3_3G012170	CsaV3_3G008200	CsaV3_5G040260	CsaV3_5G012920	CsaV3_2G035360	CsaV3_3G046430	CsaV3_5G038670	CsaV3_2G003310	CsaV3_3G001810	CsaV3_3G027480	CsaV3_1G030390	CsaV3_2G006420	CsaV3_2G009180	CsaV3_3G012170	CsaV3_4G024840	CsaV3_6G042960	CsaV3_3G001620	CsaV3_3G045280	CsaV3_5G029630	CsaV3_2G007430	CsaV3_3G005810	CsaV3_3G034340	CsaV3_1G034600	CsaV3_2G030380	CsaV3_2G015420	CsaV3_4G035560	CsaV3_3G030610	CsaV3_2G030240	CsaV3_3G031010	CsaV3_1G001280
CsaV3_3G008420	CsaV3_3G012180	CsaV3_3G008420	CsaV3_6G001040	CsaV3_5G012930	CsaV3_2G035370	CsaV3_3G046620	CsaV3_6G000970	CsaV3_2G003330	CsaV3_3G001920	CsaV3_3G027830	CsaV3_1G030610	CsaV3_2G006440	CsaV3_2G009860	CsaV3_3G012180	CsaV3_4G025190	CsaV3_6G043020	CsaV3_3G001640	CsaV3_3G045710	CsaV3_5G030850	CsaV3_2G007860	CsaV3_3G005900	CsaV3_3G034400	CsaV3_1G034650	CsaV3_2G030500	CsaV3_2G015430	CsaV3_7G007580	CsaV3_2G005140	CsaV3_1G042000	CsaV3_6G001160	CsaV3_5G010400
CsaV3_3G008750	CsaV3_3G012260	CsaV3_3G008750	CsaV3_6G001990	CsaV3_5G013840	CsaV3_2G035570	CsaV3_3G047030	CsaV3_6G000980	CsaV3_2G003450	CsaV3_3G002120	CsaV3_3G027970	CsaV3_1G030670	CsaV3_2G006660	CsaV3_2G009950	CsaV3_3G012260	CsaV3_4G025770	CsaV3_6G043830	CsaV3_3G001810	CsaV3_3G045940	CsaV3_5G030860	CsaV3_2G007890	CsaV3_3G005920	CsaV3_3G034410	CsaV3_1G035800	CsaV3_2G030520	CsaV3_2G015490	CsaV3_3G047750	CsaV3_5G015960	CsaV3_2G034540	CsaV3_2G032190	CsaV3_6G039090
CsaV3_3G009320	CsaV3_3G012270	CsaV3_3G009320	CsaV3_6G002130	CsaV3_5G014390	CsaV3_2G035960	CsaV3_3G047340	CsaV3_6G001160	CsaV3_2G003600	CsaV3_3G002250	CsaV3_3G028000	CsaV3_1G030710	CsaV3_2G006760	CsaV3_2G010040	CsaV3_3G012270	CsaV3_4G026040	CsaV3_6G045180	CsaV3_3G001940	CsaV3_3G046410	CsaV3_5G031570	CsaV3_2G007920	CsaV3_3G006030	CsaV3_3G034580	CsaV3_1G035810	CsaV3_2G030650	CsaV3_2G015730	CsaV3_1G003400	CsaV3_3G049470	CsaV3_3G020450	CsaV3_2G024550	CsaV3_5G027850
CsaV3_3G010070	CsaV3_3G012390	CsaV3_3G010070	CsaV3_6G002150	CsaV3_5G014820	CsaV3_2G036310	CsaV3_3G047470	CsaV3_6G001630	CsaV3_2G003650	CsaV3_3G002460	CsaV3_3G028110	CsaV3_1G030730	CsaV3_2G006770	CsaV3_2G010090	CsaV3_3G012390	CsaV3_4G026930	CsaV3_6G045630	CsaV3_3G002120	CsaV3_3G047030	CsaV3_5G031760	CsaV3_2G007930	CsaV3_3G006310	CsaV3_3G034940	CsaV3_1G035820	CsaV3_2G031100	CsaV3_2G015780	CsaV3_7G001090	CsaV3_3G038640	CsaV3_4G001600	CsaV3_6G005630	CsaV3_1G014400
CsaV3_3G010300	CsaV3_3G012450	CsaV3_3G010300	CsaV3_6G002250	CsaV3_5G014880	CsaV3_2G036660	CsaV3_3G047570	CsaV3_6G002010	CsaV3_2G003670	CsaV3_3G002470	CsaV3_3G028120	CsaV3_1G030840	CsaV3_2G006830	CsaV3_2G010110	CsaV3_3G012450	CsaV3_4G027850	CsaV3_6G045860	CsaV3_3G002460	CsaV3_3G047080	CsaV3_5G031770	CsaV3_2G008140	CsaV3_3G006900	CsaV3_3G035190	CsaV3_1G035970	CsaV3_2G031730	CsaV3_2G015830	CsaV3_3G015670	CsaV3_4G027050	CsaV3_6G049200	CsaV3_1G013370	CsaV3_4G026040
CsaV3_3G010330	CsaV3_3G012890	CsaV3_3G010330	CsaV3_6G003120	CsaV3_5G014970	CsaV3_3G000680	CsaV3_3G047580	CsaV3_6G003390	CsaV3_2G003820	CsaV3_3G002860	CsaV3_3G028830	CsaV3_1G030930	CsaV3_2G007000	CsaV3_2G010120	CsaV3_3G012890	CsaV3_4G028100	CsaV3_6G047360	CsaV3_3G002470	CsaV3_3G047470	CsaV3_5G031900	CsaV3_2G008170	CsaV3_3G006980	CsaV3_3G035200	CsaV3_1G036000	CsaV3_2G031820	CsaV3_2G015840	CsaV3_7G034800	CsaV3_4G022080	CsaV3_4G032450	CsaV3_7G004360	CsaV3_7G024960
CsaV3_3G010420	CsaV3_3G012960	CsaV3_3G010420	CsaV3_6G003630	CsaV3_5G014980	CsaV3_3G000830	CsaV3_3G047590	CsaV3_6G004380	CsaV3_2G003910	CsaV3_3G002870	CsaV3_3G030140	CsaV3_1G030940	CsaV3_2G007410	CsaV3_2G010130	CsaV3_3G012960	CsaV3_4G028360	CsaV3_6G047570	CsaV3_3G002730	CsaV3_3G047560	CsaV3_5G032410	CsaV3_2G008380	CsaV3_3G007090	CsaV3_3G035220	CsaV3_1G036150	CsaV3_2G031980	CsaV3_2G015850	CsaV3_4G024330	CsaV3_5G000820	CsaV3_3G021580	CsaV3_4G023650	CsaV3_6G023830
CsaV3_3G010950	CsaV3_3G013140	CsaV3_3G010950	CsaV3_6G004480	CsaV3_5G015070	CsaV3_3G001620	CsaV3_3G048020	CsaV3_6G004390	CsaV3_2G004080	CsaV3_3G002880	CsaV3_3G030430	CsaV3_1G031090	CsaV3_2G007440	CsaV3_2G010160	CsaV3_3G013140	CsaV3_4G028560	CsaV3_6G047740	CsaV3_3G002770	CsaV3_3G047570	CsaV3_5G032580	CsaV3_2G008720	CsaV3_3G007260	CsaV3_3G036640	CsaV3_1G036270	CsaV3_2G032000	CsaV3_2G015990	CsaV3_2G026780	CsaV3_6G053030	CsaV3_3G036380	CsaV3_2G029490	CsaV3_2G027910
CsaV3_3G011460	CsaV3_3G013490	CsaV3_3G011460	CsaV3_6G005380	CsaV3_5G015620	CsaV3_3G001630	CsaV3_3G048260	CsaV3_6G004590	CsaV3_2G004090	CsaV3_3G002950	CsaV3_3G030620	CsaV3_1G031110	CsaV3_2G007920	CsaV3_2G010690	CsaV3_3G013490	CsaV3_4G029690	CsaV3_6G048930	CsaV3_3G002810	CsaV3_3G047580	CsaV3_5G034060	CsaV3_2G009060	CsaV3_3G007520	CsaV3_3G036730	CsaV3_1G036300	CsaV3_2G032190	CsaV3_2G016310	CsaV3_6G013690	CsaV3_7G004420	CsaV3_1G014280	CsaV3_3G035240	CsaV3_4G033060
CsaV3_3G011920	CsaV3_3G014030	CsaV3_3G011920	CsaV3_6G005610	CsaV3_5G020300	CsaV3_3G001640	CsaV3_3G048570	CsaV3_6G006210	CsaV3_2G004190	CsaV3_3G002970	CsaV3_3G030690	CsaV3_1G031130	CsaV3_2G007940	CsaV3_2G010760	CsaV3_3G014030	CsaV3_4G029740	CsaV3_6G049040	CsaV3_3G002870	CsaV3_3G048240	CsaV3_5G035690	CsaV3_2G009070	CsaV3_3G008070	CsaV3_3G036890	CsaV3_1G036380	CsaV3_2G032360	CsaV3_2G016380	CsaV3_3G012450	CsaV3_2G010590	CsaV3_3G012230		CsaV3_2G030790
CsaV3_3G012050	CsaV3_3G014160	CsaV3_3G012050	CsaV3_6G005630	CsaV3_5G020400	CsaV3_3G001810	CsaV3_3G049810	CsaV3_6G006950	CsaV3_2G004210	CsaV3_3G003330	CsaV3_3G030780	CsaV3_1G031290	CsaV3_2G007960	CsaV3_2G010870	CsaV3_3G014160	CsaV3_4G029960	CsaV3_6G049650	CsaV3_3G002880	CsaV3_3G048260	CsaV3_5G035780	CsaV3_2G009170	CsaV3_3G008750	CsaV3_3G037060	CsaV3_1G036390	CsaV3_2G032720	CsaV3_2G016410	CsaV3_6G002530	CsaV3_5G003810	CsaV3_4G004720		CsaV3_7G030380
CsaV3_3G012100	CsaV3_3G014180	CsaV3_3G012100	CsaV3_6G005680	CsaV3_5G023740	CsaV3_3G001920	CsaV3_4G000520	CsaV3_6G006960	CsaV3_2G004250	CsaV3_3G003380	CsaV3_3G031040	CsaV3_1G031310	CsaV3_2G008030	CsaV3_2G010910	CsaV3_3G014180	CsaV3_4G030710	CsaV3_6G049660	CsaV3_3G002950	CsaV3_3G049710	CsaV3_5G035830	CsaV3_2G009410	CsaV3_3G008760	CsaV3_3G037320	CsaV3_1G036400	CsaV3_2G033050	CsaV3_2G016470	CsaV3_5G003220	CsaV3_7G001610	CsaV3_5G004790		CsaV3_7G026140
CsaV3_3G012120	CsaV3_3G014270	CsaV3_3G012120	CsaV3_6G007540	CsaV3_5G025390	CsaV3_3G001940	CsaV3_4G000620	CsaV3_6G006970	CsaV3_2G004320	CsaV3_3G003460	CsaV3_3G031190	CsaV3_1G031420	CsaV3_2G008050	CsaV3_2G011150	CsaV3_3G014270	CsaV3_4G031770	CsaV3_6G050280	CsaV3_3G002970	CsaV3_3G049810	CsaV3_5G035880	CsaV3_2G009640	CsaV3_3G009450	CsaV3_3G038140	CsaV3_1G036510	CsaV3_2G033330	CsaV3_2G016510	CsaV3_3G044180	CsaV3_6G040580	CsaV3_5G002050		CsaV3_1G005340
CsaV3_3G012150	CsaV3_3G014440	CsaV3_3G012150	CsaV3_6G007550	CsaV3_5G026120	CsaV3_3G002460	CsaV3_4G000630	CsaV3_6G006990	CsaV3_2G004430	CsaV3_3G003480	CsaV3_3G031640	CsaV3_1G031430	CsaV3_2G008100	CsaV3_2G011430	CsaV3_3G014440	CsaV3_4G031860	CsaV3_6G050580	CsaV3_3G003060	CsaV3_4G000290	CsaV3_5G035930	CsaV3_2G009780	CsaV3_3G009600	CsaV3_3G038530	CsaV3_1G036530	CsaV3_2G033340	CsaV3_2G016560	CsaV3_3G033260	CsaV3_5G024010	CsaV3_3G017700		CsaV3_4G012050
CsaV3_3G012170	CsaV3_3G014900	CsaV3_3G012170	CsaV3_6G007590	CsaV3_5G026130	CsaV3_3G002750	CsaV3_4G000990	CsaV3_6G007050	CsaV3_2G004690	CsaV3_3G004030	CsaV3_3G031720	CsaV3_1G031450	CsaV3_2G008140	CsaV3_2G011770	CsaV3_3G014900	CsaV3_4G031970	CsaV3_6G051990	CsaV3_3G003480	CsaV3_4G000350	CsaV3_5G035950	CsaV3_2G010040	CsaV3_3G009740	CsaV3_3G038540	CsaV3_1G036710	CsaV3_2G033440	CsaV3_2G016640	CsaV3_2G029970	CsaV3_6G052980	CsaV3_1G021860		CsaV3_6G044270
CsaV3_3G012180	CsaV3_3G015200	CsaV3_3G012180	CsaV3_6G007960	CsaV3_5G026850	CsaV3_3G002770	CsaV3_4G001170	CsaV3_6G008210	CsaV3_2G004730	CsaV3_3G004040	CsaV3_3G032130	CsaV3_1G031470	CsaV3_2G008170	CsaV3_2G011990	CsaV3_3G015200	CsaV3_4G032280	CsaV3_6G052380	CsaV3_3G003650	CsaV3_4G000520	CsaV3_5G036580	CsaV3_2G010060	CsaV3_3G009870	CsaV3_3G039400	CsaV3_1G036780	CsaV3_2G033620	CsaV3_2G017140	CsaV3_7G030350	CsaV3_7G029780	CsaV3_2G014080		CsaV3_3G023620
CsaV3_3G012390	CsaV3_3G015800	CsaV3_3G012390	CsaV3_6G009080	CsaV3_5G027150	CsaV3_3G002780	CsaV3_4G001840	CsaV3_6G008850	CsaV3_2G004770	CsaV3_3G004090	CsaV3_3G032860	CsaV3_1G031480	CsaV3_2G008210	CsaV3_2G012050	CsaV3_3G015800	CsaV3_4G032410	CsaV3_6G052630	CsaV3_3G003700	CsaV3_4G000630	CsaV3_5G038040	CsaV3_2G010110	CsaV3_3G011100	CsaV3_3G039570	CsaV3_1G036900	CsaV3_2G033660	CsaV3_2G017200	CsaV3_5G025580	CsaV3_1G007050	CsaV3_3G039410		CsaV3_6G049310
CsaV3_3G012720	CsaV3_3G016040	CsaV3_3G012720	CsaV3_6G009330	CsaV3_5G027160	CsaV3_3G002810	CsaV3_4G002290	CsaV3_6G008860	CsaV3_2G004840	CsaV3_3G004610	CsaV3_3G033500	CsaV3_1G031530	CsaV3_2G008290	CsaV3_2G012080	CsaV3_3G016040	CsaV3_4G032430	CsaV3_7G000090	CsaV3_3G004000	CsaV3_4G000990	CsaV3_5G038140	CsaV3_2G010160	CsaV3_3G011300	CsaV3_3G039980	CsaV3_1G036950	CsaV3_2G033820	CsaV3_2G017240	CsaV3_7G006600	CsaV3_5G018910	CsaV3_4G028450		CsaV3_1G032340
CsaV3_3G012890	CsaV3_3G016090	CsaV3_3G012890	CsaV3_6G009970	CsaV3_5G027650	CsaV3_3G002870	CsaV3_4G002310	CsaV3_6G012340	CsaV3_2G005010	CsaV3_3G004620	CsaV3_3G033560	CsaV3_1G031540	CsaV3_2G008380	CsaV3_2G012230	CsaV3_3G016090	CsaV3_4G032550	CsaV3_7G000560	CsaV3_3G004010	CsaV3_4G001340	CsaV3_5G039790	CsaV3_2G010200	CsaV3_3G011460	CsaV3_3G040280	CsaV3_1G036960	CsaV3_2G034030	CsaV3_2G017660	CsaV3_2G001660	CsaV3_5G038390	CsaV3_4G007100		CsaV3_6G022740
CsaV3_3G012910	CsaV3_3G016140	CsaV3_3G012910	CsaV3_6G014100	CsaV3_5G027840	CsaV3_3G002880	CsaV3_4G002320	CsaV3_6G012540	CsaV3_2G005020	CsaV3_3G004660	CsaV3_3G033650	CsaV3_1G031730	CsaV3_2G008390	CsaV3_2G012250	CsaV3_3G016140	CsaV3_4G032890	CsaV3_7G000570	CsaV3_3G004040	CsaV3_4G001840	CsaV3_6G000970	CsaV3_2G010320	CsaV3_3G011470	CsaV3_3G040310	CsaV3_1G037100	CsaV3_2G034100	CsaV3_2G017760	CsaV3_1G029220	CsaV3_2G009180	CsaV3_1G001130		CsaV3_6G036380
CsaV3_3G012960	CsaV3_3G016220	CsaV3_3G012960	CsaV3_6G015230	CsaV3_5G027850	CsaV3_3G002950	CsaV3_4G003010	CsaV3_6G012890	CsaV3_2G005050	CsaV3_3G004940	CsaV3_3G033750	CsaV3_1G032010	CsaV3_2G008430	CsaV3_2G012400	CsaV3_3G016220	CsaV3_4G032970	CsaV3_7G000790	CsaV3_3G004090	CsaV3_4G002030	CsaV3_6G000980	CsaV3_2G010470	CsaV3_3G011840	CsaV3_3G041100	CsaV3_1G037180	CsaV3_2G034410	CsaV3_2G017800	CsaV3_7G033290	CsaV3_1G035720	CsaV3_7G021510		CsaV3_3G031010
CsaV3_3G013470	CsaV3_3G016700	CsaV3_3G013470	CsaV3_6G015530	CsaV3_5G028900	CsaV3_3G002970	CsaV3_4G003030	CsaV3_6G013020	CsaV3_2G005060	CsaV3_3G004980	CsaV3_3G033840	CsaV3_1G032040	CsaV3_2G009060	CsaV3_2G012850	CsaV3_3G016700	CsaV3_4G033330	CsaV3_7G001060	CsaV3_3G004610	CsaV3_4G002290	CsaV3_6G001160	CsaV3_2G010810	CsaV3_3G012050	CsaV3_3G041460	CsaV3_1G037210	CsaV3_2G034430	CsaV3_2G017840	CsaV3_5G008270	CsaV3_6G041130	CsaV3_3G008170		CsaV3_1G031450
CsaV3_3G013490	CsaV3_3G016740	CsaV3_3G013490	CsaV3_6G015930	CsaV3_5G028950	CsaV3_3G003060	CsaV3_4G003260	CsaV3_6G013670	CsaV3_2G005070	CsaV3_3G005000	CsaV3_3G033850	CsaV3_1G032150	CsaV3_2G009070	CsaV3_2G012900	CsaV3_3G016740	CsaV3_4G033560	CsaV3_7G001380	CsaV3_3G004620	CsaV3_4G002300	CsaV3_6G001930	CsaV3_2G011110	CsaV3_3G012150	CsaV3_3G041870	CsaV3_1G037320	CsaV3_2G034570	CsaV3_2G017980	CsaV3_4G000310	CsaV3_3G027600	CsaV3_7G008480		CsaV3_6G001160
CsaV3_3G013930	CsaV3_3G016800	CsaV3_3G013930	CsaV3_6G015940	CsaV3_5G029050	CsaV3_3G003460	CsaV3_4G003470	CsaV3_6G014990	CsaV3_2G005080	CsaV3_3G005060	CsaV3_3G034120	CsaV3_1G032180	CsaV3_2G009140	CsaV3_2G013090	CsaV3_3G016800	CsaV3_4G033740	CsaV3_7G001790	CsaV3_3G004940	CsaV3_4G002310	CsaV3_6G002020	CsaV3_2G011240	CsaV3_3G012170	CsaV3_3G042660	CsaV3_1G037450	CsaV3_2G034700	CsaV3_2G019390	CsaV3_2G014510	CsaV3_3G014170	CsaV3_4G025690		CsaV3_2G032190
CsaV3_3G013980	CsaV3_3G016930	CsaV3_3G013980	CsaV3_6G018980	CsaV3_5G029060	CsaV3_3G003650	CsaV3_4G003680	CsaV3_6G015660	CsaV3_2G005280	CsaV3_3G005530	CsaV3_3G034140	CsaV3_1G032220	CsaV3_2G009410	CsaV3_2G013170	CsaV3_3G016930	CsaV3_4G034040	CsaV3_7G002270	CsaV3_3G004970	CsaV3_4G002320	CsaV3_6G002220	CsaV3_2G011320	CsaV3_3G012270	CsaV3_3G042690	CsaV3_1G037490	CsaV3_2G034740	CsaV3_2G019430	CsaV3_7G027860	CsaV3_7G034480	CsaV3_3G032790		CsaV3_5G031770
CsaV3_3G014030	CsaV3_3G016970	CsaV3_3G014030	CsaV3_6G019040	CsaV3_5G029550	CsaV3_3G004030	CsaV3_4G003720	CsaV3_6G016250	CsaV3_2G005360	CsaV3_3G005710	CsaV3_3G034340	CsaV3_1G032290	CsaV3_2G009430	CsaV3_2G013300	CsaV3_3G016970	CsaV3_4G034500	CsaV3_7G002860	CsaV3_3G004980	CsaV3_4G003030	CsaV3_6G002590	CsaV3_2G011540	CsaV3_3G012440	CsaV3_3G043010	CsaV3_1G037530	CsaV3_2G034860	CsaV3_2G019540	CsaV3_3G021460	CsaV3_5G035140	CsaV3_7G028330		CsaV3_4G002290
CsaV3_3G014270	CsaV3_3G017060	CsaV3_3G014270	CsaV3_6G022100	CsaV3_5G030090	CsaV3_3G004040	CsaV3_4G003810	CsaV3_6G018670	CsaV3_2G006370	CsaV3_3G005800	CsaV3_3G034400	CsaV3_1G032390	CsaV3_2G009640	CsaV3_2G013370	CsaV3_3G017060	CsaV3_4G034510	CsaV3_7G002980	CsaV3_3G004990	CsaV3_4G003470	CsaV3_6G006210	CsaV3_2G011650	CsaV3_3G012490	CsaV3_3G043360	CsaV3_1G037550	CsaV3_2G034870	CsaV3_2G019780	CsaV3_5G029630	CsaV3_2G031550	CsaV3_5G030970		CsaV3_4G037580
CsaV3_3G014280	CsaV3_3G017110	CsaV3_3G014280	CsaV3_6G022740	CsaV3_5G031570	CsaV3_3G004610	CsaV3_4G003820	CsaV3_6G022510	CsaV3_2G006380	CsaV3_3G005900	CsaV3_3G034460	CsaV3_1G032440	CsaV3_2G009780	CsaV3_2G013420	CsaV3_3G017110	CsaV3_4G034710	CsaV3_7G003610	CsaV3_3G005060	CsaV3_4G003720	CsaV3_6G006470	CsaV3_2G012020	CsaV3_3G012780	CsaV3_3G043630	CsaV3_1G037610	CsaV3_2G035090	CsaV3_2G023220	CsaV3_2G025410	CsaV3_6G048810	CsaV3_2G035970		CsaV3_7G004360
CsaV3_3G014440	CsaV3_3G017150	CsaV3_3G014440	CsaV3_6G028570	CsaV3_5G031630	CsaV3_3G004620	CsaV3_4G003860	CsaV3_6G023830	CsaV3_2G006390	CsaV3_3G005920	CsaV3_3G034810	CsaV3_1G032450	CsaV3_2G009890	CsaV3_2G013530	CsaV3_3G017150	CsaV3_4G035560	CsaV3_7G004360	CsaV3_3G005170	CsaV3_4G003810	CsaV3_6G007050	CsaV3_2G012040	CsaV3_3G012930	CsaV3_3G043680	CsaV3_1G037700	CsaV3_2G035110	CsaV3_2G024340	CsaV3_3G021920	CsaV3_1G007810	CsaV3_6G050180		CsaV3_1G001120
CsaV3_3G014920	CsaV3_3G017330	CsaV3_3G014920	CsaV3_6G030840	CsaV3_5G032070	CsaV3_3G004980	CsaV3_4G003950	CsaV3_6G030900	CsaV3_2G006420	CsaV3_3G006250	CsaV3_3G034940	CsaV3_1G032480	CsaV3_2G010060	CsaV3_2G013650	CsaV3_3G017330	CsaV3_4G035710	CsaV3_7G006280	CsaV3_3G005340	CsaV3_4G003820	CsaV3_6G008960	CsaV3_2G012230	CsaV3_3G012950	CsaV3_3G043720	CsaV3_1G037780	CsaV3_2G035150	CsaV3_2G024400	CsaV3_1G014380	CsaV3_4G024180	CsaV3_6G001280		CsaV3_2G012850
CsaV3_3G015320	CsaV3_3G017450	CsaV3_3G015320	CsaV3_6G030990	CsaV3_5G032730	CsaV3_3G005000	CsaV3_4G003990	CsaV3_6G031070	CsaV3_2G006440	CsaV3_3G006310	CsaV3_3G035190	CsaV3_1G032510	CsaV3_2G010180	CsaV3_2G013710	CsaV3_3G017450	CsaV3_4G035740	CsaV3_7G006620	CsaV3_3G005500	CsaV3_4G003890	CsaV3_6G009000	CsaV3_2G012350	CsaV3_3G012960	CsaV3_3G044660	CsaV3_1G038050	CsaV3_2G035440	CsaV3_2G024430	CsaV3_1G038760	CsaV3_4G028550	CsaV3_1G000920		CsaV3_2G029490
CsaV3_3G015580	CsaV3_3G017610	CsaV3_3G015580	CsaV3_6G032040	CsaV3_5G032810	CsaV3_3G005060	CsaV3_4G004210	CsaV3_6G031130	CsaV3_2G006660	CsaV3_3G006440	CsaV3_3G035200	CsaV3_1G032620	CsaV3_2G010470	CsaV3_2G013750	CsaV3_3G017610	CsaV3_4G036050	CsaV3_7G007140	CsaV3_3G005530	CsaV3_4G003990	CsaV3_6G009110	CsaV3_2G012540	CsaV3_3G013030	CsaV3_3G044900	CsaV3_1G038260	CsaV3_2G035450	CsaV3_2G024450	CsaV3_6G001930	CsaV3_4G010180	CsaV3_3G041320		CsaV3_2G013350
CsaV3_3G015800	CsaV3_3G018050	CsaV3_3G015800	CsaV3_6G032060	CsaV3_5G034280	CsaV3_3G005170	CsaV3_4G004870	CsaV3_6G031350	CsaV3_2G006760	CsaV3_3G006560	CsaV3_3G035230	CsaV3_1G032860	CsaV3_2G010480	CsaV3_2G013880	CsaV3_3G018050	CsaV3_4G036630	CsaV3_7G007950	CsaV3_3G005540	CsaV3_4G004210	CsaV3_6G012340	CsaV3_2G012560	CsaV3_3G013140	CsaV3_3G045360	CsaV3_1G038380	CsaV3_2G035570	CsaV3_2G024470	CsaV3_3G020880	CsaV3_1G014560	CsaV3_UNG223540		CsaV3_3G035240
CsaV3_3G016040	CsaV3_3G018140	CsaV3_3G016040	CsaV3_6G032090	CsaV3_5G034300	CsaV3_3G005530	CsaV3_4G004900	CsaV3_6G033750	CsaV3_2G006770	CsaV3_3G006790	CsaV3_3G036250	CsaV3_1G032880	CsaV3_2G010590	CsaV3_2G013920	CsaV3_3G018140	CsaV3_4G036890	CsaV3_7G008610	CsaV3_3G005680	CsaV3_4G004740	CsaV3_6G012540	CsaV3_2G012680	CsaV3_3G013180	CsaV3_3G045740	CsaV3_1G038470	CsaV3_2G035740	CsaV3_2G024740	CsaV3_5G027840	CsaV3_1G046340	CsaV3_5G036180		CsaV3_1G008950
CsaV3_3G016060	CsaV3_3G019210	CsaV3_3G016060	CsaV3_6G034250	CsaV3_5G034360	CsaV3_3G005900	CsaV3_4G005780	CsaV3_6G033790	CsaV3_2G006830	CsaV3_3G006930	CsaV3_3G036640	CsaV3_1G032890	CsaV3_2G010600	CsaV3_2G014190	CsaV3_3G019210	CsaV3_4G037270	CsaV3_7G008930	CsaV3_3G005710	CsaV3_4G004750	CsaV3_6G012600	CsaV3_2G012780	CsaV3_3G013660	CsaV3_3G045850	CsaV3_1G038520	CsaV3_2G035960	CsaV3_2G024970	CsaV3_3G038990	CsaV3_3G026870	CsaV3_2G003530		CsaV3_7G026400
CsaV3_3G016090	CsaV3_3G019220	CsaV3_3G016090	CsaV3_6G036510	CsaV3_5G035950	CsaV3_3G005920	CsaV3_4G005840	CsaV3_6G035820	CsaV3_2G006980	CsaV3_3G006980	CsaV3_3G036730	CsaV3_1G032920	CsaV3_2G010750	CsaV3_2G014200	CsaV3_3G019220	CsaV3_5G000350	CsaV3_7G013830	CsaV3_3G005900	CsaV3_4G004820	CsaV3_6G012890	CsaV3_2G012790	CsaV3_3G014020	CsaV3_3G045980	CsaV3_1G038540	CsaV3_2G036190	CsaV3_2G025030	CsaV3_3G021480	CsaV3_UNG139080	CsaV3_4G023990
CsaV3_3G016220	CsaV3_3G019790	CsaV3_3G016220	CsaV3_6G036940	CsaV3_5G036580	CsaV3_3G006310	CsaV3_4G005920	CsaV3_6G035880	CsaV3_2G007080	CsaV3_3G007000	CsaV3_3G037060	CsaV3_1G032940	CsaV3_2G010880	CsaV3_2G014360	CsaV3_3G019790	CsaV3_5G001010	CsaV3_7G021090	CsaV3_3G005920	CsaV3_4G004900	CsaV3_6G013020	CsaV3_2G012810	CsaV3_3G014030	CsaV3_3G046050	CsaV3_1G038610	CsaV3_3G000190	CsaV3_2G025390	CsaV3_2G036190	CsaV3_1G039480	CsaV3_3G013080
CsaV3_3G016560	CsaV3_3G019950	CsaV3_3G016560	CsaV3_6G037300	CsaV3_5G038010	CsaV3_3G006730	CsaV3_4G006020	CsaV3_6G036380	CsaV3_2G007330	CsaV3_3G007090	CsaV3_3G037130	CsaV3_1G033110	CsaV3_2G011110	CsaV3_2G014460	CsaV3_3G019950	CsaV3_5G001030	CsaV3_7G021110	CsaV3_3G006370	CsaV3_4G005780	CsaV3_6G013340	CsaV3_2G012850	CsaV3_3G014160	CsaV3_3G046090	CsaV3_1G038700	CsaV3_3G000240	CsaV3_2G025410	CsaV3_3G016930	CsaV3_UNG222510	CsaV3_5G000890
CsaV3_3G016670	CsaV3_3G020650	CsaV3_3G016670	CsaV3_6G038030	CsaV3_5G038380	CsaV3_3G006790	CsaV3_4G006080	CsaV3_6G037160	CsaV3_2G007430	CsaV3_3G008070	CsaV3_3G037320	CsaV3_1G033120	CsaV3_2G011240	CsaV3_2G014510	CsaV3_3G020650	CsaV3_5G001420	CsaV3_7G022180	CsaV3_3G006670	CsaV3_4G006090	CsaV3_6G013670	CsaV3_2G012880	CsaV3_3G014320	CsaV3_3G046100	CsaV3_1G038760	CsaV3_3G000340	CsaV3_2G025520	CsaV3_4G034840	CsaV3_6G015230	CsaV3_1G011440
CsaV3_3G016740	CsaV3_3G020880	CsaV3_3G016740	CsaV3_6G038040	CsaV3_5G038670	CsaV3_3G006980	CsaV3_4G006090	CsaV3_6G037370	CsaV3_2G007890	CsaV3_3G008090	CsaV3_3G037380	CsaV3_1G033150	CsaV3_2G011320	CsaV3_2G014740	CsaV3_3G020880	CsaV3_5G001480	CsaV3_7G022200	CsaV3_3G006820	CsaV3_4G007140	CsaV3_6G014280	CsaV3_2G012920	CsaV3_3G014440	CsaV3_3G046950	CsaV3_1G038780	CsaV3_3G000390	CsaV3_2G025800	CsaV3_7G024950	CsaV3_1G000580	CsaV3_2G030490
CsaV3_3G016930	CsaV3_3G021430	CsaV3_3G016930	CsaV3_6G038050	CsaV3_5G039010	CsaV3_3G007090	CsaV3_4G006110	CsaV3_6G039410	CsaV3_2G007920	CsaV3_3G008490	CsaV3_3G038140	CsaV3_1G033180	CsaV3_2G011400	CsaV3_2G014750	CsaV3_3G021430	CsaV3_5G001960	CsaV3_7G022730	CsaV3_3G006980	CsaV3_4G007380	CsaV3_6G014990	CsaV3_2G012970	CsaV3_3G014570	CsaV3_3G047230	CsaV3_1G038860	CsaV3_3G000400	CsaV3_2G025810	CsaV3_3G012270	CsaV3_2G026280	CsaV3_6G031670
CsaV3_3G016970	CsaV3_3G021480	CsaV3_3G016970	CsaV3_6G038310	CsaV3_5G039790	CsaV3_3G007450	CsaV3_4G007050	CsaV3_6G039530	CsaV3_2G008030	CsaV3_3G008750	CsaV3_3G038510	CsaV3_1G033260	CsaV3_2G011650	CsaV3_2G014900	CsaV3_3G021480	CsaV3_5G002020	CsaV3_7G022750	CsaV3_3G007090	CsaV3_4G007680	CsaV3_6G015610	CsaV3_2G013350	CsaV3_3G014780	CsaV3_3G047260	CsaV3_1G038880	CsaV3_3G000830	CsaV3_2G025880	CsaV3_3G005710	CsaV3_3G001430	CsaV3_5G001960
CsaV3_3G017110	CsaV3_3G021710	CsaV3_3G017110	CsaV3_6G039490	CsaV3_6G001160	CsaV3_3G008200	CsaV3_4G007140	CsaV3_6G040360	CsaV3_2G008130	CsaV3_3G008760	CsaV3_3G038530	CsaV3_1G033270	CsaV3_2G011660	CsaV3_2G014930	CsaV3_3G021710	CsaV3_5G002190	CsaV3_7G023440	CsaV3_3G007260	CsaV3_4G007790	CsaV3_6G015660	CsaV3_2G013370	CsaV3_3G014830	CsaV3_3G047310	CsaV3_1G038910	CsaV3_3G000850	CsaV3_2G026080	CsaV3_2G024740	CsaV3_UNG166240	CsaV3_2G010200
CsaV3_3G017610	CsaV3_3G021720	CsaV3_3G017610	CsaV3_6G040140	CsaV3_6G001810	CsaV3_3G008220	CsaV3_4G007380	CsaV3_6G041490	CsaV3_2G008140	CsaV3_3G009330	CsaV3_3G038540	CsaV3_1G033300	CsaV3_2G012040	CsaV3_2G015080	CsaV3_3G021720	CsaV3_5G002430	CsaV3_7G023450	CsaV3_3G007450	CsaV3_4G008200	CsaV3_6G016030	CsaV3_2G013380	CsaV3_3G014920	CsaV3_3G047750	CsaV3_1G039050	CsaV3_3G001000	CsaV3_2G026150	CsaV3_7G003180	CsaV3_4G034550	CsaV3_5G003260
CsaV3_3G017650	CsaV3_3G022150	CsaV3_3G017650	CsaV3_6G040330	CsaV3_6G001930	CsaV3_3G008750	CsaV3_4G007680	CsaV3_6G041920	CsaV3_2G008170	CsaV3_3G009740	CsaV3_3G039400	CsaV3_1G033310	CsaV3_2G012540	CsaV3_2G015090	CsaV3_3G022150	CsaV3_5G002480	CsaV3_7G023460	CsaV3_3G007520	CsaV3_4G009060	CsaV3_6G016090	CsaV3_2G013420	CsaV3_3G015200	CsaV3_3G048690	CsaV3_1G039150	CsaV3_3G001050	CsaV3_2G026220	CsaV3_2G004030	CsaV3_3G047190	CsaV3_2G001830
CsaV3_3G017680	CsaV3_3G022290	CsaV3_3G017680	CsaV3_6G040390	CsaV3_6G002590	CsaV3_3G009870	CsaV3_4G007920	CsaV3_6G042830	CsaV3_2G008240	CsaV3_3G009870	CsaV3_3G039720	CsaV3_1G033350	CsaV3_2G012780	CsaV3_2G015180	CsaV3_3G022290	CsaV3_5G002930	CsaV3_7G023470	CsaV3_3G007750	CsaV3_4G009120	CsaV3_6G016610	CsaV3_2G013480	CsaV3_3G015290	CsaV3_3G048710	CsaV3_1G039160	CsaV3_3G001620	CsaV3_2G026340	CsaV3_3G019100	CsaV3_5G038270	CsaV3_4G029360
CsaV3_3G018050	CsaV3_3G022370	CsaV3_3G018050	CsaV3_6G040760	CsaV3_6G003540	CsaV3_3G010090	CsaV3_4G008020	CsaV3_6G043240	CsaV3_2G008380	CsaV3_3G010090	CsaV3_3G039730	CsaV3_1G033370	CsaV3_2G012790	CsaV3_2G015280	CsaV3_3G022370	CsaV3_5G004070	CsaV3_7G024460	CsaV3_3G008050	CsaV3_4G009140	CsaV3_6G016910	CsaV3_2G013530	CsaV3_3G015300	CsaV3_3G048980	CsaV3_1G039520	CsaV3_3G001640	CsaV3_2G026480	CsaV3_1G038290	CsaV3_3G028570	CsaV3_7G033570
CsaV3_3G018140	CsaV3_3G022770	CsaV3_3G018140	CsaV3_6G041140	CsaV3_6G004010	CsaV3_3G010300	CsaV3_4G008200	CsaV3_6G043540	CsaV3_2G008390	CsaV3_3G011100	CsaV3_3G039790	CsaV3_1G033420	CsaV3_2G012810	CsaV3_2G015370	CsaV3_3G022770	CsaV3_5G004120	CsaV3_7G024750	CsaV3_3G008070	CsaV3_4G009580	CsaV3_6G017370	CsaV3_2G013630	CsaV3_3G015330	CsaV3_3G049010	CsaV3_1G039700	CsaV3_3G001660	CsaV3_2G026510	CsaV3_5G032780	CsaV3_7G023010	CsaV3_2G013230
CsaV3_3G018660	CsaV3_3G023620	CsaV3_3G018660	CsaV3_6G041150	CsaV3_6G006120	CsaV3_3G010420	CsaV3_4G009000	CsaV3_6G044890	CsaV3_2G009060	CsaV3_3G011460	CsaV3_3G040220	CsaV3_1G033440	CsaV3_2G012820	CsaV3_2G015510	CsaV3_3G023620	CsaV3_5G004130	CsaV3_7G026300	CsaV3_3G008220	CsaV3_4G009590	CsaV3_6G018670	CsaV3_2G013830	CsaV3_3G016040	CsaV3_3G049050	CsaV3_1G039740	CsaV3_3G001810	CsaV3_2G026690	CsaV3_5G000350	CsaV3_3G038280	CsaV3_7G002220
CsaV3_3G019070	CsaV3_3G026360	CsaV3_3G019070	CsaV3_6G041260	CsaV3_6G006560	CsaV3_3G011060	CsaV3_4G009590	CsaV3_6G045080	CsaV3_2G009070	CsaV3_3G011470	CsaV3_3G040280	CsaV3_1G033480	CsaV3_2G012870	CsaV3_2G015730	CsaV3_3G026360	CsaV3_5G004140	CsaV3_7G028140	CsaV3_3G008630	CsaV3_4G010050	CsaV3_6G023830	CsaV3_2G013880	CsaV3_3G016060	CsaV3_3G049400	CsaV3_1G039850	CsaV3_3G002250	CsaV3_2G026770	CsaV3_3G020330	CsaV3_7G001580	CsaV3_7G000580
CsaV3_3G019090	CsaV3_3G026730	CsaV3_3G019090	CsaV3_6G041280	CsaV3_6G006670	CsaV3_3G011100	CsaV3_4G010050	CsaV3_6G045400	CsaV3_2G009140	CsaV3_3G011490	CsaV3_3G040310	CsaV3_1G033530	CsaV3_2G012880	CsaV3_2G015780	CsaV3_3G026730	CsaV3_5G004600	CsaV3_7G028230	CsaV3_3G008670	CsaV3_4G010160	CsaV3_6G030900	CsaV3_2G014080	CsaV3_3G016090	CsaV3_3G049800	CsaV3_1G039880	CsaV3_3G002340	CsaV3_2G026780	CsaV3_6G016910	CsaV3_2G007950	CsaV3_6G046000
CsaV3_3G019220	CsaV3_3G027050	CsaV3_3G019220	CsaV3_6G041710	CsaV3_6G006940	CsaV3_3G011460	CsaV3_4G010160	CsaV3_6G045630	CsaV3_2G009170	CsaV3_3G011700	CsaV3_3G041460	CsaV3_1G033540	CsaV3_2G012970	CsaV3_2G015810	CsaV3_3G027050	CsaV3_5G004700	CsaV3_7G028650	CsaV3_3G008750	CsaV3_4G012050	CsaV3_6G031130	CsaV3_2G014160	CsaV3_3G016600	CsaV3_3G049850	CsaV3_1G039920	CsaV3_3G002460	CsaV3_2G027800	CsaV3_5G012800	CsaV3_5G013880	CsaV3_2G011470
CsaV3_3G019790	CsaV3_3G027450	CsaV3_3G019790	CsaV3_6G041960	CsaV3_6G006960	CsaV3_3G011470	CsaV3_4G010510	CsaV3_6G046050	CsaV3_2G009410	CsaV3_3G011750	CsaV3_3G041560	CsaV3_1G033560	CsaV3_2G012980	CsaV3_2G015820	CsaV3_3G027450	CsaV3_5G004960	CsaV3_7G028680	CsaV3_3G009600	CsaV3_4G013520	CsaV3_6G031310	CsaV3_2G014200	CsaV3_3G017060	CsaV3_3G049980	CsaV3_1G040000	CsaV3_3G002470	CsaV3_2G027820	CsaV3_1G006650	CsaV3_7G004020	CsaV3_3G016000
CsaV3_3G019950	CsaV3_3G027830	CsaV3_3G019950	CsaV3_6G042660	CsaV3_6G006970	CsaV3_3G011840	CsaV3_4G012050	CsaV3_6G046710	CsaV3_2G009640	CsaV3_3G011840	CsaV3_3G041870	CsaV3_1G033570	CsaV3_2G013030	CsaV3_2G015830	CsaV3_3G027830	CsaV3_5G005700	CsaV3_7G028830	CsaV3_3G009870	CsaV3_4G014690	CsaV3_6G031350	CsaV3_2G014230	CsaV3_3G017380	CsaV3_4G000080	CsaV3_1G040240	CsaV3_3G002500	CsaV3_2G027830	CsaV3_3G012910	CsaV3_6G041360	CsaV3_7G026670
CsaV3_3G020650	CsaV3_3G028050	CsaV3_3G020650	CsaV3_6G042740	CsaV3_6G006980	CsaV3_3G012000	CsaV3_4G014690	CsaV3_6G046900	CsaV3_2G009780	CsaV3_3G012050	CsaV3_3G042470	CsaV3_1G033600	CsaV3_2G013100	CsaV3_2G015850	CsaV3_3G028050	CsaV3_5G006290	CsaV3_7G031390	CsaV3_3G010070	CsaV3_4G014700	CsaV3_6G031980	CsaV3_2G014310	CsaV3_3G017610	CsaV3_4G000100	CsaV3_1G040400	CsaV3_3G002730	CsaV3_2G027840	CsaV3_3G045510	CsaV3_5G032070	CsaV3_4G001820
CsaV3_3G021400	CsaV3_3G030440	CsaV3_3G021400	CsaV3_6G043150	CsaV3_6G006990	CsaV3_3G012120	CsaV3_4G017700	CsaV3_6G047760	CsaV3_2G009890	CsaV3_3G012100	CsaV3_3G042660	CsaV3_1G033670	CsaV3_2G013360	CsaV3_2G016040	CsaV3_3G030440	CsaV3_5G006670	CsaV3_7G032540	CsaV3_3G010160	CsaV3_4G017700	CsaV3_6G032030	CsaV3_2G014490	CsaV3_3G017670	CsaV3_4G000730	CsaV3_1G040410	CsaV3_3G002750	CsaV3_2G027880	CsaV3_2G015830	CsaV3_6G048580	CsaV3_4G038030
CsaV3_3G021710	CsaV3_3G030830	CsaV3_3G021710	CsaV3_6G043320	CsaV3_6G007460	CsaV3_3G012130	CsaV3_4G023250	CsaV3_6G048800	CsaV3_2G010040	CsaV3_3G012150	CsaV3_3G042690	CsaV3_1G033710	CsaV3_2G013480	CsaV3_2G016310	CsaV3_3G030830	CsaV3_5G008280	CsaV3_7G032840	CsaV3_3G010300	CsaV3_4G022170	CsaV3_6G033750	CsaV3_2G014500	CsaV3_3G017900	CsaV3_4G000960	CsaV3_1G040500	CsaV3_3G002870	CsaV3_2G027890	CsaV3_2G010760	CsaV3_3G009510	CsaV3_4G012180
CsaV3_3G021720	CsaV3_3G030890	CsaV3_3G021720	CsaV3_6G043770	CsaV3_6G007470	CsaV3_3G012150	CsaV3_4G023590	CsaV3_6G048810	CsaV3_2G010110	CsaV3_3G012170	CsaV3_3G043010	CsaV3_1G033730	CsaV3_2G013830	CsaV3_2G016380	CsaV3_3G030890	CsaV3_5G008420	CsaV3_UNG000010	CsaV3_3G010420	CsaV3_4G023250	CsaV3_6G034340	CsaV3_2G014510	CsaV3_3G017920	CsaV3_4G000970	CsaV3_1G040580	CsaV3_3G002880	CsaV3_2G027910	CsaV3_5G027920	CsaV3_2G033770	CsaV3_3G022160
CsaV3_3G022210	CsaV3_3G030920	CsaV3_3G022210	CsaV3_6G043930	CsaV3_6G007780	CsaV3_3G012170	CsaV3_4G023610	CsaV3_6G048930	CsaV3_2G010160	CsaV3_3G012260	CsaV3_3G043360	CsaV3_1G033900	CsaV3_2G014150	CsaV3_2G016470	CsaV3_3G030920	CsaV3_5G008520	CsaV3_UNG082640	CsaV3_3G010810	CsaV3_4G023510	CsaV3_6G034520	CsaV3_2G014830	CsaV3_3G018080	CsaV3_4G001540	CsaV3_1G040600	CsaV3_3G002950	CsaV3_2G028090	CsaV3_3G033500	CsaV3_5G035340	CsaV3_1G045670
CsaV3_3G022240	CsaV3_3G030990	CsaV3_3G022240	CsaV3_6G043940	CsaV3_6G008010	CsaV3_3G012180	CsaV3_4G023640	CsaV3_6G049170	CsaV3_2G010320	CsaV3_3G012490	CsaV3_3G043630	CsaV3_1G033910	CsaV3_2G014160	CsaV3_2G016530	CsaV3_3G030990	CsaV3_5G010400	CsaV3_UNG111850	CsaV3_3G011460	CsaV3_4G023590	CsaV3_6G035820	CsaV3_2G015000	CsaV3_3G018150	CsaV3_4G001560	CsaV3_1G040750	CsaV3_3G002970	CsaV3_2G028110	CsaV3_2G016270	CsaV3_7G022390	CsaV3_3G000170
CsaV3_3G022370	CsaV3_3G031010	CsaV3_3G022370	CsaV3_6G044270	CsaV3_6G008080	CsaV3_3G012260	CsaV3_4G023650	CsaV3_6G049180	CsaV3_2G010470	CsaV3_3G012720	CsaV3_3G043680	CsaV3_1G033980	CsaV3_2G014310	CsaV3_2G016560	CsaV3_3G031010	CsaV3_5G010470	CsaV3_UNG161230	CsaV3_3G011470	CsaV3_4G023610	CsaV3_6G035880	CsaV3_2G015380	CsaV3_3G018310	CsaV3_4G001570	CsaV3_1G040810	CsaV3_3G003290	CsaV3_2G028190	CsaV3_5G025740	CsaV3_6G051320	CsaV3_3G047040
CsaV3_3G022580	CsaV3_3G031500	CsaV3_3G022580	CsaV3_6G044400	CsaV3_6G008470	CsaV3_3G012450	CsaV3_4G023670	CsaV3_6G049630	CsaV3_2G011110	CsaV3_3G013030	CsaV3_3G043720	CsaV3_1G034020	CsaV3_2G014440	CsaV3_2G016790	CsaV3_3G031500	CsaV3_5G010550	CsaV3_UNG210380	CsaV3_3G011850	CsaV3_4G023640	CsaV3_6G036380	CsaV3_2G015780	CsaV3_3G019020	CsaV3_4G001660	CsaV3_1G041050	CsaV3_3G003480	CsaV3_2G028270	CsaV3_6G000240	CsaV3_6G051880	CsaV3_5G017210
CsaV3_3G022670	CsaV3_3G031660	CsaV3_3G022670	CsaV3_6G044700	CsaV3_6G008510	CsaV3_3G012470	CsaV3_4G023680	CsaV3_6G050390	CsaV3_2G011150	CsaV3_3G013450	CsaV3_3G044330	CsaV3_1G034440	CsaV3_2G014490	CsaV3_2G016960	CsaV3_3G031660	CsaV3_5G010560		CsaV3_3G011920	CsaV3_4G023820	CsaV3_6G037370	CsaV3_2G015900	CsaV3_3G019050	CsaV3_4G001680	CsaV3_1G041090	CsaV3_3G004020	CsaV3_2G028390	CsaV3_2G033830	CsaV3_4G007560	CsaV3_3G013850
CsaV3_3G024950	CsaV3_3G031670	CsaV3_3G024950	CsaV3_6G044780	CsaV3_6G009940	CsaV3_3G012490	CsaV3_4G023820	CsaV3_6G050420	CsaV3_2G011320	CsaV3_3G013590	CsaV3_3G044660	CsaV3_1G034450	CsaV3_2G014540	CsaV3_2G017060	CsaV3_3G031670	CsaV3_5G011080		CsaV3_3G012050	CsaV3_4G023950	CsaV3_6G037830	CsaV3_2G015960	CsaV3_3G019060	CsaV3_4G002340	CsaV3_1G041120	CsaV3_3G004030	CsaV3_2G028770	CsaV3_5G014970	CsaV3_3G022070	CsaV3_6G006640
CsaV3_3G026830	CsaV3_3G032430	CsaV3_3G026830	CsaV3_6G045160	CsaV3_6G012430	CsaV3_3G012720	CsaV3_4G023830	CsaV3_6G052380	CsaV3_2G011400	CsaV3_3G013660	CsaV3_3G044670	CsaV3_1G034580	CsaV3_2G014610	CsaV3_2G017140	CsaV3_3G032430	CsaV3_5G011160		CsaV3_3G012120	CsaV3_4G024580	CsaV3_6G038260	CsaV3_2G016110	CsaV3_3G020580	CsaV3_4G003120	CsaV3_1G041160	CsaV3_3G004040	CsaV3_2G028790	CsaV3_3G038010	CsaV3_6G036190	CsaV3_3G011400
CsaV3_3G027050	CsaV3_3G032550	CsaV3_3G027050	CsaV3_6G045490	CsaV3_6G012600	CsaV3_3G012730	CsaV3_4G023950	CsaV3_6G052850	CsaV3_2G011540	CsaV3_3G014000	CsaV3_3G044700	CsaV3_1G034650	CsaV3_2G014630	CsaV3_2G017660	CsaV3_3G032550	CsaV3_5G012550		CsaV3_3G012150	CsaV3_4G024650	CsaV3_6G039090	CsaV3_2G016140	CsaV3_3G020650	CsaV3_4G003840	CsaV3_1G041200	CsaV3_3G004140	CsaV3_2G028890	CsaV3_1G012180	CsaV3_2G006420	CsaV3_3G027730
CsaV3_3G027600	CsaV3_3G032840	CsaV3_3G027600	CsaV3_6G046550	CsaV3_6G012670	CsaV3_3G012890	CsaV3_4G024000	CsaV3_7G000780	CsaV3_2G011650	CsaV3_3G014030	CsaV3_3G044980	CsaV3_1G035800	CsaV3_2G014680	CsaV3_2G017760	CsaV3_3G032840	CsaV3_5G012800		CsaV3_3G012170	CsaV3_4G025770	CsaV3_6G039530	CsaV3_2G016270	CsaV3_3G020720	CsaV3_4G003960	CsaV3_1G041230	CsaV3_3G004660	CsaV3_2G028920	CsaV3_5G030860	CsaV3_UNG167250	CsaV3_6G046460
CsaV3_3G027970	CsaV3_3G032850	CsaV3_3G027970	CsaV3_6G047450	CsaV3_6G012720	CsaV3_3G013120	CsaV3_4G024190	CsaV3_7G002940	CsaV3_2G012040	CsaV3_3G014320	CsaV3_3G045360	CsaV3_1G035810	CsaV3_2G014800	CsaV3_2G017770	CsaV3_3G032850	CsaV3_5G013360		CsaV3_3G012180	CsaV3_4G026040	CsaV3_6G039540	CsaV3_2G016300	CsaV3_3G021200	CsaV3_4G005460	CsaV3_1G041290	CsaV3_3G004940	CsaV3_2G028950	CsaV3_2G031250	CsaV3_2G017290	CsaV3_6G013210
CsaV3_3G028120	CsaV3_3G033000	CsaV3_3G028120	CsaV3_6G047720	CsaV3_6G012890	CsaV3_3G013490	CsaV3_4G024330	CsaV3_7G003610	CsaV3_2G012080	CsaV3_3G014440	CsaV3_3G045740	CsaV3_1G035820	CsaV3_2G014820	CsaV3_2G017800	CsaV3_3G033000	CsaV3_5G014630		CsaV3_3G012440	CsaV3_4G026530	CsaV3_6G040380	CsaV3_2G016310	CsaV3_3G021380	CsaV3_4G005900	CsaV3_1G041360	CsaV3_3G004980	CsaV3_2G029110	CsaV3_3G021710	CsaV3_7G002320	CsaV3_4G001660
CsaV3_3G028340	CsaV3_3G033150	CsaV3_3G028340	CsaV3_6G048090	CsaV3_6G013770	CsaV3_3G013660	CsaV3_4G025190	CsaV3_7G003930	CsaV3_2G012230	CsaV3_3G014780	CsaV3_3G046020	CsaV3_1G035830	CsaV3_2G014830	CsaV3_2G017840	CsaV3_3G033150	CsaV3_5G014960		CsaV3_3G012730	CsaV3_4G026930	CsaV3_6G040590	CsaV3_2G016380	CsaV3_3G021400	CsaV3_4G006150	CsaV3_1G041370	CsaV3_3G005000	CsaV3_2G029170	CsaV3_1G030830	CsaV3_3G016560	CsaV3_3G004020
CsaV3_3G030350	CsaV3_3G033200	CsaV3_3G030350	CsaV3_6G048480	CsaV3_6G013920	CsaV3_3G013930	CsaV3_4G025200	CsaV3_7G004080	CsaV3_2G012540	CsaV3_3G014920	CsaV3_3G046090	CsaV3_1G035950	CsaV3_2G014960	CsaV3_2G018220	CsaV3_3G033200	CsaV3_5G015410		CsaV3_3G012960	CsaV3_4G027100	CsaV3_6G041490	CsaV3_2G016470	CsaV3_3G021420	CsaV3_4G006270	CsaV3_1G041400	CsaV3_3G005050	CsaV3_2G029180	CsaV3_6G047190	CsaV3_6G006980	CsaV3_6G036560
CsaV3_3G030890	CsaV3_3G033350	CsaV3_3G030890	CsaV3_6G048830	CsaV3_6G014280	CsaV3_3G014030	CsaV3_4G025360	CsaV3_7G004360	CsaV3_2G012680	CsaV3_3G015200	CsaV3_3G046100	CsaV3_1G035990	CsaV3_2G015000	CsaV3_2G018230	CsaV3_3G033350	CsaV3_5G023720		CsaV3_3G013180	CsaV3_4G027160	CsaV3_6G042950	CsaV3_2G016750	CsaV3_3G021720	CsaV3_4G006280	CsaV3_1G041590	CsaV3_3G005060	CsaV3_2G029570	CsaV3_6G002620	CsaV3_3G011490	CsaV3_6G015760
CsaV3_3G030920	CsaV3_3G033550	CsaV3_3G030920	CsaV3_6G049110	CsaV3_6G014990	CsaV3_3G014160	CsaV3_4G025370	CsaV3_7G005550	CsaV3_2G012780	CsaV3_3G015290	CsaV3_3G046760	CsaV3_1G036000	CsaV3_2G015900	CsaV3_2G018270	CsaV3_3G033550	CsaV3_5G023830		CsaV3_3G013570	CsaV3_4G027170	CsaV3_6G043010	CsaV3_2G016790	CsaV3_3G021980	CsaV3_4G006290	CsaV3_1G041670	CsaV3_3G005500	CsaV3_2G029650	CsaV3_2G017400	CsaV3_3G041390	CsaV3_5G029040
CsaV3_3G031010	CsaV3_3G033690	CsaV3_3G031010	CsaV3_6G049170	CsaV3_6G015660	CsaV3_3G014180	CsaV3_4G026530	CsaV3_7G005570	CsaV3_2G012800	CsaV3_3G016040	CsaV3_3G046770	CsaV3_1G036080	CsaV3_2G015960	CsaV3_2G019780	CsaV3_3G033690	CsaV3_5G024200		CsaV3_3G013930	CsaV3_4G027530	CsaV3_6G043240	CsaV3_2G017030	CsaV3_3G022290	CsaV3_4G006320	CsaV3_1G041770	CsaV3_3G005530	CsaV3_2G029790	CsaV3_6G044930	CsaV3_3G036160	CsaV3_1G030240
CsaV3_3G031660	CsaV3_3G033740	CsaV3_3G031660	CsaV3_6G049310	CsaV3_6G016090	CsaV3_3G014270	CsaV3_4G026930	CsaV3_7G006280	CsaV3_2G012810	CsaV3_3G016060	CsaV3_3G046950	CsaV3_1G036150	CsaV3_2G016110	CsaV3_2G020830	CsaV3_3G033740	CsaV3_5G024290		CsaV3_3G014030	CsaV3_4G027850	CsaV3_6G043460	CsaV3_2G017310	CsaV3_3G022370	CsaV3_4G006580	CsaV3_1G041780	CsaV3_3G005590	CsaV3_2G029900	CsaV3_2G024320	CsaV3_4G037050	CsaV3_3G016760
CsaV3_3G031670	CsaV3_3G034340	CsaV3_3G031670	CsaV3_6G049560	CsaV3_6G018570	CsaV3_3G014570	CsaV3_4G027090	CsaV3_7G006470	CsaV3_2G012820	CsaV3_3G016090	CsaV3_3G047230	CsaV3_1G036220	CsaV3_2G016140	CsaV3_2G023220	CsaV3_3G034340	CsaV3_5G025280		CsaV3_3G014440	CsaV3_4G028130	CsaV3_6G044790	CsaV3_2G017330	CsaV3_3G022570	CsaV3_4G007040	CsaV3_1G042000	CsaV3_3G005710	CsaV3_2G029930	CsaV3_1G006140	CsaV3_6G007230	CsaV3_2G017460
CsaV3_3G031770	CsaV3_3G034400	CsaV3_3G031770	CsaV3_6G049780	CsaV3_6G018770	CsaV3_3G014780	CsaV3_4G027100	CsaV3_7G007140	CsaV3_2G012830	CsaV3_3G016220	CsaV3_3G047310	CsaV3_1G036250	CsaV3_2G016170	CsaV3_2G024400	CsaV3_3G034400	CsaV3_5G025930		CsaV3_3G014570	CsaV3_4G028320	CsaV3_6G045630	CsaV3_2G017360	CsaV3_3G022580	CsaV3_4G007120	CsaV3_1G042180	CsaV3_3G005810	CsaV3_2G029980	CsaV3_3G040780	CsaV3_7G004040	CsaV3_1G031700
CsaV3_3G031850	CsaV3_3G034540	CsaV3_3G031850	CsaV3_6G049790	CsaV3_6G021740	CsaV3_3G014920	CsaV3_4G027530	CsaV3_7G007550	CsaV3_2G012850	CsaV3_3G016310	CsaV3_3G047750	CsaV3_1G036300	CsaV3_2G016300	CsaV3_2G024450	CsaV3_3G034540	CsaV3_5G026540		CsaV3_3G014780	CsaV3_4G028440	CsaV3_6G046740	CsaV3_2G017400	CsaV3_3G023520	CsaV3_4G007180	CsaV3_1G042210	CsaV3_3G005900	CsaV3_2G030220	CsaV3_3G046620	CsaV3_7G000850	CsaV3_3G000340
CsaV3_3G032130	CsaV3_3G034820	CsaV3_3G032130	CsaV3_6G050440	CsaV3_6G023830	CsaV3_3G015200	CsaV3_4G028560	CsaV3_7G007950	CsaV3_2G012880	CsaV3_3G017380	CsaV3_3G048350	CsaV3_1G036370	CsaV3_2G016610	CsaV3_2G024460	CsaV3_3G034820	CsaV3_5G026570		CsaV3_3G014920	CsaV3_4G029410	CsaV3_6G046770	CsaV3_2G017460	CsaV3_3G023620	CsaV3_4G007490	CsaV3_1G042480	CsaV3_3G005920	CsaV3_2G030230	CsaV3_4G012210	CsaV3_3G048780	CsaV3_5G011210
CsaV3_3G032590	CsaV3_3G034830	CsaV3_3G032590	CsaV3_6G050730	CsaV3_6G023960	CsaV3_3G015460	CsaV3_4G029690	CsaV3_7G008210	CsaV3_2G012920	CsaV3_3G017610	CsaV3_3G048690	CsaV3_1G036380	CsaV3_2G016750	CsaV3_2G024470	CsaV3_3G034830	CsaV3_5G026700		CsaV3_3G015200	CsaV3_4G029690	CsaV3_6G046900	CsaV3_2G017500	CsaV3_3G023680	CsaV3_4G007720	CsaV3_1G042490	CsaV3_3G006120	CsaV3_2G030530	CsaV3_1G006380	CsaV3_7G002420	CsaV3_3G002670
CsaV3_3G032610	CsaV3_3G034950	CsaV3_3G032610	CsaV3_6G050950	CsaV3_6G030920	CsaV3_3G015840	CsaV3_4G029740	CsaV3_7G008510	CsaV3_2G012970	CsaV3_3G017900	CsaV3_3G048710	CsaV3_1G036390	CsaV3_2G016920	CsaV3_2G024740	CsaV3_3G034950	CsaV3_5G027330		CsaV3_3G015330	CsaV3_4G029740	CsaV3_6G047570	CsaV3_2G017720	CsaV3_3G026410	CsaV3_4G007760	CsaV3_1G042500	CsaV3_3G006310	CsaV3_2G030540	CsaV3_6G051290	CsaV3_4G002070	CsaV3_1G032600
CsaV3_3G032860	CsaV3_3G035190	CsaV3_3G032860	CsaV3_6G051290	CsaV3_6G030980	CsaV3_3G016040	CsaV3_4G029960	CsaV3_7G008610	CsaV3_2G013350	CsaV3_3G018310	CsaV3_3G049050	CsaV3_1G036400	CsaV3_2G016990	CsaV3_2G025060	CsaV3_3G035190	CsaV3_5G027400		CsaV3_3G015460	CsaV3_4G029960	CsaV3_6G048360	CsaV3_2G017730	CsaV3_3G026520	CsaV3_4G008080	CsaV3_1G042640	CsaV3_3G006790	CsaV3_2G030590	CsaV3_3G037850	CsaV3_5G023430	CsaV3_3G014860
CsaV3_3G032960	CsaV3_3G035200	CsaV3_3G032960	CsaV3_6G051600	CsaV3_6G031570	CsaV3_3G016090	CsaV3_4G030710	CsaV3_7G013830	CsaV3_2G013420	CsaV3_3G018920	CsaV3_3G049400	CsaV3_1G036480	CsaV3_2G017030	CsaV3_2G025140	CsaV3_3G035200	CsaV3_5G027970		CsaV3_3G015780	CsaV3_4G030100	CsaV3_6G049140	CsaV3_2G017770	CsaV3_3G026530	CsaV3_4G008260	CsaV3_1G042990	CsaV3_3G006900	CsaV3_2G030790	CsaV3_7G028790	CsaV3_1G007310	CsaV3_3G049010
CsaV3_3G033150	CsaV3_3G035240	CsaV3_3G033150	CsaV3_6G052490	CsaV3_6G031960	CsaV3_3G016210	CsaV3_4G030930	CsaV3_7G022400	CsaV3_2G013480	CsaV3_3G018940	CsaV3_3G049470	CsaV3_1G036510	CsaV3_2G017040	CsaV3_2G025170	CsaV3_3G035240	CsaV3_5G029170		CsaV3_3G016060	CsaV3_4G030710	CsaV3_6G049170	CsaV3_2G017840	CsaV3_3G026630	CsaV3_4G008330	CsaV3_1G043030	CsaV3_3G006980	CsaV3_2G030870	CsaV3_2G018020	CsaV3_2G016170	CsaV3_7G008310
CsaV3_3G033550	CsaV3_3G035330	CsaV3_3G033550	CsaV3_6G053030	CsaV3_6G032030	CsaV3_3G016310	CsaV3_4G031770	CsaV3_7G022750	CsaV3_2G013530	CsaV3_3G020650	CsaV3_3G049850	CsaV3_1G036530	CsaV3_2G017310	CsaV3_2G025410	CsaV3_3G035330	CsaV3_5G030600		CsaV3_3G016090	CsaV3_4G031860	CsaV3_6G051520	CsaV3_2G018020	CsaV3_3G026660	CsaV3_4G009880	CsaV3_1G043200	CsaV3_3G007080	CsaV3_2G030880	CsaV3_1G009130	CsaV3_6G038350	CsaV3_1G037550
CsaV3_3G033690	CsaV3_3G035690	CsaV3_3G033690	CsaV3_7G000030	CsaV3_6G032200	CsaV3_3G016510	CsaV3_4G031860	CsaV3_7G023010	CsaV3_2G013560	CsaV3_3G020920	CsaV3_3G049980	CsaV3_1G036680	CsaV3_2G017320	CsaV3_2G025510	CsaV3_3G035690	CsaV3_5G030660		CsaV3_3G016110	CsaV3_4G032020	CsaV3_6G052380	CsaV3_2G018170	CsaV3_3G026730	CsaV3_4G010590	CsaV3_1G043210	CsaV3_3G007090	CsaV3_2G030930	CsaV3_UNG208910	CsaV3_7G006330	CsaV3_6G037440
CsaV3_3G033740	CsaV3_3G035840	CsaV3_3G033740	CsaV3_7G001690	CsaV3_6G033750	CsaV3_3G016530	CsaV3_4G032090	CsaV3_7G023390	CsaV3_2G013630	CsaV3_3G021400	CsaV3_3G050030	CsaV3_1G036710	CsaV3_2G017330	CsaV3_2G025520	CsaV3_3G035840	CsaV3_5G031350		CsaV3_3G016210	CsaV3_4G032090	CsaV3_6G052790	CsaV3_2G018180	CsaV3_3G026830	CsaV3_4G011610	CsaV3_1G043500	CsaV3_3G007260	CsaV3_2G031190	CsaV3_2G002270	CsaV3_1G046060	CsaV3_6G013440
CsaV3_3G033810	CsaV3_3G036510	CsaV3_3G033810	CsaV3_7G001870	CsaV3_6G034530	CsaV3_3G016560	CsaV3_4G032280	CsaV3_7G023450	CsaV3_2G013830	CsaV3_3G021420	CsaV3_4G000080	CsaV3_1G036780	CsaV3_2G017340	CsaV3_2G025740	CsaV3_3G036510	CsaV3_5G031490		CsaV3_3G016510	CsaV3_4G032280	CsaV3_6G052850	CsaV3_2G018190	CsaV3_3G027290	CsaV3_4G014780	CsaV3_1G043630	CsaV3_3G007750	CsaV3_2G031350	CsaV3_6G031790	CsaV3_7G001520	CsaV3_4G035310
CsaV3_3G034280	CsaV3_3G036680	CsaV3_3G034280	CsaV3_7G002490	CsaV3_6G035820	CsaV3_3G016570	CsaV3_4G032410	CsaV3_7G023460	CsaV3_2G014160	CsaV3_3G021660	CsaV3_4G000150	CsaV3_1G036810	CsaV3_2G017360	CsaV3_2G025800	CsaV3_3G036680	CsaV3_5G031640		CsaV3_3G016760	CsaV3_4G032400	CsaV3_7G000740	CsaV3_2G018270	CsaV3_3G027730	CsaV3_4G017650	CsaV3_1G043710	CsaV3_3G008040	CsaV3_2G031420	CsaV3_1G046380	CsaV3_6G042580	CsaV3_3G018960
CsaV3_3G034340	CsaV3_3G036910	CsaV3_3G034340	CsaV3_7G003150	CsaV3_6G036330	CsaV3_3G016930	CsaV3_4G032430	CsaV3_7G023470	CsaV3_2G014200	CsaV3_3G021720	CsaV3_4G000650	CsaV3_1G036900	CsaV3_2G017390	CsaV3_2G025810	CsaV3_3G036910	CsaV3_5G032620		CsaV3_3G016950	CsaV3_4G032410	CsaV3_7G000780	CsaV3_2G019460	CsaV3_3G027870	CsaV3_4G017740	CsaV3_1G043750	CsaV3_3G008070	CsaV3_2G031710	CsaV3_5G011150	CsaV3_UNG210090	CsaV3_4G004030
CsaV3_3G034540	CsaV3_3G037060	CsaV3_3G034540	CsaV3_7G003200	CsaV3_6G036420	CsaV3_3G017150	CsaV3_4G032550	CsaV3_7G024760	CsaV3_2G014230	CsaV3_3G022020	CsaV3_4G000960	CsaV3_1G036910	CsaV3_2G017400	CsaV3_2G025820	CsaV3_3G037060	CsaV3_5G033610		CsaV3_3G017150	CsaV3_4G032420	CsaV3_7G000790	CsaV3_2G019540	CsaV3_3G028050	CsaV3_4G022070	CsaV3_1G043760	CsaV3_3G008170	CsaV3_2G031780	CsaV3_3G004010	CsaV3_4G033270	CsaV3_1G041670
CsaV3_3G034950	CsaV3_3G037190	CsaV3_3G034950	CsaV3_7G003310	CsaV3_6G037230	CsaV3_3G017380	CsaV3_4G032880	CsaV3_7G025650	CsaV3_2G014270	CsaV3_3G022290	CsaV3_4G001150	CsaV3_1G037030	CsaV3_2G017480	CsaV3_2G025840	CsaV3_3G037190	CsaV3_5G034010		CsaV3_3G017290	CsaV3_4G032430	CsaV3_7G001010	CsaV3_2G019770	CsaV3_3G029850	CsaV3_4G023490	CsaV3_1G043840	CsaV3_3G008200	CsaV3_2G031830	CsaV3_3G005170	CsaV3_6G034390	CsaV3_5G005820
CsaV3_3G035150	CsaV3_3G037200	CsaV3_3G035150	CsaV3_7G003520	CsaV3_6G037370	CsaV3_3G017480	CsaV3_4G032890	CsaV3_7G026770	CsaV3_2G014310	CsaV3_3G022370	CsaV3_4G001540	CsaV3_1G037070	CsaV3_2G017500	CsaV3_2G026030	CsaV3_3G037200	CsaV3_5G034940		CsaV3_3G017480	CsaV3_4G032550	CsaV3_7G001060	CsaV3_2G019780	CsaV3_3G030210	CsaV3_4G023660	CsaV3_1G043860	CsaV3_3G008750	CsaV3_2G032300	CsaV3_7G026280	CsaV3_2G015520	CsaV3_5G035100
CsaV3_3G035240	CsaV3_3G037520	CsaV3_3G035240	CsaV3_7G003530	CsaV3_6G037830	CsaV3_3G017500	CsaV3_4G033160	CsaV3_7G026780	CsaV3_2G014490	CsaV3_3G022570	CsaV3_4G001560	CsaV3_1G037100	CsaV3_2G017610	CsaV3_2G026040	CsaV3_3G037520	CsaV3_5G035150		CsaV3_3G017500	CsaV3_4G032880	CsaV3_7G001380	CsaV3_2G019810	CsaV3_3G030940	CsaV3_4G023810	CsaV3_1G043980	CsaV3_3G008760	CsaV3_2G032440	CsaV3_6G036240	CsaV3_2G027960	CsaV3_6G022070
CsaV3_3G035690	CsaV3_3G037720	CsaV3_3G035690	CsaV3_7G004090	CsaV3_6G037930	CsaV3_3G017610	CsaV3_4G033240	CsaV3_7G027570	CsaV3_2G014510	CsaV3_3G022960	CsaV3_4G001570	CsaV3_1G037210	CsaV3_2G017640	CsaV3_2G026340	CsaV3_3G037720	CsaV3_5G035300		CsaV3_3G017520	CsaV3_4G032890	CsaV3_7G002620	CsaV3_2G021070	CsaV3_3G031000	CsaV3_4G023920	CsaV3_1G044060	CsaV3_3G008880	CsaV3_2G032470	CsaV3_5G014980	CsaV3_7G023540	CsaV3_1G036950
CsaV3_3G035790	CsaV3_3G038500	CsaV3_3G035790	CsaV3_7G004100	CsaV3_6G038150	CsaV3_3G017650	CsaV3_4G033560	CsaV3_7G028250	CsaV3_2G014610	CsaV3_3G023520	CsaV3_4G001680	CsaV3_1G037280	CsaV3_2G017720	CsaV3_2G026510	CsaV3_3G038500	CsaV3_5G035510		CsaV3_3G017610	CsaV3_4G033330	CsaV3_7G002870	CsaV3_2G022180	CsaV3_3G031010	CsaV3_4G024400	CsaV3_1G044150	CsaV3_3G009330	CsaV3_2G032490	CsaV3_4G001080	CsaV3_4G005240	CsaV3_2G033330
CsaV3_3G036090	CsaV3_3G038990	CsaV3_3G036090	CsaV3_7G004110	CsaV3_6G038160	CsaV3_3G017680	CsaV3_4G033850	CsaV3_7G028810	CsaV3_2G014630	CsaV3_3G023620	CsaV3_4G002340	CsaV3_1G037390	CsaV3_2G017810	CsaV3_2G026610	CsaV3_3G038990	CsaV3_5G036830		CsaV3_3G017680	CsaV3_4G033560	CsaV3_7G003100	CsaV3_2G024320	CsaV3_3G031660	CsaV3_4G025050	CsaV3_1G044210	CsaV3_3G009450	CsaV3_2G032510	CsaV3_3G005340	CsaV3_UNG209280	CsaV3_3G033380
CsaV3_3G036510	CsaV3_3G039300	CsaV3_3G036510	CsaV3_7G004410	CsaV3_6G039090	CsaV3_3G018010	CsaV3_4G034040	CsaV3_7G028830	CsaV3_2G014800	CsaV3_3G023680	CsaV3_4G005460	CsaV3_1G037450	CsaV3_2G017870	CsaV3_2G026630	CsaV3_3G039300	CsaV3_5G037920		CsaV3_3G018080	CsaV3_4G033850	CsaV3_7G003490	CsaV3_2G024400	CsaV3_3G031670	CsaV3_4G025150	CsaV3_1G044450	CsaV3_3G009600	CsaV3_2G032960	CsaV3_6G040330	CsaV3_3G032150	CsaV3_3G006400
CsaV3_3G036680	CsaV3_3G039490	CsaV3_3G036680	CsaV3_7G006010	CsaV3_6G039430	CsaV3_3G018080	CsaV3_4G034500	CsaV3_7G028980	CsaV3_2G014830	CsaV3_3G025100	CsaV3_4G005590	CsaV3_1G037470	CsaV3_2G017970	CsaV3_2G026770	CsaV3_3G039490	CsaV3_5G039140		CsaV3_3G018310	CsaV3_4G034040	CsaV3_7G003610	CsaV3_2G024470	CsaV3_3G031680	CsaV3_4G025250	CsaV3_1G044460	CsaV3_3G009740	CsaV3_2G033830	CsaV3_1G000600	CsaV3_6G009970	CsaV3_7G008090
CsaV3_3G036910	CsaV3_3G040240	CsaV3_3G036910	CsaV3_7G006200	CsaV3_6G039600	CsaV3_3G018310	CsaV3_4G034710	CsaV3_7G029040	CsaV3_2G014960	CsaV3_3G026520	CsaV3_4G006120	CsaV3_1G037610	CsaV3_2G018020	CsaV3_2G026780	CsaV3_3G040240	CsaV3_5G040010		CsaV3_3G018610	CsaV3_4G034050	CsaV3_7G004360	CsaV3_2G024550	CsaV3_3G031750	CsaV3_4G025610	CsaV3_1G044550	CsaV3_3G009870	CsaV3_2G033920	CsaV3_3G025010	CsaV3_6G019080	CsaV3_3G016070
CsaV3_3G037060	CsaV3_3G040250	CsaV3_3G037060	CsaV3_7G006370	CsaV3_6G040860	CsaV3_3G018480	CsaV3_4G035900	CsaV3_7G029080	CsaV3_2G015380	CsaV3_3G026530	CsaV3_4G006150	CsaV3_1G037640	CsaV3_2G018050	CsaV3_2G027820	CsaV3_3G040250	CsaV3_5G040260		CsaV3_3G019020	CsaV3_4G034500	CsaV3_7G004400	CsaV3_2G024660	CsaV3_3G031850	CsaV3_4G025700	CsaV3_1G044920	CsaV3_3G009990	CsaV3_2G034170	CsaV3_3G037540	CsaV3_UNG034160	CsaV3_1G004200
CsaV3_3G037190	CsaV3_3G040330	CsaV3_3G037190	CsaV3_7G006380	CsaV3_6G040940	CsaV3_3G018550	CsaV3_4G036210	CsaV3_7G029410	CsaV3_2G015780	CsaV3_3G026630	CsaV3_4G006270	CsaV3_1G037650	CsaV3_2G018170	CsaV3_2G027830	CsaV3_3G040330	CsaV3_6G000650		CsaV3_3G019050	CsaV3_4G034510	CsaV3_7G005570	CsaV3_2G024690	CsaV3_3G032310	CsaV3_4G025770	CsaV3_1G045360	CsaV3_3G011100	CsaV3_2G034210	CsaV3_1G042490	CsaV3_3G033470	CsaV3_6G021330
CsaV3_3G037200	CsaV3_3G040500	CsaV3_3G037200	CsaV3_7G006630	CsaV3_6G041390	CsaV3_3G019020	CsaV3_4G036360	CsaV3_7G029420	CsaV3_2G015900	CsaV3_3G026730	CsaV3_4G006280	CsaV3_1G037660	CsaV3_2G018180	CsaV3_2G027840	CsaV3_3G040500	CsaV3_6G001390		CsaV3_3G019100	CsaV3_4G034710	CsaV3_7G005910	CsaV3_2G024940	CsaV3_3G032400	CsaV3_4G026490	CsaV3_1G045670	CsaV3_3G011300	CsaV3_2G034230	CsaV3_2G034210	CsaV3_1G000300	CsaV3_6G042130
CsaV3_3G037320	CsaV3_3G040520	CsaV3_3G037320	CsaV3_7G007580	CsaV3_6G042340	CsaV3_3G019050	CsaV3_4G036400	CsaV3_7G029800	CsaV3_2G015960	CsaV3_3G026830	CsaV3_4G006290	CsaV3_1G037700	CsaV3_2G018190	CsaV3_2G027860	CsaV3_3G040520	CsaV3_6G001720		CsaV3_3G019210	CsaV3_4G034970	CsaV3_7G006280	CsaV3_2G025220	CsaV3_3G032550	CsaV3_4G027060	CsaV3_1G045790	CsaV3_3G011350	CsaV3_2G034240	CsaV3_3G004610	CsaV3_3G003550	CsaV3_3G002660
CsaV3_3G037520	CsaV3_3G040820	CsaV3_3G037520	CsaV3_7G010130	CsaV3_6G042380	CsaV3_3G019090	CsaV3_4G036890	CsaV3_7G031000	CsaV3_2G016040	CsaV3_3G027290	CsaV3_4G006320	CsaV3_1G037800	CsaV3_2G019610	CsaV3_2G027880	CsaV3_3G040820	CsaV3_6G001990		CsaV3_3G019220	CsaV3_4G035700	CsaV3_7G006600	CsaV3_2G025340	CsaV3_3G032790	CsaV3_4G027750	CsaV3_1G045800	CsaV3_3G011460	CsaV3_2G034460	CsaV3_5G005250	CsaV3_4G008410	CsaV3_7G027540
CsaV3_3G037720	CsaV3_3G040960	CsaV3_3G037720	CsaV3_7G012650	CsaV3_6G042390	CsaV3_3G019100	CsaV3_5G000510	CsaV3_7G031540	CsaV3_2G016110	CsaV3_3G027450	CsaV3_4G006580	CsaV3_1G037930	CsaV3_2G019810	CsaV3_2G027890	CsaV3_3G040960	CsaV3_6G002130		CsaV3_3G019790	CsaV3_4G035740	CsaV3_7G007140	CsaV3_2G025390	CsaV3_3G032830	CsaV3_4G028640	CsaV3_1G045880	CsaV3_3G011470	CsaV3_2G034530	CsaV3_1G030840	CsaV3_1G001000	CsaV3_UNG210130
CsaV3_3G037990	CsaV3_3G041620	CsaV3_3G037990	CsaV3_7G013890	CsaV3_6G043830	CsaV3_3G019170	CsaV3_5G000810	CsaV3_7G031570	CsaV3_2G016140	CsaV3_3G028050	CsaV3_4G006850	CsaV3_1G038050	CsaV3_2G019820	CsaV3_2G027910	CsaV3_3G041620	CsaV3_6G002150		CsaV3_3G019950	CsaV3_4G035900	CsaV3_7G008090	CsaV3_2G025430	CsaV3_3G032840	CsaV3_4G028680	CsaV3_1G046290	CsaV3_3G011850	CsaV3_2G034540	CsaV3_5G004050	CsaV3_4G005340	CsaV3_2G014500
CsaV3_3G038500	CsaV3_3G041750	CsaV3_3G038500	CsaV3_7G018790	CsaV3_6G043980	CsaV3_3G019210	CsaV3_5G001010	CsaV3_7G032270	CsaV3_2G016170	CsaV3_3G028570	CsaV3_4G007180	CsaV3_1G038260	CsaV3_2G021070	CsaV3_2G027950	CsaV3_3G041750	CsaV3_6G002170		CsaV3_3G020650	CsaV3_4G036290	CsaV3_7G008210	CsaV3_2G025490	CsaV3_3G032850	CsaV3_4G028700	CsaV3_1G046320	CsaV3_3G012050	CsaV3_2G034610	CsaV3_2G010690	CsaV3_1G038300	CsaV3_1G000150
CsaV3_3G038520	CsaV3_3G041800	CsaV3_3G038520	CsaV3_7G021310	CsaV3_6G044790	CsaV3_3G020010	CsaV3_5G001140	CsaV3_7G034800	CsaV3_2G016270	CsaV3_3G029850	CsaV3_4G007490	CsaV3_1G038270	CsaV3_2G022180	CsaV3_2G027960	CsaV3_3G041800	CsaV3_6G002250		CsaV3_3G020720	CsaV3_4G036400	CsaV3_7G008370	CsaV3_2G025510	CsaV3_3G032950	CsaV3_4G028950	CsaV3_1G046380	CsaV3_3G012100	CsaV3_2G034770	CsaV3_6G007710	CsaV3_7G003780	CsaV3_4G024840
CsaV3_3G038540	CsaV3_3G042060	CsaV3_3G038540	CsaV3_7G021810	CsaV3_6G045260	CsaV3_3G020990	CsaV3_5G001410	CsaV3_UNG004080	CsaV3_2G016300	CsaV3_3G030930	CsaV3_4G007760	CsaV3_1G038290	CsaV3_2G023200	CsaV3_2G027990	CsaV3_3G042060	CsaV3_6G003630		CsaV3_3G021460	CsaV3_4G036890	CsaV3_7G008610	CsaV3_2G025840	CsaV3_3G032960	CsaV3_4G030330	CsaV3_1G046410	CsaV3_3G012170	CsaV3_2G034780	CsaV3_4G026930	CsaV3_3G032320	CsaV3_1G029300
CsaV3_3G039300	CsaV3_3G042120	CsaV3_3G039300	CsaV3_7G023220	CsaV3_6G045630	CsaV3_3G021400	CsaV3_5G001420	CsaV3_UNG115910	CsaV3_2G016380	CsaV3_3G030940	CsaV3_4G007990	CsaV3_1G038350	CsaV3_2G023210	CsaV3_2G028110	CsaV3_3G042120	CsaV3_6G004480		CsaV3_3G021480	CsaV3_4G038020	CsaV3_7G013760	CsaV3_2G026030	CsaV3_3G032970	CsaV3_4G030340	CsaV3_1G046430	CsaV3_3G012190	CsaV3_2G034810	CsaV3_1G014670	CsaV3_6G007470	CsaV3_5G026710
CsaV3_3G039490	CsaV3_3G042140	CsaV3_3G039490	CsaV3_7G024590	CsaV3_6G045860	CsaV3_3G021430	CsaV3_5G001480	CsaV3_UNG227840	CsaV3_2G016470	CsaV3_3G030990	CsaV3_4G008080	CsaV3_1G038360	CsaV3_2G024320	CsaV3_2G028270	CsaV3_3G042140	CsaV3_6G004940		CsaV3_3G021580	CsaV3_5G000530	CsaV3_7G021090	CsaV3_2G026040	CsaV3_3G033350	CsaV3_4G030510	CsaV3_1G046440	CsaV3_3G012250	CsaV3_2G034970	CsaV3_3G039070	CsaV3_4G014830	CsaV3_4G003840
CsaV3_3G039970	CsaV3_3G042330	CsaV3_3G039970	CsaV3_7G024950	CsaV3_6G046050	CsaV3_3G021460	CsaV3_5G001590		CsaV3_2G016750	CsaV3_3G031010	CsaV3_4G008260	CsaV3_1G038370	CsaV3_2G024430	CsaV3_2G028350	CsaV3_3G042330	CsaV3_6G005380		CsaV3_3G021720	CsaV3_5G000810	CsaV3_7G022110	CsaV3_2G026210	CsaV3_3G033550	CsaV3_4G030550	CsaV3_1G046520	CsaV3_3G012270	CsaV3_2G035040	CsaV3_2G015280	CsaV3_5G001250	CsaV3_4G029770
CsaV3_3G040220	CsaV3_3G042440	CsaV3_3G040220	CsaV3_7G024960	CsaV3_6G046470	CsaV3_3G021660	CsaV3_5G001650		CsaV3_2G016780	CsaV3_3G031660	CsaV3_4G008330	CsaV3_1G038380	CsaV3_2G024550	CsaV3_2G028390	CsaV3_3G042440	CsaV3_6G005610		CsaV3_3G022240	CsaV3_5G001010	CsaV3_7G022200	CsaV3_2G026370	CsaV3_3G033690	CsaV3_4G030560	CsaV3_1G046670	CsaV3_3G012390	CsaV3_2G035290	CsaV3_5G006670	CsaV3_4G033590	CsaV3_1G030460
CsaV3_3G040240	CsaV3_3G042450	CsaV3_3G040240	CsaV3_7G024980	CsaV3_6G046710	CsaV3_3G021720	CsaV3_5G002020		CsaV3_2G016860	CsaV3_3G031670	CsaV3_4G008870	CsaV3_1G038390	CsaV3_2G024660	CsaV3_2G028410	CsaV3_3G042450	CsaV3_6G005630		CsaV3_3G022290	CsaV3_5G001030	CsaV3_7G022730	CsaV3_2G026770	CsaV3_3G033740	CsaV3_4G031240	CsaV3_1G046680	CsaV3_3G012440	CsaV3_2G035300	CsaV3_7G004110	CsaV3_4G014800	CsaV3_1G007170
CsaV3_3G040250	CsaV3_3G042660	CsaV3_3G040250	CsaV3_7G024990	CsaV3_6G047360	CsaV3_3G022150	CsaV3_5G002190		CsaV3_2G016990	CsaV3_3G031680	CsaV3_4G009880	CsaV3_1G038520	CsaV3_2G024690	CsaV3_2G028550	CsaV3_3G042660	CsaV3_6G005680		CsaV3_3G022370	CsaV3_5G001140	CsaV3_7G022950	CsaV3_2G027880	CsaV3_3G033800	CsaV3_4G031250	CsaV3_2G001110	CsaV3_3G012490	CsaV3_2G035810	CsaV3_2G035110	CsaV3_6G008900	CsaV3_5G014640
CsaV3_3G040490	CsaV3_3G042760	CsaV3_3G040490	CsaV3_7G026880	CsaV3_6G047570	CsaV3_3G022210	CsaV3_5G003140		CsaV3_2G017030	CsaV3_3G031750	CsaV3_4G010170	CsaV3_1G038540	CsaV3_2G025090	CsaV3_2G028770	CsaV3_3G042760	CsaV3_6G006040		CsaV3_3G023560	CsaV3_5G001420	CsaV3_7G023440	CsaV3_2G027910	CsaV3_3G033810	CsaV3_4G031260	CsaV3_2G001220	CsaV3_3G012700	CsaV3_2G035820	CsaV3_5G010320	CsaV3_3G013450	CsaV3_1G034600
CsaV3_3G040520	CsaV3_3G043020	CsaV3_3G040520	CsaV3_7G027830	CsaV3_6G048290	CsaV3_3G022370	CsaV3_5G003220		CsaV3_2G017250	CsaV3_3G031850	CsaV3_4G010590	CsaV3_1G038560	CsaV3_2G025210	CsaV3_2G028790	CsaV3_3G043020	CsaV3_6G006080		CsaV3_3G023620	CsaV3_5G001480	CsaV3_7G023460	CsaV3_2G028090	CsaV3_3G033950	CsaV3_4G031540	CsaV3_2G001360	CsaV3_3G012720	CsaV3_2G035830	CsaV3_1G000360	CsaV3_UNG149160	CsaV3_4G032520
CsaV3_3G040730	CsaV3_3G043130	CsaV3_3G040730	CsaV3_7G029200	CsaV3_6G049040	CsaV3_3G022960	CsaV3_5G003810		CsaV3_2G017310	CsaV3_3G032310	CsaV3_4G011610	CsaV3_1G038570	CsaV3_2G025220	CsaV3_2G028820	CsaV3_3G043130	CsaV3_6G006110		CsaV3_3G024940	CsaV3_5G002020	CsaV3_7G024460	CsaV3_2G028110	CsaV3_3G033960	CsaV3_4G031930	CsaV3_2G001370	CsaV3_3G012820	CsaV3_2G036090	CsaV3_1G041770	CsaV3_1G010380	CsaV3_3G012190
CsaV3_3G041620	CsaV3_3G043360	CsaV3_3G041620	CsaV3_7G030380	CsaV3_6G049630	CsaV3_3G023560	CsaV3_5G004050		CsaV3_2G017320	CsaV3_3G032320	CsaV3_4G014780	CsaV3_1G038620	CsaV3_2G025290	CsaV3_2G028830	CsaV3_3G043360	CsaV3_6G006890		CsaV3_3G025000	CsaV3_5G002190	CsaV3_7G024760	CsaV3_2G028310	CsaV3_3G034080	CsaV3_4G033050	CsaV3_2G001470	CsaV3_3G012960	CsaV3_2G036120	CsaV3_5G003140	CsaV3_7G007390	CsaV3_5G023870
CsaV3_3G042060	CsaV3_3G043470	CsaV3_3G042060	CsaV3_7G030490	CsaV3_6G049650	CsaV3_3G023620	CsaV3_5G004080		CsaV3_2G017330	CsaV3_3G032400	CsaV3_4G014790	CsaV3_1G038700	CsaV3_2G025340	CsaV3_2G028920	CsaV3_3G043470	CsaV3_6G006930		CsaV3_3G026360	CsaV3_5G002450	CsaV3_7G025820	CsaV3_2G028770	CsaV3_3G034090	CsaV3_4G033060	CsaV3_2G001540	CsaV3_3G013030	CsaV3_2G036290	CsaV3_7G010220	CsaV3_3G037690	CsaV3_3G041420
CsaV3_3G042590	CsaV3_3G043880	CsaV3_3G042590	CsaV3_7G030690	CsaV3_6G049660	CsaV3_3G023680	CsaV3_5G004120		CsaV3_2G017360	CsaV3_3G032540	CsaV3_4G014800	CsaV3_1G038750	CsaV3_2G025430	CsaV3_2G028950	CsaV3_3G043880	CsaV3_6G006970		CsaV3_3G026410	CsaV3_5G003800	CsaV3_7G027290	CsaV3_2G028790	CsaV3_3G034540	CsaV3_4G033420	CsaV3_2G001660	CsaV3_3G013140	CsaV3_2G036340	CsaV3_7G006230	CsaV3_3G050030	CsaV3_2G016870
CsaV3_3G042660	CsaV3_3G043930	CsaV3_3G042660	CsaV3_7G030860	CsaV3_6G050280	CsaV3_3G026550	CsaV3_5G004130		CsaV3_2G017390	CsaV3_3G032550	CsaV3_4G014830	CsaV3_1G038760	CsaV3_2G025830	CsaV3_2G029090	CsaV3_3G043930	CsaV3_6G007550		CsaV3_3G026730	CsaV3_5G004050	CsaV3_7G028810	CsaV3_2G028950	CsaV3_3G034610	CsaV3_4G033620	CsaV3_2G001740	CsaV3_3G013150	CsaV3_2G036450	CsaV3_4G024190	CsaV3_5G035890	CsaV3_7G032820
CsaV3_3G042760	CsaV3_3G044160	CsaV3_3G042760	CsaV3_7G031270	CsaV3_6G050370	CsaV3_3G026830	CsaV3_5G004140		CsaV3_2G017400	CsaV3_3G032830	CsaV3_4G017670	CsaV3_1G038780	CsaV3_2G026210	CsaV3_2G029180	CsaV3_3G044160	CsaV3_6G007590		CsaV3_3G026830	CsaV3_5G004070	CsaV3_7G028830	CsaV3_2G029030	CsaV3_3G034630	CsaV3_4G033840	CsaV3_2G001760	CsaV3_3G013180	CsaV3_2G036660	CsaV3_6G032070	CsaV3_3G026550	CsaV3_6G007110
CsaV3_3G042980	CsaV3_3G045220	CsaV3_3G042980	CsaV3_7G031720	CsaV3_6G050580	CsaV3_3G027290	CsaV3_5G004510		CsaV3_2G017500	CsaV3_3G032840	CsaV3_4G021990	CsaV3_1G038820	CsaV3_2G026370	CsaV3_2G029700	CsaV3_3G045220	CsaV3_6G007960		CsaV3_3G027160	CsaV3_5G004090	CsaV3_7G029040	CsaV3_2G029110	CsaV3_3G034690	CsaV3_4G034250	CsaV3_2G001820	CsaV3_3G013630	CsaV3_3G000050	CsaV3_6G043630	CsaV3_1G030360	CsaV3_1G028830
CsaV3_3G043360	CsaV3_3G045280	CsaV3_3G043360	CsaV3_7G031950	CsaV3_6G051150	CsaV3_3G027450	CsaV3_5G004600		CsaV3_2G017770	CsaV3_3G032850	CsaV3_4G022070	CsaV3_1G038860	CsaV3_2G026520	CsaV3_2G029790	CsaV3_3G045280	CsaV3_6G009030		CsaV3_3G027290	CsaV3_5G004100	CsaV3_7G029620	CsaV3_2G029150	CsaV3_3G034700	CsaV3_4G034260	CsaV3_2G001830	CsaV3_3G013680	CsaV3_3G000740	CsaV3_6G003970	CsaV3_6G009120	CsaV3_5G013410
CsaV3_3G043880	CsaV3_3G045480	CsaV3_3G043880	CsaV3_7G033060	CsaV3_6G052340	CsaV3_3G027830	CsaV3_5G004830		CsaV3_2G017800	CsaV3_3G032950	CsaV3_4G023470	CsaV3_1G038870	CsaV3_2G026640	CsaV3_2G030060	CsaV3_3G045480	CsaV3_6G009080		CsaV3_3G027730	CsaV3_5G004120	CsaV3_7G029900	CsaV3_2G029350	CsaV3_3G035240	CsaV3_4G034320	CsaV3_2G001870	CsaV3_3G014000	CsaV3_3G000770	CsaV3_1G043170	CsaV3_2G004180	CsaV3_5G029680
CsaV3_3G044160	CsaV3_3G045510	CsaV3_3G044160	CsaV3_7G034140	CsaV3_6G052380	CsaV3_3G027870	CsaV3_5G004890		CsaV3_2G017840	CsaV3_3G032970	CsaV3_4G023490	CsaV3_1G038880	CsaV3_2G026670	CsaV3_2G030080	CsaV3_3G045510	CsaV3_6G009330		CsaV3_3G027830	CsaV3_5G004130	CsaV3_7G030670	CsaV3_2G029480	CsaV3_3G035690	CsaV3_4G034520	CsaV3_2G002020	CsaV3_3G014020	CsaV3_3G000840	CsaV3_3G045360	CsaV3_1G039330	CsaV3_1G010130
CsaV3_3G044510	CsaV3_3G045710	CsaV3_3G044510	CsaV3_7G034880	CsaV3_6G052530	CsaV3_3G027970	CsaV3_5G004900		CsaV3_2G018040	CsaV3_3G033260	CsaV3_4G024180	CsaV3_1G038910	CsaV3_2G027930	CsaV3_2G030540	CsaV3_3G045710	CsaV3_6G015940		CsaV3_3G027870	CsaV3_5G004140	CsaV3_7G031180	CsaV3_2G029490	CsaV3_3G036040	CsaV3_4G034660	CsaV3_2G002110	CsaV3_3G014030	CsaV3_3G001220	CsaV3_3G040220	CsaV3_5G001680	CsaV3_4G028070
CsaV3_3G044660	CsaV3_3G046170	CsaV3_3G044660	CsaV3_7G035010	CsaV3_6G052630	CsaV3_3G028000	CsaV3_5G004960		CsaV3_2G018170	CsaV3_3G033550	CsaV3_4G024230	CsaV3_1G039030	CsaV3_2G027940	CsaV3_2G030870	CsaV3_3G046170	CsaV3_6G018940		CsaV3_3G027970	CsaV3_5G004600	CsaV3_7G031380	CsaV3_2G029530	CsaV3_3G036090	CsaV3_4G034850	CsaV3_2G002270	CsaV3_3G014160	CsaV3_3G001600	CsaV3_6G016350	CsaV3_5G002890	CsaV3_4G001620
CsaV3_3G044710	CsaV3_3G047130	CsaV3_3G044710	CsaV3_7G035130	CsaV3_6G052980	CsaV3_3G028050	CsaV3_5G005800		CsaV3_2G018180	CsaV3_3G033690	CsaV3_4G024400	CsaV3_1G039050	CsaV3_2G028170	CsaV3_2G030930	CsaV3_3G047130	CsaV3_6G018980		CsaV3_3G028050	CsaV3_5G004700	CsaV3_7G031540	CsaV3_2G029650	CsaV3_3G036100	CsaV3_4G035020	CsaV3_2G002290	CsaV3_3G014320	CsaV3_3G001880	CsaV3_2G029890	CsaV3_1G046420	CsaV3_3G047680
CsaV3_3G044980	CsaV3_3G047560	CsaV3_3G044980	CsaV3_7G035150	CsaV3_7G000570	CsaV3_3G030080	CsaV3_5G005890		CsaV3_2G018190	CsaV3_3G033740	CsaV3_4G025050	CsaV3_1G039150	CsaV3_2G028310	CsaV3_2G031190	CsaV3_3G047560	CsaV3_6G022540		CsaV3_3G029850	CsaV3_5G004830	CsaV3_7G032270	CsaV3_2G029750	CsaV3_3G036510	CsaV3_4G036670	CsaV3_2G002300	CsaV3_3G014440	CsaV3_3G001940	CsaV3_2G012780	CsaV3_2G028830	CsaV3_6G048040
CsaV3_3G045170	CsaV3_3G047570	CsaV3_3G045170	CsaV3_7G035160	CsaV3_7G001060	CsaV3_3G030140	CsaV3_5G005950		CsaV3_2G018270	CsaV3_3G033810	CsaV3_4G025150	CsaV3_1G039330	CsaV3_2G028810	CsaV3_2G031420	CsaV3_3G047570	CsaV3_6G022630		CsaV3_3G029880	CsaV3_5G004890	CsaV3_7G033380	CsaV3_2G029770	CsaV3_3G036520	CsaV3_4G036680	CsaV3_2G002310	CsaV3_3G014570	CsaV3_3G001980	CsaV3_4G027320	CsaV3_1G042260	CsaV3_3G000850
CsaV3_3G045220	CsaV3_3G047580	CsaV3_3G045220	CsaV3_7G035290	CsaV3_7G001380	CsaV3_3G030690	CsaV3_5G008280		CsaV3_2G019540	CsaV3_3G034090	CsaV3_4G025250	CsaV3_1G039480	CsaV3_2G028840	CsaV3_2G031510	CsaV3_3G047580	CsaV3_6G022740		CsaV3_3G030370	CsaV3_5G004900	CsaV3_7G033410	CsaV3_2G029900	CsaV3_3G036680	CsaV3_4G037170	CsaV3_2G002450	CsaV3_3G014780	CsaV3_3G002150	CsaV3_3G012440	CsaV3_4G035060	CsaV3_6G040380
CsaV3_3G045510	CsaV3_3G047590	CsaV3_3G045510	CsaV3_7G035360	CsaV3_7G002270	CsaV3_3G030940	CsaV3_5G008520		CsaV3_2G019810	CsaV3_3G034540	CsaV3_4G025610	CsaV3_1G039520	CsaV3_2G029350	CsaV3_2G031520	CsaV3_3G047590	CsaV3_6G024000		CsaV3_3G030440	CsaV3_5G004960	CsaV3_7G035240	CsaV3_2G029970	CsaV3_3G037190	CsaV3_4G037580	CsaV3_2G002480	CsaV3_3G014830	CsaV3_3G002570	CsaV3_6G002130	CsaV3_1G005950	CsaV3_4G023810
CsaV3_3G045750	CsaV3_3G048230	CsaV3_3G045750	CsaV3_UNG004050	CsaV3_7G002940	CsaV3_3G031010	CsaV3_5G010400		CsaV3_2G021090	CsaV3_3G034610	CsaV3_4G025700	CsaV3_1G039640	CsaV3_2G029400	CsaV3_2G031550	CsaV3_3G048230	CsaV3_6G028570		CsaV3_3G030690	CsaV3_5G005030	CsaV3_UNG160180	CsaV3_2G030220	CsaV3_3G037200	CsaV3_5G000220	CsaV3_2G002660	CsaV3_3G014860	CsaV3_3G002660	CsaV3_2G028110	CsaV3_2G008430	CsaV3_3G016350
CsaV3_3G047130	CsaV3_3G048240	CsaV3_3G047130	CsaV3_UNG022130	CsaV3_7G002980	CsaV3_3G031640	CsaV3_5G010470		CsaV3_2G022180	CsaV3_3G034630	CsaV3_4G025770	CsaV3_1G039730	CsaV3_2G029410	CsaV3_2G031710	CsaV3_3G048240	CsaV3_6G030990		CsaV3_3G030710	CsaV3_5G005050	CsaV3_UNG167280	CsaV3_2G030310	CsaV3_3G037520	CsaV3_5G000580	CsaV3_2G002720	CsaV3_3G014920	CsaV3_3G002670	CsaV3_7G006380	CsaV3_5G037050	CsaV3_1G028650
CsaV3_3G047470	CsaV3_3G048260	CsaV3_3G047470	CsaV3_UNG034160	CsaV3_7G003610	CsaV3_3G031660	CsaV3_5G010550		CsaV3_2G023200	CsaV3_3G034650	CsaV3_4G026390	CsaV3_1G039740	CsaV3_2G029490	CsaV3_2G031760	CsaV3_3G048260	CsaV3_6G031250		CsaV3_3G030860	CsaV3_5G005820	CsaV3_UNG181390	CsaV3_2G030340	CsaV3_3G037720	CsaV3_5G000930	CsaV3_2G002730	CsaV3_3G015200	CsaV3_3G002840	CsaV3_7G008140	CsaV3_2G003860	CsaV3_1G036960
CsaV3_3G047580	CsaV3_3G048710	CsaV3_3G047580	CsaV3_UNG139080	CsaV3_7G004020	CsaV3_3G031670	CsaV3_5G010560		CsaV3_2G024320	CsaV3_3G034690	CsaV3_4G027450	CsaV3_1G039810	CsaV3_2G029580	CsaV3_2G031780	CsaV3_3G048710	CsaV3_6G032040		CsaV3_3G030920	CsaV3_5G005980	CsaV3_UNG208650	CsaV3_2G030370	CsaV3_3G037860	CsaV3_5G001170	CsaV3_2G002750	CsaV3_3G015330	CsaV3_3G002930	CsaV3_5G001170	CsaV3_UNG210150	CsaV3_6G043330
CsaV3_3G047590	CsaV3_3G049720	CsaV3_3G047590	CsaV3_UNG160190	CsaV3_7G004080	CsaV3_3G032130	CsaV3_5G011080		CsaV3_2G024400	CsaV3_3G034700	CsaV3_4G027750	CsaV3_1G039880	CsaV3_2G029750	CsaV3_2G031870	CsaV3_3G049720	CsaV3_6G032060		CsaV3_3G030940	CsaV3_5G008280	CsaV3_UNG223540	CsaV3_2G030380	CsaV3_3G038010	CsaV3_5G001300	CsaV3_2G002780	CsaV3_3G016040	CsaV3_3G002940	CsaV3_3G047590	CsaV3_5G026780	CsaV3_6G008490
CsaV3_3G048100	CsaV3_3G049810	CsaV3_3G048100	CsaV3_UNG183400	CsaV3_7G004360	CsaV3_3G032400	CsaV3_5G011160		CsaV3_2G024470	CsaV3_3G035120	CsaV3_4G028640	CsaV3_1G039920	CsaV3_2G029770	CsaV3_2G031930	CsaV3_3G049810	CsaV3_6G034250		CsaV3_3G031010	CsaV3_5G008420	CsaV3_UNG232170	CsaV3_2G030490	CsaV3_3G038880	CsaV3_5G001810	CsaV3_2G002930	CsaV3_3G016060	CsaV3_3G002990	CsaV3_4G030560	CsaV3_5G017390	CsaV3_3G026660
CsaV3_3G048240	CsaV3_4G000310	CsaV3_3G048240	CsaV3_UNG188480	CsaV3_7G004500	CsaV3_3G032540	CsaV3_5G012840		CsaV3_2G024550	CsaV3_3G035240	CsaV3_4G028680	CsaV3_1G040000	CsaV3_2G029890	CsaV3_2G032010	CsaV3_4G000310	CsaV3_6G035640		CsaV3_3G031060	CsaV3_5G010170		CsaV3_2G030500	CsaV3_3G039000	CsaV3_5G001950	CsaV3_2G002950	CsaV3_3G016070	CsaV3_3G003030	CsaV3_5G003840	CsaV3_4G037920	CsaV3_6G043720
CsaV3_3G048260	CsaV3_4G000520	CsaV3_3G048260		CsaV3_7G006020	CsaV3_3G032850	CsaV3_5G013330		CsaV3_2G024660	CsaV3_3G035690	CsaV3_4G029670	CsaV3_1G040060	CsaV3_2G029900	CsaV3_2G032300	CsaV3_4G000520	CsaV3_6G035650		CsaV3_3G031660	CsaV3_5G010400		CsaV3_2G030520	CsaV3_3G039040	CsaV3_5G002010	CsaV3_2G003010	CsaV3_3G016090	CsaV3_3G003230	CsaV3_3G031670	CsaV3_1G011540	CsaV3_7G000700
CsaV3_3G048620	CsaV3_4G000550	CsaV3_3G048620		CsaV3_7G006280	CsaV3_3G032860	CsaV3_5G013360		CsaV3_2G024690	CsaV3_3G036090	CsaV3_4G030550	CsaV3_1G040260	CsaV3_2G029940	CsaV3_2G032440	CsaV3_4G000550	CsaV3_6G036020		CsaV3_3G031670	CsaV3_5G010560		CsaV3_2G030790	CsaV3_3G039070	CsaV3_5G002070	CsaV3_2G003020	CsaV3_3G016310	CsaV3_3G003310	CsaV3_2G034170	CsaV3_5G035120	CsaV3_3G033780
CsaV3_3G048710	CsaV3_4G000630	CsaV3_3G048710		CsaV3_7G006470	CsaV3_3G032870	CsaV3_5G013600		CsaV3_2G025030	CsaV3_3G036450	CsaV3_4G030560	CsaV3_1G040400	CsaV3_2G029950	CsaV3_2G032470	CsaV3_4G000630	CsaV3_6G036560		CsaV3_3G031850	CsaV3_5G011080		CsaV3_2G030930	CsaV3_3G039150	CsaV3_5G002530	CsaV3_2G003170	CsaV3_3G016370	CsaV3_3G003360	CsaV3_6G015530	CsaV3_6G003120	CsaV3_1G001580
CsaV3_3G049420	CsaV3_4G000990	CsaV3_3G049420		CsaV3_7G006790	CsaV3_3G032950	CsaV3_5G014630		CsaV3_2G025210	CsaV3_3G036510	CsaV3_4G030630	CsaV3_1G040510	CsaV3_2G029970	CsaV3_2G032480	CsaV3_4G000990	CsaV3_6G036940		CsaV3_3G032130	CsaV3_5G011160		CsaV3_2G030960	CsaV3_3G040160	CsaV3_5G002540	CsaV3_2G003530	CsaV3_3G016600	CsaV3_3G003700	CsaV3_5G034800	CsaV3_5G005890	CsaV3_5G031190
CsaV3_3G049430	CsaV3_4G001130	CsaV3_3G049430		CsaV3_7G007140	CsaV3_3G032970	CsaV3_5G015030		CsaV3_2G025220	CsaV3_3G036680	CsaV3_4G030810	CsaV3_1G040530	CsaV3_2G029990	CsaV3_2G032490	CsaV3_4G001130	CsaV3_6G037520		CsaV3_3G032400	CsaV3_5G013360		CsaV3_2G031100	CsaV3_3G040240	CsaV3_5G003160	CsaV3_2G003600	CsaV3_3G016680	CsaV3_3G003740	CsaV3_3G013660	CsaV3_1G030940	CsaV3_2G030220
CsaV3_3G049810	CsaV3_4G001570	CsaV3_3G049810		CsaV3_7G008610	CsaV3_3G033450	CsaV3_5G017110		CsaV3_2G025490	CsaV3_3G036710	CsaV3_4G031250	CsaV3_1G040580	CsaV3_2G030310	CsaV3_2G032650	CsaV3_4G001570	CsaV3_6G037780		CsaV3_3G032430	CsaV3_5G013600		CsaV3_2G031190	CsaV3_3G040250	CsaV3_5G003470	CsaV3_2G003650	CsaV3_3G016690	CsaV3_3G004000	CsaV3_7G029750	CsaV3_6G036340	CsaV3_6G051730
CsaV3_4G000620	CsaV3_4G002290	CsaV3_4G000620		CsaV3_7G008870	CsaV3_3G033500	CsaV3_5G017320		CsaV3_2G025510	CsaV3_3G036910	CsaV3_4G031540	CsaV3_1G040600	CsaV3_2G030340	CsaV3_2G032960	CsaV3_4G002290	CsaV3_6G038030		CsaV3_3G032550	CsaV3_5G014620		CsaV3_2G031240	CsaV3_3G040780	CsaV3_5G004240	CsaV3_2G003670	CsaV3_3G016950	CsaV3_3G004010	CsaV3_7G027570	CsaV3_5G030680	CsaV3_1G036580
CsaV3_4G000630	CsaV3_4G002300	CsaV3_4G000630		CsaV3_7G010050	CsaV3_3G033550	CsaV3_5G017520		CsaV3_2G025520	CsaV3_3G037190	CsaV3_4G032030	CsaV3_1G040670	CsaV3_2G030370	CsaV3_2G033290	CsaV3_4G002300	CsaV3_6G038040		CsaV3_3G032830	CsaV3_5G014630		CsaV3_2G031260	CsaV3_3G040830	CsaV3_5G004250	CsaV3_2G003820	CsaV3_3G017060	CsaV3_3G004110	CsaV3_1G036810	CsaV3_5G005510	CsaV3_5G028280
CsaV3_4G000960	CsaV3_4G002310	CsaV3_4G000960		CsaV3_7G010140	CsaV3_3G033650	CsaV3_5G018630		CsaV3_2G025740	CsaV3_3G037200	CsaV3_4G032970	CsaV3_1G040740	CsaV3_2G030380	CsaV3_2G033300	CsaV3_4G002310	CsaV3_6G038050		CsaV3_3G032850	CsaV3_5G017210		CsaV3_2G031350	CsaV3_3G041230	CsaV3_5G004290	CsaV3_2G003910	CsaV3_3G017150	CsaV3_3G004130	CsaV3_5G039790	CsaV3_2G012820	CsaV3_3G004370
CsaV3_4G000990	CsaV3_4G002320	CsaV3_4G000990		CsaV3_7G013760	CsaV3_3G033690	CsaV3_5G020010		CsaV3_2G025790	CsaV3_3G037720	CsaV3_4G033050	CsaV3_1G040750	CsaV3_2G030500	CsaV3_2G033470	CsaV3_4G002320	CsaV3_6G038210		CsaV3_3G032950	CsaV3_5G017520		CsaV3_2G031380	CsaV3_3G041480	CsaV3_5G004790	CsaV3_2G004030	CsaV3_3G017300	CsaV3_3G004370	CsaV3_3G033950	CsaV3_5G034610	CsaV3_2G030880
CsaV3_4G001190	CsaV3_4G002330	CsaV3_4G001190		CsaV3_7G013830	CsaV3_3G033740	CsaV3_5G023720		CsaV3_2G025800	CsaV3_3G037730	CsaV3_4G033060	CsaV3_1G040810	CsaV3_2G030520	CsaV3_2G033550	CsaV3_4G002330	CsaV3_6G039310		CsaV3_3G033200	CsaV3_5G019980		CsaV3_2G031420	CsaV3_3G041600	CsaV3_5G005230	CsaV3_2G004080	CsaV3_3G017380	CsaV3_3G004390	CsaV3_1G027960	CsaV3_6G006920	CsaV3_2G013310
CsaV3_4G001340	CsaV3_4G002340	CsaV3_4G001340		CsaV3_7G022180	CsaV3_3G033810	CsaV3_5G024290		CsaV3_2G025810	CsaV3_3G037820	CsaV3_4G033420	CsaV3_1G040860	CsaV3_2G030650	CsaV3_2G033560	CsaV3_4G002340	CsaV3_6G039500		CsaV3_3G033380	CsaV3_5G020270		CsaV3_2G031710	CsaV3_3G041620	CsaV3_5G005250	CsaV3_2G004090	CsaV3_3G017610	CsaV3_3G004480	CsaV3_6G016410	CsaV3_2G031340	CsaV3_1G017210
CsaV3_4G001420	CsaV3_4G002850	CsaV3_4G001420		CsaV3_7G022200	CsaV3_3G033850	CsaV3_5G025280		CsaV3_2G025840	CsaV3_3G037850	CsaV3_4G033600	CsaV3_1G041090	CsaV3_2G030750	CsaV3_2G033650	CsaV3_4G002850	CsaV3_6G039540		CsaV3_3G033550	CsaV3_5G020760		CsaV3_2G031730	CsaV3_3G041810	CsaV3_5G005460	CsaV3_2G004100	CsaV3_3G017670	CsaV3_3G004760	CsaV3_3G037860	CsaV3_4G025410	CsaV3_3G041830
CsaV3_4G001840	CsaV3_4G003260	CsaV3_4G001840		CsaV3_7G022400	CsaV3_3G034090	CsaV3_5G025930		CsaV3_2G026040	CsaV3_3G037860	CsaV3_4G033620	CsaV3_1G041200	CsaV3_2G031100	CsaV3_2G033770	CsaV3_4G003260	CsaV3_6G039690		CsaV3_3G033690	CsaV3_5G023590		CsaV3_2G031820	CsaV3_3G042130	CsaV3_5G005480	CsaV3_2G004120	CsaV3_3G017680	CsaV3_3G004970	CsaV3_6G044410	CsaV3_UNG160220	CsaV3_2G019770
CsaV3_4G002310	CsaV3_4G003810	CsaV3_4G002310		CsaV3_7G022730	CsaV3_3G034390	CsaV3_5G026540		CsaV3_2G026210	CsaV3_3G037990	CsaV3_4G033840	CsaV3_1G041230	CsaV3_2G031170	CsaV3_2G033830	CsaV3_4G003810	CsaV3_6G039700		CsaV3_3G033740	CsaV3_5G023720		CsaV3_2G032000	CsaV3_3G042140	CsaV3_5G005490	CsaV3_2G004170	CsaV3_3G017700	CsaV3_3G004990	CsaV3_5G004090	CsaV3_5G034210	CsaV3_6G036020
CsaV3_4G002340	CsaV3_4G003820	CsaV3_4G002340		CsaV3_7G022750	CsaV3_3G034400	CsaV3_5G026550		CsaV3_2G026340	CsaV3_3G038010	CsaV3_4G034250	CsaV3_1G041360	CsaV3_2G031380	CsaV3_2G033850	CsaV3_4G003820	CsaV3_6G039710		CsaV3_3G033950	CsaV3_5G025280		CsaV3_2G032130	CsaV3_3G042210	CsaV3_5G005610	CsaV3_2G004250	CsaV3_3G017920	CsaV3_3G005170	CsaV3_5G013600	CsaV3_2G012080	CsaV3_5G024200
CsaV3_4G002850	CsaV3_4G004430	CsaV3_4G002850		CsaV3_7G023320	CsaV3_3G034500	CsaV3_5G026730		CsaV3_2G026370	CsaV3_3G038640	CsaV3_4G034260	CsaV3_1G041370	CsaV3_2G031470	CsaV3_2G033930	CsaV3_4G004430	CsaV3_6G039720		CsaV3_3G033960	CsaV3_5G025930		CsaV3_2G032190	CsaV3_3G042290	CsaV3_5G005680	CsaV3_2G004270	CsaV3_3G018080	CsaV3_3G005340	CsaV3_6G013650	CsaV3_1G042660	CsaV3_6G047810
CsaV3_4G003260	CsaV3_4G004620	CsaV3_4G003260		CsaV3_7G023350	CsaV3_3G034540	CsaV3_5G027400		CsaV3_2G026480	CsaV3_3G038740	CsaV3_4G034270	CsaV3_1G041400	CsaV3_2G031670	CsaV3_2G034170	CsaV3_4G004620	CsaV3_6G039900		CsaV3_3G034090	CsaV3_5G026550		CsaV3_2G032200	CsaV3_3G042590	CsaV3_5G006100	CsaV3_2G004320	CsaV3_3G018310	CsaV3_3G005540	CsaV3_6G006940	CsaV3_6G049350	CsaV3_4G008150
CsaV3_4G003810	CsaV3_4G004730	CsaV3_4G003810		CsaV3_7G023370	CsaV3_3G034630	CsaV3_5G029030		CsaV3_2G026590	CsaV3_3G038860	CsaV3_4G034660	CsaV3_1G041770	CsaV3_2G031820	CsaV3_2G034210	CsaV3_4G004730	CsaV3_6G040330		CsaV3_3G034340	CsaV3_5G026570		CsaV3_2G032360	CsaV3_3G042980	CsaV3_5G006250	CsaV3_2G004730	CsaV3_3G018560	CsaV3_3G005680	CsaV3_2G028390	CsaV3_3G022180	CsaV3_6G006100
CsaV3_4G003820	CsaV3_4G004820	CsaV3_4G003820		CsaV3_7G023390	CsaV3_3G034690	CsaV3_5G029100		CsaV3_2G026690	CsaV3_3G039000	CsaV3_4G034850	CsaV3_1G041910	CsaV3_2G031900	CsaV3_2G034240	CsaV3_4G004820	CsaV3_6G040390		CsaV3_3G034400	CsaV3_5G026700		CsaV3_2G032440	CsaV3_3G043410	CsaV3_5G006620	CsaV3_2G004830	CsaV3_3G018940	CsaV3_3G005940	CsaV3_2G009410	CsaV3_3G018920	CsaV3_7G030830
CsaV3_4G003900	CsaV3_4G004900	CsaV3_4G003900		CsaV3_7G023440	CsaV3_3G035240	CsaV3_5G029170		CsaV3_2G027840	CsaV3_3G039040	CsaV3_4G036120	CsaV3_1G042120	CsaV3_2G032000	CsaV3_2G034440	CsaV3_4G004900	CsaV3_6G040450		CsaV3_3G034540	CsaV3_5G027400		CsaV3_2G032470	CsaV3_3G043480	CsaV3_5G008270	CsaV3_2G005050	CsaV3_3G019950	CsaV3_3G005950	CsaV3_1G039160	CsaV3_UNG203700	CsaV3_5G026330
CsaV3_4G003950	CsaV3_4G005460	CsaV3_4G003950		CsaV3_7G023450	CsaV3_3G035690	CsaV3_5G029570		CsaV3_2G027880	CsaV3_3G039070	CsaV3_4G036670	CsaV3_1G042180	CsaV3_2G032120	CsaV3_2G034460	CsaV3_4G005460	CsaV3_6G040760		CsaV3_3G034630	CsaV3_5G029030		CsaV3_2G032490	CsaV3_3G044110	CsaV3_5G008410	CsaV3_2G005060	CsaV3_3G020580	CsaV3_3G006170	CsaV3_3G002880	CsaV3_4G003150	CsaV3_7G005760
CsaV3_4G004110	CsaV3_4G005490	CsaV3_4G004110		CsaV3_7G023460	CsaV3_3G036190	CsaV3_5G029710		CsaV3_2G027920	CsaV3_3G039330	CsaV3_4G036910	CsaV3_1G042190	CsaV3_2G032190	CsaV3_2G034610	CsaV3_4G005490	CsaV3_6G041960		CsaV3_3G034690	CsaV3_5G029090		CsaV3_2G032680	CsaV3_3G044160	CsaV3_5G008510	CsaV3_2G005070	CsaV3_3G020650	CsaV3_3G006380	CsaV3_6G043170	CsaV3_5G015540	CsaV3_1G002190
CsaV3_4G004350	CsaV3_4G005840	CsaV3_4G004350		CsaV3_7G023470	CsaV3_3G036510	CsaV3_5G030600		CsaV3_2G028110	CsaV3_3G039930	CsaV3_4G037170	CsaV3_1G042210	CsaV3_2G032250	CsaV3_2G034770	CsaV3_4G005840	CsaV3_6G042280		CsaV3_3G034810	CsaV3_5G030760		CsaV3_2G032720	CsaV3_3G044180	CsaV3_5G008690	CsaV3_2G005080	CsaV3_3G020720	CsaV3_3G006400	CsaV3_1G029290	CsaV3_7G003930	CsaV3_4G002910
CsaV3_4G004600	CsaV3_4G006090	CsaV3_4G004600		CsaV3_7G023540	CsaV3_3G036680	CsaV3_5G030760		CsaV3_2G028190	CsaV3_3G040240	CsaV3_5G000220	CsaV3_1G042260	CsaV3_2G032270	CsaV3_2G034780	CsaV3_4G006090	CsaV3_6G042310		CsaV3_3G034940	CsaV3_5G030770		CsaV3_2G032860	CsaV3_3G044200	CsaV3_5G008700	CsaV3_2G005190	CsaV3_3G021120	CsaV3_3G006410	CsaV3_5G033630	CsaV3_5G003920	CsaV3_5G035990
CsaV3_4G004620	CsaV3_4G006280	CsaV3_4G004620		CsaV3_7G024750	CsaV3_3G036730	CsaV3_5G030770		CsaV3_2G028300	CsaV3_3G040250	CsaV3_5G000580	CsaV3_1G042480	CsaV3_2G032360	CsaV3_2G034810	CsaV3_4G006280	CsaV3_6G042740		CsaV3_3G035190	CsaV3_5G031080		CsaV3_2G033050	CsaV3_3G044500	CsaV3_5G008760	CsaV3_2G005250	CsaV3_3G021200	CsaV3_3G006650	CsaV3_3G013930	CsaV3_4G025360	CsaV3_2G014170
CsaV3_4G004740	CsaV3_4G006510	CsaV3_4G004740		CsaV3_7G026300	CsaV3_3G036890	CsaV3_5G030810		CsaV3_2G028310	CsaV3_3G040570	CsaV3_5G000820	CsaV3_1G042490	CsaV3_2G032460	CsaV3_2G034820	CsaV3_4G006510	CsaV3_6G043320		CsaV3_3G035240	CsaV3_5G031350		CsaV3_2G033120	CsaV3_3G044520	CsaV3_5G008780	CsaV3_2G005360	CsaV3_3G021720	CsaV3_3G006820	CsaV3_5G002430	CsaV3_7G023320	CsaV3_1G004070
CsaV3_4G004750	CsaV3_4G006580	CsaV3_4G004750		CsaV3_7G026490	CsaV3_3G036910	CsaV3_5G031080		CsaV3_2G028770	CsaV3_3G040830	CsaV3_5G000930	CsaV3_1G042500	CsaV3_2G032680	CsaV3_2G035030	CsaV3_4G006580	CsaV3_6G043330		CsaV3_3G036070	CsaV3_5G031400		CsaV3_2G033440	CsaV3_3G044710	CsaV3_5G008950	CsaV3_2G006380	CsaV3_3G021740	CsaV3_3G006880	CsaV3_3G003410	CsaV3_2G008660	CsaV3_5G005030
CsaV3_4G005240	CsaV3_4G006590	CsaV3_4G005240		CsaV3_7G028230	CsaV3_3G037060	CsaV3_5G031220		CsaV3_2G028790	CsaV3_3G041480	CsaV3_5G001170	CsaV3_1G042530	CsaV3_2G032700	CsaV3_2G035040	CsaV3_4G006590	CsaV3_6G043590		CsaV3_3G036090	CsaV3_5G031490		CsaV3_2G033660	CsaV3_3G045170	CsaV3_5G008960	CsaV3_2G006390	CsaV3_3G021760	CsaV3_3G007010	CsaV3_2G026040	CsaV3_2G004850	CsaV3_3G020720
CsaV3_4G005460	CsaV3_4G006600	CsaV3_4G005460		CsaV3_7G028680	CsaV3_3G037190	CsaV3_5G031400		CsaV3_2G029090	CsaV3_3G041600	CsaV3_5G001300	CsaV3_1G042540	CsaV3_2G032800	CsaV3_2G035220	CsaV3_4G006600	CsaV3_6G043630		CsaV3_3G036190	CsaV3_5G032330		CsaV3_2G034030	CsaV3_3G045280	CsaV3_5G010460	CsaV3_2G006440	CsaV3_3G021800	CsaV3_3G007370	CsaV3_6G040600	CsaV3_1G033500	CsaV3_4G026660
CsaV3_4G005590	CsaV3_4G006820	CsaV3_4G005590		CsaV3_7G028830	CsaV3_3G037320	CsaV3_5G031490		CsaV3_2G029150	CsaV3_3G041620	CsaV3_5G001680	CsaV3_1G042640	CsaV3_2G032870	CsaV3_2G035330	CsaV3_4G006820	CsaV3_6G043720		CsaV3_3G036510	CsaV3_5G032530		CsaV3_2G034110	CsaV3_3G045320	CsaV3_5G012450	CsaV3_2G006470	CsaV3_3G021840	CsaV3_3G007450	CsaV3_6G045310	CsaV3_1G003760	CsaV3_7G001570
CsaV3_4G005840	CsaV3_4G006850	CsaV3_4G005840		CsaV3_7G028980	CsaV3_3G037720	CsaV3_5G032620		CsaV3_2G029180	CsaV3_3G041750	CsaV3_5G001810	CsaV3_1G042660	CsaV3_2G033050	CsaV3_2G035490	CsaV3_4G006850	CsaV3_6G043770		CsaV3_3G036680	CsaV3_5G032620		CsaV3_2G034290	CsaV3_3G045570	CsaV3_5G012920	CsaV3_2G006600	CsaV3_3G022290	CsaV3_3G007760	CsaV3_7G025950	CsaV3_1G031530	CsaV3_4G035690
CsaV3_4G005920	CsaV3_4G007140	CsaV3_4G005920		CsaV3_7G029340	CsaV3_3G037850	CsaV3_5G032920		CsaV3_2G029220	CsaV3_3G041810	CsaV3_5G001950	CsaV3_1G042710	CsaV3_2G033620	CsaV3_2G035820	CsaV3_4G007140	CsaV3_6G043930		CsaV3_3G036730	CsaV3_5G032920		CsaV3_2G034300	CsaV3_3G045710	CsaV3_5G012930	CsaV3_2G006760	CsaV3_3G022370	CsaV3_3G007820	CsaV3_1G009760	CsaV3_UNG192490	CsaV3_2G035290
CsaV3_4G006080	CsaV3_4G007490	CsaV3_4G006080		CsaV3_7G029960	CsaV3_3G037860	CsaV3_5G033840		CsaV3_2G029350	CsaV3_3G041820	CsaV3_5G002070	CsaV3_1G042880	CsaV3_2G033690	CsaV3_2G035830	CsaV3_4G007490	CsaV3_6G044250		CsaV3_3G037010	CsaV3_5G033610		CsaV3_2G034440	CsaV3_3G045940	CsaV3_5G014820	CsaV3_2G006770	CsaV3_3G022570	CsaV3_3G007850	CsaV3_3G036190	CsaV3_5G013080	CsaV3_6G000640
CsaV3_4G006090	CsaV3_4G007850	CsaV3_4G006090		CsaV3_7G030230	CsaV3_3G037990	CsaV3_5G033860		CsaV3_2G029490	CsaV3_3G042130	CsaV3_5G002530	CsaV3_1G042890	CsaV3_2G034030	CsaV3_2G036280	CsaV3_4G007850	CsaV3_6G044270		CsaV3_3G037060	CsaV3_5G033990		CsaV3_2G034540	CsaV3_3G046410	CsaV3_5G014980	CsaV3_2G006980	CsaV3_3G022590	CsaV3_3G008050	CsaV3_2G028790	CsaV3_2G002960	CsaV3_5G035800
CsaV3_4G006110	CsaV3_4G008200	CsaV3_4G006110		CsaV3_7G030320	CsaV3_3G038860	CsaV3_5G033990		CsaV3_2G029580	CsaV3_3G042140	CsaV3_5G003160	CsaV3_1G042900	CsaV3_2G034090	CsaV3_2G036290	CsaV3_4G008200	CsaV3_6G044480		CsaV3_3G037130	CsaV3_5G034010		CsaV3_2G034610	CsaV3_3G046620	CsaV3_5G015670	CsaV3_2G007080	CsaV3_3G022780	CsaV3_3G008060	CsaV3_6G006120	CsaV3_1G010290	CsaV3_7G001080
CsaV3_4G006280	CsaV3_4G008770	CsaV3_4G006280		CsaV3_7G032540	CsaV3_3G038880	CsaV3_5G034010		CsaV3_2G029610	CsaV3_3G042210	CsaV3_5G003480	CsaV3_1G043320	CsaV3_2G034100	CsaV3_2G036450	CsaV3_4G008770	CsaV3_6G044780		CsaV3_3G037190	CsaV3_5G034530		CsaV3_2G034740	CsaV3_3G047030	CsaV3_5G017150	CsaV3_2G007150	CsaV3_3G023460	CsaV3_3G008110	CsaV3_7G005830	CsaV3_2G027950	CsaV3_7G023360
CsaV3_4G006510	CsaV3_4G009060	CsaV3_4G006510		CsaV3_7G033290	CsaV3_3G039040	CsaV3_5G034300		CsaV3_2G029650	CsaV3_3G042290	CsaV3_5G004240	CsaV3_1G043360	CsaV3_2G034110	CsaV3_2G036660	CsaV3_4G009060	CsaV3_6G044930		CsaV3_3G037200	CsaV3_5G035150		CsaV3_2G034770	CsaV3_3G047050	CsaV3_5G017280	CsaV3_2G007180	CsaV3_3G023520	CsaV3_3G008190	CsaV3_3G028120	CsaV3_1G028530	CsaV3_6G012550
CsaV3_4G006600	CsaV3_4G009580	CsaV3_4G006600		CsaV3_UNG149160	CsaV3_3G039070	CsaV3_5G034540		CsaV3_2G029750	CsaV3_3G042330	CsaV3_5G004260	CsaV3_1G043420	CsaV3_2G034410	CsaV3_3G000120	CsaV3_4G009580	CsaV3_6G045160		CsaV3_3G037320	CsaV3_5G035260		CsaV3_2G034970	CsaV3_3G047080	CsaV3_5G017380	CsaV3_2G007250	CsaV3_3G023620	CsaV3_3G008220	CsaV3_4G033420	CsaV3_6G008100	CsaV3_3G015300
CsaV3_4G006790	CsaV3_4G010050	CsaV3_4G006790		CsaV3_UNG207940	CsaV3_3G039400	CsaV3_5G035300		CsaV3_2G029770	CsaV3_3G042590	CsaV3_5G005250	CsaV3_1G043500	CsaV3_2G034430	CsaV3_3G000310	CsaV3_4G010050	CsaV3_6G045310		CsaV3_3G037720	CsaV3_5G035300		CsaV3_2G035030	CsaV3_3G047160	CsaV3_5G017460	CsaV3_2G007270	CsaV3_3G023680	CsaV3_3G008370	CsaV3_3G016310	CsaV3_7G026320	CsaV3_3G036770
CsaV3_4G006850	CsaV3_4G010160	CsaV3_4G006850		CsaV3_UNG208190	CsaV3_3G039930	CsaV3_5G036400		CsaV3_2G029970	CsaV3_3G042980	CsaV3_5G005310	CsaV3_1G043540	CsaV3_2G034570	CsaV3_3G000610	CsaV3_4G010160	CsaV3_6G045490		CsaV3_3G038010	CsaV3_5G035920		CsaV3_2G035040	CsaV3_3G047470	CsaV3_5G020300	CsaV3_2G007390	CsaV3_3G025100	CsaV3_3G008420	CsaV3_2G006470	CsaV3_6G037650	CsaV3_1G003800
CsaV3_4G007140	CsaV3_4G010190	CsaV3_4G007140		CsaV3_UNG208650	CsaV3_3G040220	CsaV3_5G037920		CsaV3_2G030310	CsaV3_3G043410	CsaV3_5G005460	CsaV3_1G043640	CsaV3_2G034600	CsaV3_3G000770	CsaV3_4G010190	CsaV3_6G046310		CsaV3_3G038530	CsaV3_5G036230		CsaV3_2G035090	CsaV3_3G047570	CsaV3_5G020690	CsaV3_2G007480	CsaV3_3G026410	CsaV3_3G008630	CsaV3_4G031920	CsaV3_3G032730	CsaV3_6G038400
CsaV3_4G007260	CsaV3_4G010590	CsaV3_4G007260		CsaV3_UNG209110	CsaV3_3G040240	CsaV3_5G037930		CsaV3_2G030340	CsaV3_3G043480	CsaV3_5G005480	CsaV3_1G043700	CsaV3_2G034860	CsaV3_3G000840	CsaV3_4G010590	CsaV3_6G046590		CsaV3_3G038540	CsaV3_5G036400		CsaV3_2G035110	CsaV3_3G047590	CsaV3_5G023360	CsaV3_2G007500	CsaV3_3G026530	CsaV3_3G009720	CsaV3_7G004500	CsaV3_3G035120	CsaV3_6G014510
CsaV3_4G007680	CsaV3_4G012050	CsaV3_4G007680		CsaV3_UNG210330	CsaV3_3G040250	CsaV3_5G040260		CsaV3_2G030370	CsaV3_3G044110	CsaV3_5G005490	CsaV3_1G043710	CsaV3_2G034870	CsaV3_3G000880	CsaV3_4G012050	CsaV3_6G046640		CsaV3_3G038880	CsaV3_5G037250		CsaV3_2G035150	CsaV3_3G047680	CsaV3_5G023380	CsaV3_2G007860	CsaV3_3G026600	CsaV3_3G010070	CsaV3_2G030380	CsaV3_6G001950	CsaV3_5G028510
CsaV3_4G007850	CsaV3_4G014900	CsaV3_4G007850		CsaV3_UNG240520	CsaV3_3G040280	CsaV3_6G001170		CsaV3_2G030380	CsaV3_3G044160	CsaV3_5G005790	CsaV3_1G043740	CsaV3_2G035090	CsaV3_3G001220	CsaV3_4G014900	CsaV3_6G047450		CsaV3_3G039670	CsaV3_5G037920		CsaV3_2G035350	CsaV3_3G048240	CsaV3_5G023550	CsaV3_2G007920	CsaV3_3G026630	CsaV3_3G010150	CsaV3_5G034010	CsaV3_5G028570	CsaV3_1G006270
CsaV3_4G008200	CsaV3_4G017460	CsaV3_4G008200			CsaV3_3G040640	CsaV3_6G001270		CsaV3_2G030500	CsaV3_3G044180	CsaV3_5G006100	CsaV3_1G043760	CsaV3_2G035100	CsaV3_3G001600	CsaV3_4G017460	CsaV3_6G048480		CsaV3_3G039930	CsaV3_5G038220		CsaV3_2G035360	CsaV3_3G048260	CsaV3_5G023740	CsaV3_2G007940	CsaV3_3G026660	CsaV3_3G010160	CsaV3_5G033450	CsaV3_4G034720	CsaV3_5G036610
CsaV3_4G008260	CsaV3_4G017500	CsaV3_4G008260			CsaV3_3G040830	CsaV3_6G001340		CsaV3_2G030930	CsaV3_3G044500	CsaV3_5G006250	CsaV3_1G043840	CsaV3_2G035150	CsaV3_3G001880	CsaV3_4G017500	CsaV3_6G048560		CsaV3_3G040160	CsaV3_5G039140		CsaV3_2G035370	CsaV3_3G048620	CsaV3_5G023920	CsaV3_2G008050	CsaV3_3G026920	CsaV3_3G010300	CsaV3_2G003910	CsaV3_3G033180	CsaV3_4G032670
CsaV3_4G008480	CsaV3_4G017700	CsaV3_4G008480			CsaV3_3G041020	CsaV3_6G001650		CsaV3_2G031100	CsaV3_3G044710	CsaV3_5G006690	CsaV3_1G043850	CsaV3_2G035320	CsaV3_3G001940	CsaV3_4G017700	CsaV3_6G048830		CsaV3_3G040220	CsaV3_5G039900		CsaV3_2G035450	CsaV3_3G049180	CsaV3_5G024140	CsaV3_2G008060	CsaV3_3G027290	CsaV3_3G010450	CsaV3_3G000120	CsaV3_UNG208330	CsaV3_6G051010
CsaV3_4G009260	CsaV3_4G022070	CsaV3_4G009260			CsaV3_3G041620	CsaV3_6G001790		CsaV3_2G031240	CsaV3_3G044940	CsaV3_5G008170	CsaV3_1G043860	CsaV3_2G035370	CsaV3_3G001980	CsaV3_4G022070	CsaV3_6G049110		CsaV3_3G040240	CsaV3_5G040260		CsaV3_2G035500	CsaV3_3G049190	CsaV3_5G024200	CsaV3_2G008140	CsaV3_3G027450	CsaV3_3G010590	CsaV3_7G035120	CsaV3_UNG115910	CsaV3_3G002730
CsaV3_4G009480	CsaV3_4G023180	CsaV3_4G009480			CsaV3_3G042130	CsaV3_6G001990		CsaV3_2G031350	CsaV3_3G045170	CsaV3_5G008230	CsaV3_1G043880	CsaV3_2G035450	CsaV3_3G002570	CsaV3_4G023180	CsaV3_6G049170		CsaV3_3G040250	CsaV3_6G000090		CsaV3_2G035810	CsaV3_3G049200	CsaV3_5G025120	CsaV3_2G008160	CsaV3_3G027570	CsaV3_3G010700	CsaV3_7G008350	CsaV3_6G017230	CsaV3_6G033730
CsaV3_4G009590	CsaV3_4G023290	CsaV3_4G009590			CsaV3_3G042160	CsaV3_6G002130		CsaV3_2G031420	CsaV3_3G045280	CsaV3_5G008270	CsaV3_1G044020	CsaV3_2G035960	CsaV3_3G002770	CsaV3_4G023290	CsaV3_6G049310		CsaV3_3G040280	CsaV3_6G001040		CsaV3_2G035960	CsaV3_3G049210	CsaV3_5G025380	CsaV3_2G008170	CsaV3_3G027690	CsaV3_3G010710	CsaV3_4G023950	CsaV3_5G015030	CsaV3_5G040280
CsaV3_4G009880	CsaV3_4G023430	CsaV3_4G009880			CsaV3_3G042500	CsaV3_6G002150		CsaV3_2G031730	CsaV3_3G045320	CsaV3_5G008410	CsaV3_1G044030	CsaV3_2G036170	CsaV3_3G002780	CsaV3_4G023430	CsaV3_6G049560		CsaV3_3G040310	CsaV3_6G001170		CsaV3_2G036310	CsaV3_3G049250	CsaV3_5G025390	CsaV3_2G008210	CsaV3_3G027730	CsaV3_3G010720	CsaV3_2G027880	CsaV3_UNG230120	CsaV3_UNG069570
CsaV3_4G009950	CsaV3_4G023510	CsaV3_4G009950			CsaV3_3G042590	CsaV3_6G002310		CsaV3_2G031820	CsaV3_3G045570	CsaV3_5G008510	CsaV3_1G044060	CsaV3_2G036190	CsaV3_3G002990	CsaV3_4G023510	CsaV3_6G049780		CsaV3_3G040330	CsaV3_6G001650		CsaV3_2G036490	CsaV3_3G049360	CsaV3_5G025590	CsaV3_2G008220	CsaV3_3G028050	CsaV3_3G010950	CsaV3_1G003910	CsaV3_3G040580	CsaV3_3G010160
CsaV3_4G010050	CsaV3_4G023640	CsaV3_4G010050			CsaV3_3G042660	CsaV3_6G002970		CsaV3_2G031830	CsaV3_3G045710	CsaV3_5G008690	CsaV3_1G044150	CsaV3_2G036310	CsaV3_3G003030	CsaV3_4G023640	CsaV3_6G049790		CsaV3_3G041480	CsaV3_6G001990		CsaV3_2G036660	CsaV3_3G049410	CsaV3_5G025670	CsaV3_2G008240	CsaV3_3G028060	CsaV3_3G011060	CsaV3_6G044790	CsaV3_3G048350	CsaV3_3G030860
CsaV3_4G010160	CsaV3_4G023660	CsaV3_4G010160			CsaV3_3G042980	CsaV3_6G003430		CsaV3_2G031930	CsaV3_3G045860	CsaV3_5G008700	CsaV3_1G044210	CsaV3_3G000390	CsaV3_3G003050	CsaV3_4G023660	CsaV3_6G049800		CsaV3_3G041600	CsaV3_6G002130		CsaV3_3G000120	CsaV3_3G049710	CsaV3_5G025880	CsaV3_2G008360	CsaV3_3G028080	CsaV3_3G011280	CsaV3_7G008610	CsaV3_3G003050	CsaV3_6G040100
CsaV3_4G010180	CsaV3_4G023820	CsaV3_4G010180			CsaV3_3G043360	CsaV3_6G003620		CsaV3_2G032190	CsaV3_3G045940	CsaV3_5G008760	CsaV3_1G044380	CsaV3_3G000400	CsaV3_3G003310	CsaV3_4G023820	CsaV3_6G050440		CsaV3_3G041620	CsaV3_6G002150		CsaV3_3G000170	CsaV3_3G049720	CsaV3_5G026240	CsaV3_2G008380	CsaV3_3G028170	CsaV3_3G011480	CsaV3_5G005560	CsaV3_1G011190	CsaV3_4G034730
CsaV3_4G010200	CsaV3_4G023830	CsaV3_4G010200			CsaV3_3G043630	CsaV3_6G003670		CsaV3_2G032250	CsaV3_3G046410	CsaV3_5G008780	CsaV3_1G044400	CsaV3_3G000420	CsaV3_3G003410	CsaV3_4G023830	CsaV3_6G050450		CsaV3_3G042140	CsaV3_6G002170		CsaV3_3G000240	CsaV3_4G000310	CsaV3_5G026450	CsaV3_2G008530	CsaV3_3G030210	CsaV3_3G011560	CsaV3_2G029770	CsaV3_1G043320	CsaV3_6G009410
CsaV3_4G010460	CsaV3_4G023910	CsaV3_4G010460			CsaV3_3G043680	CsaV3_6G004090		CsaV3_2G032360	CsaV3_3G046620	CsaV3_5G008890	CsaV3_1G044450	CsaV3_3G000680	CsaV3_3G003430	CsaV3_4G023910	CsaV3_6G050730		CsaV3_3G042290	CsaV3_6G002250		CsaV3_3G000310	CsaV3_4G000350	CsaV3_5G026500	CsaV3_2G008540	CsaV3_3G030220	CsaV3_3G011620	CsaV3_3G022580	CsaV3_6G052440	CsaV3_7G031100
CsaV3_4G012050	CsaV3_4G023920	CsaV3_4G012050			CsaV3_3G044110	CsaV3_6G004480		CsaV3_2G032370	CsaV3_3G047030	CsaV3_5G010460	CsaV3_1G044460	CsaV3_3G000830	CsaV3_3G003700	CsaV3_4G023920	CsaV3_6G050950		CsaV3_3G042590	CsaV3_6G002310		CsaV3_3G000390	CsaV3_4G000630	CsaV3_5G026520	CsaV3_2G008640	CsaV3_3G030830	CsaV3_3G011780	CsaV3_5G023720	CsaV3_6G049510	CsaV3_4G021910
CsaV3_4G014800	CsaV3_4G023930	CsaV3_4G014800			CsaV3_3G044160	CsaV3_6G005380		CsaV3_2G032440	CsaV3_3G047080	CsaV3_5G010710	CsaV3_1G044500	CsaV3_3G000930	CsaV3_3G004010	CsaV3_4G023930	CsaV3_6G051290		CsaV3_3G042660	CsaV3_6G003360		CsaV3_3G000400	CsaV3_4G000850	CsaV3_5G026750	CsaV3_2G008710	CsaV3_3G030940	CsaV3_3G011830	CsaV3_5G017240	CsaV3_1G010510	CsaV3_6G043260
CsaV3_4G014880	CsaV3_4G023950	CsaV3_4G014880			CsaV3_3G044180	CsaV3_6G005420		CsaV3_2G032470	CsaV3_3G047160	CsaV3_5G010830	CsaV3_1G044570	CsaV3_3G001000	CsaV3_3G004130	CsaV3_4G023950	CsaV3_6G051540		CsaV3_3G043010	CsaV3_6G003620		CsaV3_3G000830	CsaV3_4G000870	CsaV3_5G026840	CsaV3_2G008770	CsaV3_3G031010	CsaV3_3G011900	CsaV3_6G003670	CsaV3_7G035190	CsaV3_1G043630
CsaV3_4G017460	CsaV3_4G024030	CsaV3_4G017460			CsaV3_3G044500	CsaV3_6G005610		CsaV3_2G032490	CsaV3_3G047300	CsaV3_5G011150	CsaV3_1G044780	CsaV3_3G001020	CsaV3_3G004330	CsaV3_4G024030	CsaV3_6G052130		CsaV3_3G043060	CsaV3_6G003630		CsaV3_3G000840	CsaV3_4G000940	CsaV3_5G026870	CsaV3_2G008970	CsaV3_3G031630	CsaV3_3G012120	CsaV3_3G016060	CsaV3_5G015360	CsaV3_5G037410
CsaV3_4G017700	CsaV3_4G024190	CsaV3_4G017700			CsaV3_3G044660	CsaV3_6G005630		CsaV3_2G032680	CsaV3_3G047470	CsaV3_5G013080	CsaV3_1G044880	CsaV3_3G001050	CsaV3_3G004390	CsaV3_4G024190	CsaV3_6G052490		CsaV3_3G043360	CsaV3_6G004160		CsaV3_3G000930	CsaV3_4G000990	CsaV3_5G027270	CsaV3_2G009060	CsaV3_3G031660	CsaV3_3G012180	CsaV3_2G014240	CsaV3_6G022510	CsaV3_3G047260
CsaV3_4G020800	CsaV3_4G024790	CsaV3_4G020800			CsaV3_3G044980	CsaV3_6G005680		CsaV3_2G032690	CsaV3_3G047570	CsaV3_5G013880	CsaV3_1G044900	CsaV3_3G001430	CsaV3_3G004480	CsaV3_4G024790	CsaV3_6G052560		CsaV3_3G043480	CsaV3_6G004480		CsaV3_3G001000	CsaV3_4G001130	CsaV3_5G027840	CsaV3_2G009070	CsaV3_3G031670	CsaV3_3G012230	CsaV3_2G008640	CsaV3_6G034290	CsaV3_2G013210
CsaV3_4G022070	CsaV3_4G024840	CsaV3_4G022070			CsaV3_3G045170	CsaV3_6G006500		CsaV3_2G032700	CsaV3_3G047580	CsaV3_5G014820	CsaV3_1G044920	CsaV3_3G001620	CsaV3_3G004760	CsaV3_4G024840	CsaV3_6G052580		CsaV3_3G043630	CsaV3_6G005100		CsaV3_3G001020	CsaV3_4G001840	CsaV3_5G027850	CsaV3_2G009170	CsaV3_3G031680	CsaV3_3G012560	CsaV3_3G016740	CsaV3_UNG107770	CsaV3_6G032390
CsaV3_4G023650	CsaV3_4G025190	CsaV3_4G023650			CsaV3_3G045280	CsaV3_6G006890		CsaV3_2G032860	CsaV3_3G047590	CsaV3_5G014880	CsaV3_1G045010	CsaV3_3G001630	CsaV3_3G004800	CsaV3_4G025190	CsaV3_6G052860		CsaV3_3G043680	CsaV3_6G005380		CsaV3_3G001620	CsaV3_4G002030	CsaV3_5G027930	CsaV3_2G009260	CsaV3_3G031750	CsaV3_3G012710	CsaV3_7G027380	CsaV3_3G008590	CsaV3_5G013680
CsaV3_4G023820	CsaV3_4G025770	CsaV3_4G023820			CsaV3_3G045320	CsaV3_6G006920		CsaV3_2G032960	CsaV3_3G048240	CsaV3_5G014980	CsaV3_1G045110	CsaV3_3G001640	CsaV3_3G004970	CsaV3_4G025770	CsaV3_7G000030		CsaV3_3G044110	CsaV3_6G005420		CsaV3_3G001630	CsaV3_4G002080	CsaV3_5G028720	CsaV3_2G009640	CsaV3_3G031850	CsaV3_3G012760	CsaV3_1G010780	CsaV3_2G028550	CsaV3_2G031980
CsaV3_4G023910	CsaV3_4G026040	CsaV3_4G023910			CsaV3_3G045360	CsaV3_6G007540		CsaV3_2G033050	CsaV3_3G048260	CsaV3_5G015550	CsaV3_1G045200	CsaV3_3G001650	CsaV3_3G004990	CsaV3_4G026040	CsaV3_7G000310		CsaV3_3G044180	CsaV3_6G005610		CsaV3_3G001640	CsaV3_4G002090	CsaV3_5G028950	CsaV3_2G009690	CsaV3_3G032290	CsaV3_3G012810	CsaV3_3G035200	CsaV3_1G034020	CsaV3_2G011210
CsaV3_4G023920	CsaV3_4G026930	CsaV3_4G023920			CsaV3_3G045850	CsaV3_6G007550		CsaV3_2G033290	CsaV3_3G048570	CsaV3_5G015800	CsaV3_1G045360	CsaV3_3G001660	CsaV3_3G005020	CsaV3_4G026930	CsaV3_7G000720		CsaV3_3G044200	CsaV3_6G005680		CsaV3_3G001740	CsaV3_4G002130	CsaV3_5G029630	CsaV3_2G009780	CsaV3_3G032400	CsaV3_3G012910	CsaV3_3G013030	CsaV3_7G001230	CsaV3_3G043510
CsaV3_4G023930	CsaV3_4G027020	CsaV3_4G023930			CsaV3_3G045860	CsaV3_6G007590		CsaV3_2G033650	CsaV3_3G048620	CsaV3_5G017280	CsaV3_1G045390	CsaV3_3G001810	CsaV3_3G005170	CsaV3_4G027020	CsaV3_7G001490		CsaV3_3G044320	CsaV3_6G006110		CsaV3_3G001810	CsaV3_4G002290	CsaV3_5G030300	CsaV3_2G009870	CsaV3_3G032550	CsaV3_3G012970	CsaV3_7G005750	CsaV3_1G010470	CsaV3_5G032330
CsaV3_4G023950	CsaV3_4G027750	CsaV3_4G023950			CsaV3_3G045980	CsaV3_6G007710		CsaV3_2G034100	CsaV3_3G049110	CsaV3_5G020300	CsaV3_1G045410	CsaV3_3G001920	CsaV3_3G005340	CsaV3_4G027750	CsaV3_7G001570		CsaV3_3G044500	CsaV3_6G006490		CsaV3_3G001920	CsaV3_4G002300	CsaV3_5G030330	CsaV3_2G009890	CsaV3_3G032830	CsaV3_3G013080	CsaV3_5G039140	CsaV3_5G029710	CsaV3_2G013380
CsaV3_4G024120	CsaV3_4G027760	CsaV3_4G024120			CsaV3_3G046020	CsaV3_6G007870		CsaV3_2G034110	CsaV3_3G049180	CsaV3_5G020400	CsaV3_1G045680	CsaV3_3G001930	CsaV3_3G005420	CsaV3_4G027760	CsaV3_7G001680		CsaV3_3G044540	CsaV3_6G006880		CsaV3_3G001940	CsaV3_4G002310	CsaV3_5G030610	CsaV3_2G010040	CsaV3_3G032840	CsaV3_3G013290	CsaV3_5G002180	CsaV3_5G012840	CsaV3_UNG209190
CsaV3_4G024190	CsaV3_4G027850	CsaV3_4G024190			CsaV3_3G046090	CsaV3_6G007960		CsaV3_2G034290	CsaV3_3G049190	CsaV3_5G020420	CsaV3_1G045740	CsaV3_3G002250	CsaV3_3G005440	CsaV3_4G027850	CsaV3_7G002490		CsaV3_3G044690	CsaV3_6G007550		CsaV3_3G002120	CsaV3_4G002320	CsaV3_5G030850	CsaV3_2G010060	CsaV3_3G032850	CsaV3_3G013420	CsaV3_3G024830	CsaV3_1G011620	CsaV3_3G042450
CsaV3_4G024790	CsaV3_4G028070	CsaV3_4G024790			CsaV3_3G046410	CsaV3_6G007970		CsaV3_2G034410	CsaV3_3G049200	CsaV3_5G020690	CsaV3_1G045800	CsaV3_3G002460	CsaV3_3G005450	CsaV3_4G028070	CsaV3_7G002880		CsaV3_3G045220	CsaV3_6G007590		CsaV3_3G002460	CsaV3_4G002330	CsaV3_5G031030	CsaV3_2G010090	CsaV3_3G032950	CsaV3_3G013460	CsaV3_5G002190	CsaV3_3G009320	CsaV3_2G005250
CsaV3_4G025190	CsaV3_4G028100	CsaV3_4G025190			CsaV3_3G046430	CsaV3_6G008460		CsaV3_2G034430	CsaV3_3G049210	CsaV3_5G021830	CsaV3_1G045880	CsaV3_3G002470	CsaV3_3G005540	CsaV3_4G028100	CsaV3_7G002920		CsaV3_3G045280	CsaV3_6G007710		CsaV3_3G002470	CsaV3_4G003030	CsaV3_5G031280	CsaV3_2G010110	CsaV3_3G032970	CsaV3_3G013490	CsaV3_7G008160	CsaV3_2G004870	CsaV3_1G009540
CsaV3_4G025260	CsaV3_4G028360	CsaV3_4G025260			CsaV3_3G046620	CsaV3_6G009080		CsaV3_2G034440	CsaV3_3G049250	CsaV3_5G023740	CsaV3_1G046030	CsaV3_3G002860	CsaV3_3G005680	CsaV3_4G028360	CsaV3_7G002930		CsaV3_3G045360	CsaV3_6G007960		CsaV3_3G002770	CsaV3_4G003260	CsaV3_5G031570	CsaV3_2G010130	CsaV3_3G033000	CsaV3_3G013570	CsaV3_6G002220	CsaV3_1G044880	CsaV3_4G002030
CsaV3_4G025610	CsaV3_4G028560	CsaV3_4G025610			CsaV3_3G047030	CsaV3_6G009280		CsaV3_2G034570	CsaV3_3G049410	CsaV3_5G023920	CsaV3_1G046290	CsaV3_3G002870	CsaV3_3G005830	CsaV3_4G028560	CsaV3_7G002940		CsaV3_3G045710	CsaV3_6G007970		CsaV3_3G002780	CsaV3_4G003470	CsaV3_5G031740	CsaV3_2G010180	CsaV3_3G033260	CsaV3_3G013730	CsaV3_6G048510	CsaV3_6G053110	CsaV3_3G024940
CsaV3_4G025750	CsaV3_4G029690	CsaV3_4G025750			CsaV3_3G047340	CsaV3_6G009290		CsaV3_2G034610	CsaV3_4G000340	CsaV3_5G025390	CsaV3_1G046320	CsaV3_3G002880	CsaV3_3G005950	CsaV3_4G029690	CsaV3_7G003150		CsaV3_3G045740	CsaV3_6G008120		CsaV3_3G002870	CsaV3_4G003620	CsaV3_5G031770	CsaV3_2G010200	CsaV3_3G033340	CsaV3_3G013750	CsaV3_4G028950	CsaV3_2G036170	CsaV3_3G047480
CsaV3_4G026690	CsaV3_4G029740	CsaV3_4G026690			CsaV3_3G047470	CsaV3_6G009300		CsaV3_2G034740	CsaV3_4G000380	CsaV3_5G025590	CsaV3_1G046380	CsaV3_3G002950	CsaV3_3G006090	CsaV3_4G029740	CsaV3_7G003260		CsaV3_3G045940	CsaV3_6G008460		CsaV3_3G002880	CsaV3_4G003720	CsaV3_5G031900	CsaV3_2G010270	CsaV3_3G033350	CsaV3_3G013770	CsaV3_2G034810	CsaV3_1G033200	CsaV3_1G003610
CsaV3_4G026930	CsaV3_4G029770	CsaV3_4G026930			CsaV3_3G047570	CsaV3_6G009330		CsaV3_2G034770	CsaV3_4G000520	CsaV3_5G025880	CsaV3_1G046400	CsaV3_3G002970	CsaV3_3G006120	CsaV3_4G029770	CsaV3_7G003310		CsaV3_3G045980	CsaV3_6G008630		CsaV3_3G002950	CsaV3_4G003740	CsaV3_5G032410	CsaV3_2G010320	CsaV3_3G033490	CsaV3_3G013840	CsaV3_3G012730	CsaV3_2G035470	CsaV3_6G015810
CsaV3_4G027050	CsaV3_4G029960	CsaV3_4G027050			CsaV3_3G047580	CsaV3_6G010120		CsaV3_2G034810	CsaV3_4G000630	CsaV3_5G026120	CsaV3_1G046410	CsaV3_3G003090	CsaV3_3G006170	CsaV3_4G029960	CsaV3_7G003500		CsaV3_3G046410	CsaV3_6G009080		CsaV3_3G002970	CsaV3_4G003810	CsaV3_5G032420	CsaV3_2G010470	CsaV3_3G033500	CsaV3_3G013850	CsaV3_2G013480	CsaV3_4G029470	CsaV3_4G006030
CsaV3_4G027100	CsaV3_4G030330	CsaV3_4G027100			CsaV3_3G047590	CsaV3_6G012880		CsaV3_2G034870	CsaV3_4G000990	CsaV3_5G026240	CsaV3_1G046420	CsaV3_3G003290	CsaV3_3G006310	CsaV3_4G030330	CsaV3_7G003510		CsaV3_3G047030	CsaV3_6G009290		CsaV3_3G003030	CsaV3_4G003820	CsaV3_5G032580	CsaV3_2G010690	CsaV3_3G033550	CsaV3_3G013930	CsaV3_1G039040	CsaV3_4G023850	CsaV3_5G033050
CsaV3_4G027750	CsaV3_4G030340	CsaV3_4G027750			CsaV3_3G047690	CsaV3_6G013590		CsaV3_2G035030	CsaV3_4G001130	CsaV3_5G026450	CsaV3_1G046430	CsaV3_3G003330	CsaV3_3G006410	CsaV3_4G030340	CsaV3_7G003520		CsaV3_3G047080	CsaV3_6G009330		CsaV3_3G003060	CsaV3_4G003880	CsaV3_5G032780	CsaV3_2G010760	CsaV3_3G033690	CsaV3_3G014180	CsaV3_6G001990	CsaV3_4G029750	CsaV3_4G008610
CsaV3_4G027760	CsaV3_4G030550	CsaV3_4G027760			CsaV3_3G048020	CsaV3_6G013690		CsaV3_2G035040	CsaV3_4G001840	CsaV3_5G026520	CsaV3_1G046440	CsaV3_3G003460	CsaV3_3G006460	CsaV3_4G030550	CsaV3_7G003530		CsaV3_3G047470	CsaV3_6G009570		CsaV3_3G003380	CsaV3_4G003950	CsaV3_5G032800	CsaV3_2G010870	CsaV3_3G033740	CsaV3_3G014270	CsaV3_3G034540	CsaV3_1G001820	CsaV3_5G028190
CsaV3_4G027810	CsaV3_4G030710	CsaV3_4G027810			CsaV3_3G048260	CsaV3_6G014500		CsaV3_2G035090	CsaV3_4G002080	CsaV3_5G026750	CsaV3_1G046460	CsaV3_3G003480	CsaV3_3G006650	CsaV3_4G030710	CsaV3_7G003750		CsaV3_3G047560	CsaV3_6G010120		CsaV3_3G003410	CsaV3_4G004210	CsaV3_5G032930	CsaV3_2G010960	CsaV3_3G033810	CsaV3_3G014280	CsaV3_3G027560	CsaV3_4G025490	CsaV3_3G048340
CsaV3_4G028060	CsaV3_4G031770	CsaV3_4G028060			CsaV3_3G048570	CsaV3_6G014980		CsaV3_2G035110	CsaV3_4G002090	CsaV3_5G026870	CsaV3_1G046490	CsaV3_3G003490	CsaV3_3G006720	CsaV3_4G031770	CsaV3_7G003820		CsaV3_3G047570	CsaV3_6G012270		CsaV3_3G003480	CsaV3_4G004430	CsaV3_5G034060	CsaV3_2G011110	CsaV3_3G033920	CsaV3_3G014770	CsaV3_1G013360	CsaV3_7G018780	CsaV3_1G030300
CsaV3_4G028360	CsaV3_4G031860	CsaV3_4G028360			CsaV3_3G049400	CsaV3_6G015530		CsaV3_2G035150	CsaV3_4G002130	CsaV3_5G027200	CsaV3_1G046520	CsaV3_3G003550	CsaV3_3G006820	CsaV3_4G031860	CsaV3_7G004090		CsaV3_3G047580	CsaV3_6G012830		CsaV3_3G003700	CsaV3_4G004900	CsaV3_5G034300	CsaV3_2G011240	CsaV3_3G033950	CsaV3_3G014800	CsaV3_1G035950	CsaV3_1G014970	CsaV3_5G035510
CsaV3_4G028540	CsaV3_4G031970	CsaV3_4G028540			CsaV3_3G049800	CsaV3_6G017220		CsaV3_2G035320	CsaV3_4G002290	CsaV3_5G027270	CsaV3_1G046530	CsaV3_3G003810	CsaV3_3G006850	CsaV3_4G031970	CsaV3_7G004100		CsaV3_3G047690	CsaV3_6G012880		CsaV3_3G004020	CsaV3_4G005040	CsaV3_5G034590	CsaV3_2G011320	CsaV3_3G033960	CsaV3_3G015040	CsaV3_5G025300	CsaV3_6G016590	CsaV3_4G005580
CsaV3_4G028560	CsaV3_4G032280	CsaV3_4G028560			CsaV3_3G049810	CsaV3_6G018960		CsaV3_2G035370	CsaV3_4G002300	CsaV3_5G027930	CsaV3_1G046610	CsaV3_3G004030	CsaV3_3G007160	CsaV3_4G032280	CsaV3_7G004110		CsaV3_3G048240	CsaV3_6G013690		CsaV3_3G004110	CsaV3_4G005190	CsaV3_5G035690	CsaV3_2G011400	CsaV3_3G034090	CsaV3_3G015170	CsaV3_4G017700	CsaV3_5G026040	CsaV3_4G035020
CsaV3_4G028730	CsaV3_4G032410	CsaV3_4G028730			CsaV3_3G049980	CsaV3_6G018980		CsaV3_2G035450	CsaV3_4G002310	CsaV3_5G028540	CsaV3_1G046670	CsaV3_3G004040	CsaV3_3G007320	CsaV3_4G032410	CsaV3_7G005720		CsaV3_3G048260	CsaV3_6G014100		CsaV3_3G004130	CsaV3_4G005470	CsaV3_5G035780	CsaV3_2G011430	CsaV3_3G034540	CsaV3_3G015460	CsaV3_1G042540	CsaV3_1G001790	CsaV3_2G034300
CsaV3_4G028950	CsaV3_4G032430	CsaV3_4G028950			CsaV3_3G050030	CsaV3_6G021430		CsaV3_2G035470	CsaV3_4G002320	CsaV3_5G028900	CsaV3_1G046680	CsaV3_3G004610	CsaV3_3G007370	CsaV3_4G032430	CsaV3_7G005810		CsaV3_3G049070	CsaV3_6G015950		CsaV3_3G004480	CsaV3_4G005490	CsaV3_5G035830	CsaV3_2G011470	CsaV3_3G034600	CsaV3_3G015500	CsaV3_6G051530	CsaV3_5G039730	CsaV3_1G006890
CsaV3_4G028990	CsaV3_4G032480	CsaV3_4G028990			CsaV3_4G000120	CsaV3_6G022480		CsaV3_2G035570	CsaV3_4G003030	CsaV3_5G028950	CsaV3_2G001080	CsaV3_3G004620	CsaV3_3G007450	CsaV3_4G032480	CsaV3_7G006010		CsaV3_3G049320	CsaV3_6G016070		CsaV3_3G004610	CsaV3_4G005540	CsaV3_5G035880	CsaV3_2G011530	CsaV3_3G034610	CsaV3_3G015590	CsaV3_6G040290	CsaV3_3G032610	CsaV3_3G034620
CsaV3_4G029570	CsaV3_4G032550	CsaV3_4G029570			CsaV3_4G000520	CsaV3_6G022710		CsaV3_2G035810	CsaV3_4G003260	CsaV3_5G030220	CsaV3_2G001120	CsaV3_3G004660	CsaV3_3G007730	CsaV3_4G032550	CsaV3_7G006230		CsaV3_3G049400	CsaV3_6G022100		CsaV3_3G004620	CsaV3_4G005640	CsaV3_5G035940	CsaV3_2G011570	CsaV3_3G034620	CsaV3_3G015670	CsaV3_3G016700	CsaV3_2G029410	CsaV3_6G016550
CsaV3_4G029690	CsaV3_4G032890	CsaV3_4G029690			CsaV3_4G000620	CsaV3_6G022740		CsaV3_2G035960	CsaV3_4G003470	CsaV3_5G030300	CsaV3_2G001140	CsaV3_3G004880	CsaV3_3G007780	CsaV3_4G032890	CsaV3_7G006370		CsaV3_3G049560	CsaV3_6G022190		CsaV3_3G004940	CsaV3_4G005780	CsaV3_5G035950	CsaV3_2G011650	CsaV3_3G034630	CsaV3_3G015720	CsaV3_2G015900	CsaV3_2G007410	CsaV3_6G006860
CsaV3_4G029740	CsaV3_4G032970	CsaV3_4G029740			CsaV3_4G000630	CsaV3_6G030990		CsaV3_2G036310	CsaV3_4G003620	CsaV3_5G030610	CsaV3_2G001180	CsaV3_3G004940	CsaV3_3G007850	CsaV3_4G032970	CsaV3_7G006380		CsaV3_3G049710	CsaV3_6G022480		CsaV3_3G004980	CsaV3_4G005840	CsaV3_5G035980	CsaV3_2G012040	CsaV3_3G034690	CsaV3_3G015760	CsaV3_5G014080	CsaV3_3G032590	CsaV3_3G002940
CsaV3_4G029960	CsaV3_4G033050	CsaV3_4G029960			CsaV3_4G000960	CsaV3_6G031250		CsaV3_2G036560	CsaV3_4G003640	CsaV3_5G030850	CsaV3_2G001200	CsaV3_3G004980	CsaV3_3G008050	CsaV3_4G033050	CsaV3_7G006720		CsaV3_3G049800	CsaV3_6G022740		CsaV3_3G004990	CsaV3_4G005920	CsaV3_5G036170	CsaV3_2G012050	CsaV3_3G034700	CsaV3_3G015780	CsaV3_2G002400	CsaV3_4G037610	CsaV3_5G031310
CsaV3_4G030120	CsaV3_4G033060	CsaV3_4G030120			CsaV3_4G000990	CsaV3_6G031640		CsaV3_2G036660	CsaV3_4G003680	CsaV3_5G031030	CsaV3_2G001360	CsaV3_3G005000	CsaV3_3G008060	CsaV3_4G033060	CsaV3_7G008160		CsaV3_3G049810	CsaV3_6G023820		CsaV3_3G005060	CsaV3_4G006080	CsaV3_5G036550	CsaV3_2G012160	CsaV3_3G034860	CsaV3_3G016110	CsaV3_4G001560	CsaV3_1G041910	CsaV3_5G024000
CsaV3_4G030330	CsaV3_4G033330	CsaV3_4G030330			CsaV3_4G001150	CsaV3_6G032040		CsaV3_3G000310	CsaV3_4G003720	CsaV3_5G031280	CsaV3_2G001370	CsaV3_3G005050	CsaV3_3G008110	CsaV3_4G033330	CsaV3_7G008380		CsaV3_4G000290	CsaV3_6G023920		CsaV3_3G005070	CsaV3_4G006090	CsaV3_5G036570	CsaV3_2G012400	CsaV3_3G034980	CsaV3_3G016150	CsaV3_3G004480	CsaV3_1G011530	CsaV3_3G011280
CsaV3_4G030340	CsaV3_4G033430	CsaV3_4G030340			CsaV3_4G001170	CsaV3_6G032060		CsaV3_3G000400	CsaV3_4G003810	CsaV3_5G031740	CsaV3_2G001400	CsaV3_3G005060	CsaV3_3G008130	CsaV3_4G033430	CsaV3_7G008440		CsaV3_4G000350	CsaV3_6G030910		CsaV3_3G005170	CsaV3_4G006110	CsaV3_5G036580	CsaV3_2G012510	CsaV3_3G035070	CsaV3_3G016160	CsaV3_7G008360	CsaV3_1G006470	CsaV3_5G015490
CsaV3_4G030570	CsaV3_4G033560	CsaV3_4G030570			CsaV3_4G001560	CsaV3_6G034250		CsaV3_3G000830	CsaV3_4G003820	CsaV3_5G032070	CsaV3_2G001450	CsaV3_3G005530	CsaV3_3G008190	CsaV3_4G033560	CsaV3_7G008900		CsaV3_4G000520	CsaV3_6G030990		CsaV3_3G005340	CsaV3_4G006330	CsaV3_5G036740	CsaV3_2G012560	CsaV3_3G035240	CsaV3_3G016170	CsaV3_1G031540	CsaV3_5G038400	CsaV3_6G038260
CsaV3_4G030710	CsaV3_4G033740	CsaV3_4G030710			CsaV3_4G001570	CsaV3_6G035630		CsaV3_3G000880	CsaV3_4G003860	CsaV3_5G032350	CsaV3_2G001470	CsaV3_3G005710	CsaV3_3G008220	CsaV3_4G033740	CsaV3_7G010130		CsaV3_4G000630	CsaV3_6G031250		CsaV3_3G005500	CsaV3_4G006480	CsaV3_5G036860	CsaV3_2G012600	CsaV3_3G035330	CsaV3_3G016210	CsaV3_5G034540	CsaV3_6G048220	CsaV3_7G000440
CsaV3_4G030930	CsaV3_4G034040	CsaV3_4G030930			CsaV3_4G001840	CsaV3_6G035640		CsaV3_3G000930	CsaV3_4G003880	CsaV3_5G032410	CsaV3_2G001540	CsaV3_3G005800	CsaV3_3G008230	CsaV3_4G034040	CsaV3_7G011310		CsaV3_4G000730	CsaV3_6G031640		CsaV3_3G005530	CsaV3_4G006750	CsaV3_5G038010	CsaV3_2G012640	CsaV3_3G035350	CsaV3_3G016350	CsaV3_2G004250	CsaV3_5G040520	CsaV3_UNG208540
CsaV3_4G031770	CsaV3_4G034250	CsaV3_4G031770			CsaV3_4G002290	CsaV3_6G035650		CsaV3_3G001020	CsaV3_4G003890	CsaV3_5G032780	CsaV3_2G001650	CsaV3_3G005850	CsaV3_3G008350	CsaV3_4G034250	CsaV3_7G012650		CsaV3_4G000990	CsaV3_6G031960		CsaV3_3G005540	CsaV3_4G007050	CsaV3_5G038030	CsaV3_2G012680	CsaV3_3G035690	CsaV3_3G016510	CsaV3_4G021990	CsaV3_6G006960	CsaV3_6G021390
CsaV3_4G031860	CsaV3_4G034500	CsaV3_4G031860			CsaV3_4G002310	CsaV3_6G036240		CsaV3_3G001050	CsaV3_4G003900	CsaV3_5G032800	CsaV3_2G001660	CsaV3_3G005900	CsaV3_3G008630	CsaV3_4G034500	CsaV3_7G018610		CsaV3_4G001340	CsaV3_6G032040		CsaV3_3G005590	CsaV3_4G007140	CsaV3_5G038040	CsaV3_2G012780	CsaV3_3G036040	CsaV3_3G016640	CsaV3_6G004390	CsaV3_1G009970	CsaV3_2G032510
CsaV3_4G032410	CsaV3_4G034510	CsaV3_4G032410			CsaV3_4G002320	CsaV3_6G036800		CsaV3_3G001620	CsaV3_4G003950	CsaV3_5G032930	CsaV3_2G001740	CsaV3_3G005920	CsaV3_3G008670	CsaV3_4G034510	CsaV3_7G018790		CsaV3_4G001570	CsaV3_6G032060		CsaV3_3G005700	CsaV3_4G007370	CsaV3_5G038140	CsaV3_2G012790	CsaV3_3G036250	CsaV3_3G016740	CsaV3_5G005610	CsaV3_2G032650	CsaV3_2G003740
CsaV3_4G032480	CsaV3_4G034710	CsaV3_4G032480			CsaV3_4G002340	CsaV3_6G037620		CsaV3_3G001630	CsaV3_4G003960	CsaV3_5G033010	CsaV3_2G001760	CsaV3_3G006040	CsaV3_3G008860	CsaV3_4G034710	CsaV3_7G018810		CsaV3_4G001630	CsaV3_6G032070		CsaV3_3G005710	CsaV3_4G007680	CsaV3_5G038550	CsaV3_2G012810	CsaV3_3G036300	CsaV3_3G016900	CsaV3_4G032890	CsaV3_6G008010	CsaV3_3G044850
CsaV3_4G032550	CsaV3_4G034850	CsaV3_4G032550			CsaV3_4G003010	CsaV3_6G038030		CsaV3_3G001640	CsaV3_4G003990	CsaV3_5G033660	CsaV3_2G001820	CsaV3_3G006250	CsaV3_3G009270	CsaV3_4G034850	CsaV3_7G021810		CsaV3_4G001840	CsaV3_6G034250		CsaV3_3G005810	CsaV3_4G007790	CsaV3_5G038670	CsaV3_2G012830	CsaV3_3G036510	CsaV3_3G016930	CsaV3_3G033920	CsaV3_2G033930	CsaV3_3G033200
CsaV3_4G033430	CsaV3_4G035190	CsaV3_4G033430			CsaV3_4G003030	CsaV3_6G038110		CsaV3_3G001650	CsaV3_4G004210	CsaV3_5G034060	CsaV3_2G001870	CsaV3_3G006340	CsaV3_3G010290	CsaV3_4G035190	CsaV3_7G023210		CsaV3_4G002030	CsaV3_6G035630		CsaV3_3G005900	CsaV3_4G007920	CsaV3_5G039430	CsaV3_2G012840	CsaV3_3G036520	CsaV3_3G017330	CsaV3_6G013770	CsaV3_3G004880	CsaV3_3G040700
CsaV3_4G033560	CsaV3_4G035560	CsaV3_4G033560			CsaV3_4G003260	CsaV3_6G038430		CsaV3_3G001810	CsaV3_4G004380	CsaV3_5G034180	CsaV3_2G001940	CsaV3_3G006370	CsaV3_3G010300	CsaV3_4G035560	CsaV3_7G023220		CsaV3_4G002290	CsaV3_6G036240		CsaV3_3G005920	CsaV3_4G008020	CsaV3_5G039790	CsaV3_2G012850	CsaV3_3G036680	CsaV3_3G017370	CsaV3_1G010300	CsaV3_2G004980	CsaV3_2G006460
CsaV3_4G033600	CsaV3_4G035710	CsaV3_4G033600			CsaV3_4G003470	CsaV3_6G039490		CsaV3_3G001920	CsaV3_4G004430	CsaV3_5G034300	CsaV3_2G001980	CsaV3_3G006560	CsaV3_3G010420	CsaV3_4G035710	CsaV3_7G024880		CsaV3_4G002300	CsaV3_6G036370		CsaV3_3G006030	CsaV3_4G008200	CsaV3_6G000910	CsaV3_2G012870	CsaV3_3G036770	CsaV3_3G017480	CsaV3_4G031260	CsaV3_5G039690	CsaV3_5G031000
CsaV3_4G033740	CsaV3_4G035740	CsaV3_4G033740			CsaV3_4G003680	CsaV3_6G039710		CsaV3_3G002120	CsaV3_4G004600	CsaV3_5G034610	CsaV3_2G002050	CsaV3_3G006730	CsaV3_3G010590	CsaV3_4G035740	CsaV3_7G024950		CsaV3_4G002310	CsaV3_6G036940		CsaV3_3G006120	CsaV3_4G008570	CsaV3_6G000970	CsaV3_2G012880	CsaV3_3G037190	CsaV3_3G017500	CsaV3_4G001130	CsaV3_1G003340	CsaV3_3G045010
CsaV3_4G033850	CsaV3_4G036050	CsaV3_4G033850			CsaV3_4G003720	CsaV3_6G039900		CsaV3_3G002250	CsaV3_4G004900	CsaV3_5G035120	CsaV3_2G002110	CsaV3_3G006790	CsaV3_3G010710	CsaV3_4G036050	CsaV3_7G024960		CsaV3_4G002320	CsaV3_6G037780		CsaV3_3G006310	CsaV3_4G009120	CsaV3_6G000980	CsaV3_2G012890	CsaV3_3G037200	CsaV3_3G017520	CsaV3_7G029170	CsaV3_4G005110	CsaV3_5G028580
CsaV3_4G034040	CsaV3_4G036630	CsaV3_4G034040			CsaV3_4G003810	CsaV3_6G040330		CsaV3_3G002460	CsaV3_4G005040	CsaV3_5G035500	CsaV3_2G002270	CsaV3_3G006930	CsaV3_3G010720	CsaV3_4G036630	CsaV3_7G024980		CsaV3_4G002340	CsaV3_6G038030		CsaV3_3G006720	CsaV3_4G009140	CsaV3_6G001160	CsaV3_2G012920	CsaV3_3G037530	CsaV3_3G017970	CsaV3_7G035290	CsaV3_6G036960	CsaV3_4G024690
CsaV3_4G034130	CsaV3_4G036740	CsaV3_4G034130			CsaV3_4G003820	CsaV3_6G040390		CsaV3_3G002470	CsaV3_4G005110	CsaV3_5G035690	CsaV3_2G002290	CsaV3_3G006980	CsaV3_3G010810	CsaV3_4G036740	CsaV3_7G024990		CsaV3_4G003030	CsaV3_6G038050		CsaV3_3G006820	CsaV3_4G009570	CsaV3_6G001310	CsaV3_2G012970	CsaV3_3G037540	CsaV3_3G018330	CsaV3_2G003950	CsaV3_1G008020	CsaV3_4G027060
CsaV3_4G034250	CsaV3_4G036890	CsaV3_4G034250			CsaV3_4G003860	CsaV3_6G040450		CsaV3_3G002770	CsaV3_4G005340	CsaV3_5G035780	CsaV3_2G002300	CsaV3_3G007000	CsaV3_3G011110	CsaV3_4G036890	CsaV3_7G025280		CsaV3_4G003470	CsaV3_6G038210		CsaV3_3G006900	CsaV3_4G009590	CsaV3_6G001930	CsaV3_2G013080	CsaV3_3G037640	CsaV3_3G018460	CsaV3_2G034610	CsaV3_5G001700	CsaV3_3G016160
CsaV3_4G034710	CsaV3_4G037000	CsaV3_4G034710			CsaV3_4G003950	CsaV3_6G040760		CsaV3_3G002780	CsaV3_4G005780	CsaV3_5G035830	CsaV3_2G002310	CsaV3_3G007090	CsaV3_3G011240	CsaV3_4G037000	CsaV3_7G025650		CsaV3_4G003720	CsaV3_6G038310		CsaV3_3G006980	CsaV3_4G010050	CsaV3_6G002010	CsaV3_2G013170	CsaV3_3G037720	CsaV3_3G019100	CsaV3_4G000300	CsaV3_1G033150	CsaV3_5G006610
CsaV3_4G034850	CsaV3_4G037270	CsaV3_4G034850			CsaV3_4G003990	CsaV3_6G040930		CsaV3_3G002860	CsaV3_4G005840	CsaV3_5G035880	CsaV3_2G002350	CsaV3_3G007260	CsaV3_3G011480	CsaV3_4G037270	CsaV3_7G026140		CsaV3_4G003810	CsaV3_6G038430		CsaV3_3G007090	CsaV3_4G010160	CsaV3_6G002530	CsaV3_2G013210	CsaV3_3G037850	CsaV3_3G019170	CsaV3_3G012810	CsaV3_3G049770	CsaV3_5G021820
CsaV3_4G035190	CsaV3_4G037580	CsaV3_4G035190			CsaV3_4G004210	CsaV3_6G041130		CsaV3_3G002870	CsaV3_4G005920	CsaV3_5G035920	CsaV3_2G002400	CsaV3_3G007520	CsaV3_3G011520	CsaV3_4G037580	CsaV3_7G026400		CsaV3_4G003820	CsaV3_6G038570		CsaV3_3G007260	CsaV3_4G010510	CsaV3_6G002620	CsaV3_2G013230	CsaV3_3G037860	CsaV3_3G019210	CsaV3_3G016040	CsaV3_6G002230	CsaV3_UNG111850
CsaV3_4G035560	CsaV3_4G037770	CsaV3_4G035560			CsaV3_4G004870	CsaV3_6G041140		CsaV3_3G002880	CsaV3_4G006080	CsaV3_5G035980	CsaV3_2G002450	CsaV3_3G008070	CsaV3_3G011560	CsaV3_4G037770	CsaV3_7G026880		CsaV3_4G003890	CsaV3_6G039490		CsaV3_3G007450	CsaV3_4G012050	CsaV3_6G002630	CsaV3_2G013300	CsaV3_3G037880	CsaV3_3G019220	CsaV3_1G015510	CsaV3_UNG208660	CsaV3_6G022550
CsaV3_4G035710	CsaV3_5G000340	CsaV3_4G035710			CsaV3_4G004900	CsaV3_6G041150		CsaV3_3G002950	CsaV3_4G006090	CsaV3_5G036190	CsaV3_2G002520	CsaV3_3G008090	CsaV3_3G011570	CsaV3_5G000340	CsaV3_7G028390		CsaV3_4G003990	CsaV3_6G039690		CsaV3_3G007520	CsaV3_4G012210	CsaV3_6G002640	CsaV3_2G013310	CsaV3_3G038010	CsaV3_3G019710	CsaV3_1G033670	CsaV3_7G031950	CsaV3_3G035330
CsaV3_4G035740	CsaV3_5G000350	CsaV3_4G035740			CsaV3_4G005240	CsaV3_6G041160		CsaV3_3G002970	CsaV3_4G006110	CsaV3_5G036200	CsaV3_2G002550	CsaV3_3G008100	CsaV3_3G011780	CsaV3_5G000350	CsaV3_7G028420		CsaV3_4G004210	CsaV3_6G039710		CsaV3_3G007780	CsaV3_4G013260	CsaV3_6G002650	CsaV3_2G013350	CsaV3_3G039000	CsaV3_3G019790	CsaV3_3G032550	CsaV3_2G003450	CsaV3_7G008220
CsaV3_4G035990	CsaV3_5G000600	CsaV3_4G035990			CsaV3_4G005360	CsaV3_6G041540		CsaV3_3G003230	CsaV3_4G006330	CsaV3_5G036550	CsaV3_2G002580	CsaV3_3G008150	CsaV3_3G011900	CsaV3_5G000600	CsaV3_7G029200		CsaV3_4G004350	CsaV3_6G039810		CsaV3_3G007960	CsaV3_4G013270	CsaV3_6G002670	CsaV3_2G013360	CsaV3_3G039150	CsaV3_3G020110	CsaV3_5G014880	CsaV3_3G020200	CsaV3_3G040160
CsaV3_4G036050	CsaV3_5G001010	CsaV3_4G036050			CsaV3_4G005590	CsaV3_6G042310		CsaV3_3G003330	CsaV3_4G007050	CsaV3_5G036570	CsaV3_2G002660	CsaV3_3G008480	CsaV3_3G011920	CsaV3_5G001010	CsaV3_7G029210		CsaV3_4G004740	CsaV3_6G039900		CsaV3_3G008050	CsaV3_4G013300	CsaV3_6G003280	CsaV3_2G013370	CsaV3_3G039320	CsaV3_3G020240	CsaV3_3G004660	CsaV3_2G029400	CsaV3_7G006350
CsaV3_4G036300	CsaV3_5G001030	CsaV3_4G036300			CsaV3_4G005780	CsaV3_6G042380		CsaV3_3G003380	CsaV3_4G007140	CsaV3_5G036580	CsaV3_2G002720	CsaV3_3G008590	CsaV3_3G012000	CsaV3_5G001030	CsaV3_7G030110		CsaV3_4G004750	CsaV3_6G040330		CsaV3_3G008070	CsaV3_4G013520	CsaV3_6G003960	CsaV3_2G013420	CsaV3_3G039330	CsaV3_3G020330	CsaV3_3G036680	CsaV3_4G024090	CsaV3_6G032370
CsaV3_4G036630	CsaV3_5G001300	CsaV3_4G036630			CsaV3_4G005840	CsaV3_6G042660		CsaV3_3G003460	CsaV3_4G007680	CsaV3_5G036740	CsaV3_2G002780	CsaV3_3G008750	CsaV3_3G012120	CsaV3_5G001300	CsaV3_7G030280		CsaV3_4G004820	CsaV3_6G040390		CsaV3_3G008220	CsaV3_4G014610	CsaV3_6G005020	CsaV3_2G013480	CsaV3_3G039410	CsaV3_3G020810	CsaV3_1G030170	CsaV3_4G027810	CsaV3_6G050170
CsaV3_4G036740	CsaV3_5G001420	CsaV3_4G036740			CsaV3_4G005920	CsaV3_6G042740		CsaV3_3G003480	CsaV3_4G007920	CsaV3_5G036750	CsaV3_2G002860	CsaV3_3G008850	CsaV3_3G012180	CsaV3_5G001420	CsaV3_7G030380		CsaV3_4G004900	CsaV3_6G040450		CsaV3_3G008290	CsaV3_4G014690	CsaV3_6G005570	CsaV3_2G013530	CsaV3_3G039770	CsaV3_3G020880	CsaV3_7G025190	CsaV3_7G031600	CsaV3_3G032430
CsaV3_4G036890	CsaV3_5G001480	CsaV3_4G036890			CsaV3_4G006020	CsaV3_6G043630		CsaV3_3G003700	CsaV3_4G008020	CsaV3_5G036860	CsaV3_2G002870	CsaV3_3G009240	CsaV3_3G012710	CsaV3_5G001480	CsaV3_7G030440		CsaV3_4G005260	CsaV3_6G040930		CsaV3_3G008630	CsaV3_4G014880	CsaV3_6G005990	CsaV3_2G013830	CsaV3_3G039930	CsaV3_3G021000	CsaV3_2G033050	CsaV3_7G029960	CsaV3_4G009610
CsaV3_4G037770	CsaV3_5G001750	CsaV3_4G037770			CsaV3_4G006080	CsaV3_6G043930		CsaV3_3G004010	CsaV3_4G008200	CsaV3_5G037860	CsaV3_2G002950	CsaV3_3G009330	CsaV3_3G012760	CsaV3_5G001750	CsaV3_7G030460		CsaV3_4G005590	CsaV3_6G041960		CsaV3_3G008670	CsaV3_4G017700	CsaV3_6G006210	CsaV3_2G013880	CsaV3_3G040150	CsaV3_3G021190	CsaV3_5G031080	CsaV3_UNG208720	CsaV3_1G037180
CsaV3_4G037790	CsaV3_5G001960	CsaV3_4G037790			CsaV3_4G006090	CsaV3_6G044040		CsaV3_3G004030	CsaV3_4G009570	CsaV3_5G038010	CsaV3_2G003000	CsaV3_3G009430	CsaV3_3G012890	CsaV3_5G001960	CsaV3_7G030490		CsaV3_4G005780	CsaV3_6G042280		CsaV3_3G008750	CsaV3_4G023250	CsaV3_6G006520	CsaV3_2G014150	CsaV3_3G040160	CsaV3_3G021210	CsaV3_4G000360	CsaV3_4G027240	CsaV3_7G031380
CsaV3_4G038020	CsaV3_5G002020	CsaV3_4G038020			CsaV3_4G006110	CsaV3_6G044250		CsaV3_3G004040	CsaV3_4G009590	CsaV3_5G038030	CsaV3_2G003010	CsaV3_3G009510	CsaV3_3G012910	CsaV3_5G002020	CsaV3_7G030690		CsaV3_4G006090	CsaV3_6G042310		CsaV3_3G008760	CsaV3_4G023510	CsaV3_6G006560	CsaV3_2G014160	CsaV3_3G040180	CsaV3_3G021240	CsaV3_7G029450	CsaV3_5G018630	CsaV3_2G008770
CsaV3_5G000350	CsaV3_5G002070	CsaV3_5G000350			CsaV3_4G006280	CsaV3_6G044270		CsaV3_3G004090	CsaV3_4G009600	CsaV3_5G038040	CsaV3_2G003020	CsaV3_3G009600	CsaV3_3G012970	CsaV3_5G002070	CsaV3_7G030860		CsaV3_4G006280	CsaV3_6G042660		CsaV3_3G009450	CsaV3_4G023590	CsaV3_6G007050	CsaV3_2G014170	CsaV3_3G040190	CsaV3_3G021460	CsaV3_1G034580	CsaV3_1G009680	CsaV3_1G003670
CsaV3_5G000820	CsaV3_5G002180	CsaV3_5G000820			CsaV3_4G007040	CsaV3_6G045200		CsaV3_3G004130	CsaV3_4G010050	CsaV3_5G038140	CsaV3_2G003140	CsaV3_3G009720	CsaV3_3G013110	CsaV3_5G002180	CsaV3_7G031270		CsaV3_4G006410	CsaV3_6G042740		CsaV3_3G009600	CsaV3_4G023610	CsaV3_6G007520	CsaV3_2G014190	CsaV3_3G040240	CsaV3_3G021480	CsaV3_3G021380	CsaV3_3G020420	CsaV3_4G006480
CsaV3_5G000830	CsaV3_5G002190	CsaV3_5G000830			CsaV3_4G007050	CsaV3_6G045740		CsaV3_3G004480	CsaV3_4G010160	CsaV3_5G038250	CsaV3_2G003150	CsaV3_3G009740	CsaV3_3G013280	CsaV3_5G002190	CsaV3_7G031290		CsaV3_4G006510	CsaV3_6G043490		CsaV3_3G009740	CsaV3_4G023620	CsaV3_6G008080	CsaV3_2G014200	CsaV3_3G040250	CsaV3_3G021490	CsaV3_3G012150	CsaV3_2G001750	CsaV3_3G042830
CsaV3_5G001070	CsaV3_5G002430	CsaV3_5G001070			CsaV3_4G007140	CsaV3_6G045760		CsaV3_3G004610	CsaV3_4G010510	CsaV3_5G038570	CsaV3_2G003160	CsaV3_3G009870	CsaV3_3G013290	CsaV3_5G002430	CsaV3_7G031380		CsaV3_4G006540	CsaV3_6G043630		CsaV3_3G009870	CsaV3_4G023640	CsaV3_6G008210	CsaV3_2G014310	CsaV3_3G040340	CsaV3_3G021920	CsaV3_5G031400	CsaV3_3G042470	CsaV3_4G027080
CsaV3_5G001170	CsaV3_5G002440	CsaV3_5G001170			CsaV3_4G007260	CsaV3_6G045840		CsaV3_3G004620	CsaV3_4G012050	CsaV3_5G038670	CsaV3_2G003170	CsaV3_3G010090	CsaV3_3G013380	CsaV3_5G002440	CsaV3_7G032350		CsaV3_4G006580	CsaV3_6G043720		CsaV3_3G010300	CsaV3_4G023670	CsaV3_6G008960	CsaV3_2G014350	CsaV3_3G040600	CsaV3_3G021990	CsaV3_6G052570	CsaV3_3G039790	CsaV3_6G042950
CsaV3_5G001300	CsaV3_5G002480	CsaV3_5G001300			CsaV3_4G007380	CsaV3_6G046550		CsaV3_3G004660	CsaV3_4G013260	CsaV3_6G000240	CsaV3_2G003210	CsaV3_3G011100	CsaV3_3G013390	CsaV3_5G002480	CsaV3_7G032360		CsaV3_4G006600	CsaV3_6G043930		CsaV3_3G010950	CsaV3_4G023820	CsaV3_6G009760	CsaV3_2G014360	CsaV3_3G040700	CsaV3_3G022150	CsaV3_6G004010	CsaV3_3G021660	CsaV3_2G016510
CsaV3_5G001430	CsaV3_5G002710	CsaV3_5G001430			CsaV3_4G007680	CsaV3_6G047230		CsaV3_3G004940	CsaV3_4G013300	CsaV3_6G000610	CsaV3_2G003310	CsaV3_3G011190	CsaV3_3G013420	CsaV3_5G002710	CsaV3_7G033060		CsaV3_4G007140	CsaV3_6G043940		CsaV3_3G011100	CsaV3_4G023830	CsaV3_6G009940	CsaV3_2G014460	CsaV3_3G040830	CsaV3_3G022160	CsaV3_6G012540	CsaV3_5G026200	CsaV3_2G031480
CsaV3_5G001480	CsaV3_5G002930	CsaV3_5G001480			CsaV3_4G007920	CsaV3_6G047240		CsaV3_3G004980	CsaV3_4G014690	CsaV3_6G000910	CsaV3_2G003410	CsaV3_3G011450	CsaV3_3G013460	CsaV3_5G002930	CsaV3_7G034880		CsaV3_4G007180	CsaV3_6G044040		CsaV3_3G011170	CsaV3_4G023950	CsaV3_6G009990	CsaV3_2G014490	CsaV3_3G041230	CsaV3_3G022210	CsaV3_6G017370	CsaV3_1G006720	CsaV3_4G004640
CsaV3_5G001650	CsaV3_5G003310	CsaV3_5G001650			CsaV3_4G008020	CsaV3_6G047450		CsaV3_3G005000	CsaV3_4G017700	CsaV3_6G000970	CsaV3_2G003450	CsaV3_3G011460	CsaV3_3G013570	CsaV3_5G003310	CsaV3_7G035130		CsaV3_4G007380	CsaV3_6G044250		CsaV3_3G011300	CsaV3_4G024120	CsaV3_6G012340	CsaV3_2G014500	CsaV3_3G041420	CsaV3_3G022250	CsaV3_3G031500	CsaV3_3G029930	CsaV3_6G034010
CsaV3_5G001680	CsaV3_5G003470	CsaV3_5G001680			CsaV3_4G008200	CsaV3_6G047720		CsaV3_3G005060	CsaV3_4G023250	CsaV3_6G000980	CsaV3_2G003460	CsaV3_3G011470	CsaV3_3G013730	CsaV3_5G003470	CsaV3_7G035360		CsaV3_4G007490	CsaV3_6G044270		CsaV3_3G011400	CsaV3_4G024190	CsaV3_6G012580	CsaV3_2G014510	CsaV3_3G041450	CsaV3_3G022840	CsaV3_6G003450	CsaV3_4G008590	CsaV3_3G017290
CsaV3_5G002020	CsaV3_5G003490	CsaV3_5G002020			CsaV3_4G008330	CsaV3_6G048090		CsaV3_3G005170	CsaV3_4G023590	CsaV3_6G001160	CsaV3_2G003600	CsaV3_3G011490	CsaV3_3G013930	CsaV3_5G003490	CsaV3_7G035390		CsaV3_4G007680	CsaV3_6G044400		CsaV3_3G011460	CsaV3_4G024330	CsaV3_6G012600	CsaV3_2G014540	CsaV3_3G041480	CsaV3_3G022950	CsaV3_3G012710	CsaV3_6G043710	CsaV3_2G034700
CsaV3_5G002070	CsaV3_5G003840	CsaV3_5G002070			CsaV3_4G009000	CsaV3_6G048480		CsaV3_3G005340	CsaV3_4G023610	CsaV3_6G001310	CsaV3_2G003650	CsaV3_3G011530	CsaV3_3G014170	CsaV3_5G003840	CsaV3_UNG022130		CsaV3_4G007790	CsaV3_6G044440		CsaV3_3G011470	CsaV3_4G024650	CsaV3_6G012610	CsaV3_2G014600	CsaV3_3G041600	CsaV3_3G023340	CsaV3_7G004090	CsaV3_4G030630	CsaV3_1G011270
CsaV3_5G002190	CsaV3_5G004070	CsaV3_5G002190			CsaV3_4G009590	CsaV3_6G049230		CsaV3_3G005530	CsaV3_4G023630	CsaV3_6G001710	CsaV3_2G003730	CsaV3_3G011830	CsaV3_3G014180	CsaV3_5G004070	CsaV3_UNG054460		CsaV3_4G008080	CsaV3_6G044700		CsaV3_3G011500	CsaV3_4G024690	CsaV3_6G012860	CsaV3_2G014760	CsaV3_3G041610	CsaV3_3G023420	CsaV3_2G014820	CsaV3_6G036330	CsaV3_3G023420
CsaV3_5G002440	CsaV3_5G004120	CsaV3_5G002440			CsaV3_4G009780	CsaV3_6G049310		CsaV3_3G005710	CsaV3_4G023640	CsaV3_6G001930	CsaV3_2G003820	CsaV3_3G011840	CsaV3_3G014270	CsaV3_5G004120	CsaV3_UNG055470		CsaV3_4G008200	CsaV3_6G044930		CsaV3_3G011520	CsaV3_4G024790	CsaV3_6G012890	CsaV3_2G014820	CsaV3_3G041620	CsaV3_3G023600	CsaV3_2G034240	CsaV3_2G013090	CsaV3_6G051340
CsaV3_5G002970	CsaV3_5G004130	CsaV3_5G002970			CsaV3_4G009800	CsaV3_6G049410		CsaV3_3G005800	CsaV3_4G023650	CsaV3_6G002010	CsaV3_2G003830	CsaV3_3G012050	CsaV3_3G014770	CsaV3_5G004130	CsaV3_UNG060480		CsaV3_4G009060	CsaV3_6G045160		CsaV3_3G011560	CsaV3_4G024920	CsaV3_6G013020	CsaV3_2G014830	CsaV3_3G041750	CsaV3_3G023650	CsaV3_6G005990	CsaV3_2G028300	CsaV3_3G016370
CsaV3_5G003220	CsaV3_5G004140	CsaV3_5G003220			CsaV3_4G009950	CsaV3_6G049560		CsaV3_3G005900	CsaV3_4G023670	CsaV3_6G002530	CsaV3_2G003850	CsaV3_3G012100	CsaV3_3G014820	CsaV3_5G004140	CsaV3_UNG198500		CsaV3_4G009120	CsaV3_6G045740		CsaV3_3G011830	CsaV3_4G025190	CsaV3_6G013650	CsaV3_2G015000	CsaV3_3G041780	CsaV3_3G024830	CsaV3_3G001020	CsaV3_4G010200	CsaV3_3G049070
CsaV3_5G003310	CsaV3_5G004600	CsaV3_5G003310			CsaV3_4G010050	CsaV3_6G049770		CsaV3_3G005920	CsaV3_4G023680	CsaV3_6G002620	CsaV3_2G003860	CsaV3_3G012130	CsaV3_3G015040	CsaV3_5G004600			CsaV3_4G009140	CsaV3_6G047230		CsaV3_3G011840	CsaV3_4G025400	CsaV3_6G013670	CsaV3_2G015180	CsaV3_3G041810	CsaV3_3G024840	CsaV3_4G011820	CsaV3_1G040670	CsaV3_3G040820
CsaV3_5G003430	CsaV3_5G004700	CsaV3_5G003430			CsaV3_4G010160	CsaV3_6G049780		CsaV3_3G006040	CsaV3_4G023820	CsaV3_6G002670	CsaV3_2G003910	CsaV3_3G012150	CsaV3_3G015170	CsaV3_5G004700			CsaV3_4G009400	CsaV3_6G047450		CsaV3_3G011920	CsaV3_4G025630	CsaV3_6G014940	CsaV3_2G015280	CsaV3_3G041820	CsaV3_3G025000	CsaV3_6G006110	CsaV3_1G011390	CsaV3_6G016750
CsaV3_5G003470	CsaV3_5G004960	CsaV3_5G003470			CsaV3_4G010510	CsaV3_6G049790		CsaV3_3G006120	CsaV3_4G023830	CsaV3_6G003280	CsaV3_2G003950	CsaV3_3G012170	CsaV3_3G015440	CsaV3_5G004960			CsaV3_4G009580	CsaV3_6G047720		CsaV3_3G012050	CsaV3_4G026040	CsaV3_6G014990	CsaV3_2G015420	CsaV3_3G042130	CsaV3_3G025010	CsaV3_7G004080	CsaV3_7G024720	CsaV3_5G038590
CsaV3_5G003480	CsaV3_5G005220	CsaV3_5G003480			CsaV3_4G010590	CsaV3_6G050010		CsaV3_3G006250	CsaV3_4G023840	CsaV3_6G004700	CsaV3_2G004030	CsaV3_3G012260	CsaV3_3G015450	CsaV3_5G005220			CsaV3_4G009590	CsaV3_6G048480		CsaV3_3G012120	CsaV3_4G026450	CsaV3_6G015080	CsaV3_2G015430	CsaV3_3G042140	CsaV3_3G026670	CsaV3_5G001010	CsaV3_5G011240	CsaV3_4G028700
CsaV3_5G003490	CsaV3_5G005230	CsaV3_5G003490			CsaV3_4G010610	CsaV3_6G050440		CsaV3_3G006310	CsaV3_4G023950	CsaV3_6G005100	CsaV3_2G004090	CsaV3_3G012270	CsaV3_3G015460	CsaV3_5G005230			CsaV3_4G009800	CsaV3_6G048560		CsaV3_3G012150	CsaV3_4G026530	CsaV3_6G015660	CsaV3_2G015490	CsaV3_3G042210	CsaV3_3G027160	CsaV3_2G035880	CsaV3_4G006160	CsaV3_3G011620
CsaV3_5G003510	CsaV3_5G005240	CsaV3_5G003510			CsaV3_4G011800	CsaV3_6G050730		CsaV3_3G006440	CsaV3_4G024090	CsaV3_6G005300	CsaV3_2G004180	CsaV3_3G012290	CsaV3_3G015500	CsaV3_5G005240			CsaV3_4G010050	CsaV3_6G048630		CsaV3_3G012170	CsaV3_4G026660	CsaV3_6G016030	CsaV3_2G015730	CsaV3_3G042290	CsaV3_3G027550	CsaV3_4G023620	CsaV3_3G044640	CsaV3_1G040410
CsaV3_5G003840	CsaV3_5G005480	CsaV3_5G003840			CsaV3_4G012050	CsaV3_6G050950		CsaV3_3G006560	CsaV3_4G024190	CsaV3_6G005890	CsaV3_2G004190	CsaV3_3G012430	CsaV3_3G015580	CsaV3_5G005480			CsaV3_4G010160	CsaV3_6G048830		CsaV3_3G012270	CsaV3_4G026930	CsaV3_6G016090	CsaV3_2G015780	CsaV3_3G042420	CsaV3_3G027560	CsaV3_5G027270	CsaV3_1G043740	CsaV3_7G005810
CsaV3_5G003920	CsaV3_5G005700	CsaV3_5G003920			CsaV3_4G014690	CsaV3_6G051230		CsaV3_3G006650	CsaV3_4G024330	CsaV3_6G005990	CsaV3_2G004210	CsaV3_3G012440	CsaV3_3G015590	CsaV3_5G005700			CsaV3_4G010380	CsaV3_6G049310		CsaV3_3G012440	CsaV3_4G027000	CsaV3_6G016250	CsaV3_2G015830	CsaV3_3G042480	CsaV3_3G027830	CsaV3_3G011780	CsaV3_6G044890	CsaV3_4G002160
CsaV3_5G004050	CsaV3_5G006290	CsaV3_5G004050			CsaV3_4G014780	CsaV3_6G051240		CsaV3_3G006720	CsaV3_4G024650	CsaV3_6G006210	CsaV3_2G004220	CsaV3_3G012450	CsaV3_3G015640	CsaV3_5G006290			CsaV3_4G011710	CsaV3_6G049560		CsaV3_3G012490	CsaV3_4G027100	CsaV3_6G016610	CsaV3_2G015840	CsaV3_3G042590	CsaV3_3G027970	CsaV3_6G046220	CsaV3_6G034190	CsaV3_3G032580
CsaV3_5G004130	CsaV3_5G006670	CsaV3_5G004130			CsaV3_4G014800	CsaV3_6G051290		CsaV3_3G006790	CsaV3_4G024790	CsaV3_6G006560	CsaV3_2G004250	CsaV3_3G012490	CsaV3_3G015670	CsaV3_5G006670			CsaV3_4G011980	CsaV3_6G049750		CsaV3_3G012780	CsaV3_4G027530	CsaV3_6G016930	CsaV3_2G015850	CsaV3_3G042980	CsaV3_3G028000	CsaV3_7G030240	CsaV3_5G030440	CsaV3_7G002880
CsaV3_5G004140	CsaV3_5G008210	CsaV3_5G004140			CsaV3_4G017700	CsaV3_6G051310		CsaV3_3G006820	CsaV3_4G024950	CsaV3_6G006670	CsaV3_2G004320	CsaV3_3G012700	CsaV3_3G015770	CsaV3_5G008210			CsaV3_4G012050	CsaV3_6G049780		CsaV3_3G012890	CsaV3_4G027850	CsaV3_6G017370	CsaV3_2G015900	CsaV3_3G043060	CsaV3_3G028110	CsaV3_5G033860	CsaV3_5G010910	CsaV3_6G049050
CsaV3_5G004300	CsaV3_5G008280	CsaV3_5G004300			CsaV3_4G022070	CsaV3_6G052490		CsaV3_3G006850	CsaV3_4G025190	CsaV3_6G006950	CsaV3_2G004430	CsaV3_3G012720	CsaV3_3G015840	CsaV3_5G008280			CsaV3_4G013520	CsaV3_6G049790		CsaV3_3G012910	CsaV3_4G028130	CsaV3_6G018670	CsaV3_2G015990	CsaV3_3G043170	CsaV3_3G028120	CsaV3_6G047720	CsaV3_2G019610	CsaV3_1G012540
CsaV3_5G004510	CsaV3_5G008420	CsaV3_5G004510			CsaV3_4G023250	CsaV3_6G052560		CsaV3_3G006930	CsaV3_4G025360	CsaV3_6G006960	CsaV3_2G004690	CsaV3_3G012810	CsaV3_3G016010	CsaV3_5G008420			CsaV3_4G014690	CsaV3_6G050010		CsaV3_3G012930	CsaV3_4G028320	CsaV3_6G019070	CsaV3_2G016110	CsaV3_3G043210	CsaV3_3G028230	CsaV3_1G002410	CsaV3_2G018050	CsaV3_7G029710
CsaV3_5G004600	CsaV3_5G008520	CsaV3_5G004600			CsaV3_4G023470	CsaV3_6G052570		CsaV3_3G006980	CsaV3_4G025370	CsaV3_6G006970	CsaV3_2G004730	CsaV3_3G012950	CsaV3_3G016170	CsaV3_5G008520			CsaV3_4G014700	CsaV3_6G050260		CsaV3_3G012950	CsaV3_4G028560	CsaV3_6G022110	CsaV3_2G016310	CsaV3_3G043410	CsaV3_3G028350	CsaV3_7G032030	CsaV3_6G031030	CsaV3_5G033610
CsaV3_5G004740	CsaV3_5G008540	CsaV3_5G004740			CsaV3_4G023490	CsaV3_7G000030		CsaV3_3G007000	CsaV3_4G025400	CsaV3_6G006990	CsaV3_2G004770	CsaV3_3G013030	CsaV3_3G016190	CsaV3_5G008540			CsaV3_4G014780	CsaV3_6G050440		CsaV3_3G012960	CsaV3_4G029410	CsaV3_6G023830	CsaV3_2G016320	CsaV3_3G043480	CsaV3_3G028380	CsaV3_2G035570	CsaV3_4G007360	CsaV3_1G002840
CsaV3_5G004960	CsaV3_5G008650	CsaV3_5G004960			CsaV3_4G023590	CsaV3_7G000100		CsaV3_3G007090	CsaV3_4G025630	CsaV3_6G007560	CsaV3_2G004830	CsaV3_3G013140	CsaV3_3G016210	CsaV3_5G008650			CsaV3_4G017700	CsaV3_6G050730		CsaV3_3G013030	CsaV3_4G029690	CsaV3_6G028400	CsaV3_2G016380	CsaV3_3G043510	CsaV3_3G030180	CsaV3_7G028390	CsaV3_4G026690	CsaV3_3G006380
CsaV3_5G004980	CsaV3_5G008950	CsaV3_5G004980			CsaV3_4G023610	CsaV3_7G000720		CsaV3_3G007450	CsaV3_4G026450	CsaV3_6G007680	CsaV3_2G004840	CsaV3_3G013450	CsaV3_3G016510	CsaV3_5G008950			CsaV3_4G022070	CsaV3_6G050850		CsaV3_3G013140	CsaV3_4G029740	CsaV3_6G031130	CsaV3_2G016410	CsaV3_3G043760	CsaV3_3G030430	CsaV3_4G004740	CsaV3_6G035870	CsaV3_1G004040
CsaV3_5G005230	CsaV3_5G008960	CsaV3_5G005230			CsaV3_4G023640	CsaV3_7G001130		CsaV3_3G007750	CsaV3_4G026530	CsaV3_6G008080	CsaV3_2G004850	CsaV3_3G013630	CsaV3_3G016530	CsaV3_5G008960			CsaV3_4G022170	CsaV3_6G050950		CsaV3_3G013180	CsaV3_4G029960	CsaV3_6G031350	CsaV3_2G016470	CsaV3_3G044110	CsaV3_3G030440	CsaV3_4G017650	CsaV3_2G001200	CsaV3_7G022110
CsaV3_5G005240	CsaV3_5G010180	CsaV3_5G005240			CsaV3_4G023650	CsaV3_7G001530		CsaV3_3G007850	CsaV3_4G026780	CsaV3_6G008960	CsaV3_2G004860	CsaV3_3G013660	CsaV3_3G016650	CsaV3_5G010180			CsaV3_4G023250	CsaV3_6G051020		CsaV3_3G013280	CsaV3_4G030020	CsaV3_6G031690	CsaV3_2G016510	CsaV3_3G044160	CsaV3_3G030690	CsaV3_2G001870	CsaV3_3G033990	CsaV3_1G031400
CsaV3_5G005950	CsaV3_5G010400	CsaV3_5G005950			CsaV3_4G023670	CsaV3_7G002950		CsaV3_3G008050	CsaV3_4G026930	CsaV3_6G009090	CsaV3_2G004910	CsaV3_3G014000	CsaV3_3G016700	CsaV3_5G010400			CsaV3_4G023510	CsaV3_6G051230		CsaV3_3G013380	CsaV3_4G030100	CsaV3_6G031720	CsaV3_2G016560	CsaV3_3G044170	CsaV3_3G030710	CsaV3_3G014030	CsaV3_6G016130	CsaV3_4G006590
CsaV3_5G006670	CsaV3_5G010470	CsaV3_5G006670			CsaV3_4G023680	CsaV3_7G002960		CsaV3_3G008070	CsaV3_4G027000	CsaV3_6G009760	CsaV3_2G004980	CsaV3_3G014020	CsaV3_3G016740	CsaV3_5G010470			CsaV3_4G023590	CsaV3_6G051290		CsaV3_3G013390	CsaV3_4G030710	CsaV3_6G032030	CsaV3_2G016640	CsaV3_3G044180	CsaV3_3G030720	CsaV3_3G034510	CsaV3_4G030810	CsaV3_3G026670
CsaV3_5G008170	CsaV3_5G010550	CsaV3_5G008170			CsaV3_4G023820	CsaV3_7G003150		CsaV3_3G008090	CsaV3_4G027100	CsaV3_6G009930	CsaV3_2G005010	CsaV3_3G014030	CsaV3_3G016930	CsaV3_5G010550			CsaV3_4G023610	CsaV3_6G051310		CsaV3_3G013660	CsaV3_4G031770	CsaV3_6G033750	CsaV3_2G016750	CsaV3_3G044190	CsaV3_3G031040	CsaV3_6G044250	CsaV3_6G044450	CsaV3_6G049370
CsaV3_5G008520	CsaV3_5G010560	CsaV3_5G008520			CsaV3_4G023830	CsaV3_7G003510		CsaV3_3G008200	CsaV3_4G027320	CsaV3_6G009940	CsaV3_2G005030	CsaV3_3G014160	CsaV3_3G017330	CsaV3_5G010560			CsaV3_4G023640	CsaV3_6G051600		CsaV3_3G013730	CsaV3_4G031860	CsaV3_6G033790	CsaV3_2G016870	CsaV3_3G044210	CsaV3_3G031060	CsaV3_6G039900	CsaV3_1G039030	CsaV3_1G013840
CsaV3_5G008550	CsaV3_5G011080	CsaV3_5G008550			CsaV3_4G023910	CsaV3_7G003520		CsaV3_3G008220	CsaV3_4G028180	CsaV3_6G012340	CsaV3_2G005050	CsaV3_3G014440	CsaV3_3G017450	CsaV3_5G011080			CsaV3_4G023820	CsaV3_6G052560		CsaV3_3G013930	CsaV3_4G031970	CsaV3_6G034010	CsaV3_2G017030	CsaV3_3G044500	CsaV3_3G031160	CsaV3_6G031910	CsaV3_6G048380	CsaV3_5G002610
CsaV3_5G010400	CsaV3_5G011160	CsaV3_5G010400			CsaV3_4G023950	CsaV3_7G003630		CsaV3_3G008490	CsaV3_4G028370	CsaV3_6G012430	CsaV3_2G005060	CsaV3_3G014790	CsaV3_3G017460	CsaV3_5G011160			CsaV3_4G023920	CsaV3_6G052570		CsaV3_3G014020	CsaV3_4G032050	CsaV3_6G034340	CsaV3_2G017140	CsaV3_3G044690	CsaV3_3G031190	CsaV3_1G037450	CsaV3_UNG163230	CsaV3_UNG193490
CsaV3_5G010470	CsaV3_5G012450	CsaV3_5G010470			CsaV3_4G024000	CsaV3_7G003750		CsaV3_3G008580	CsaV3_4G028440	CsaV3_6G012540	CsaV3_2G005080	CsaV3_3G014920	CsaV3_3G017480	CsaV3_5G012450			CsaV3_4G023930	CsaV3_6G052580		CsaV3_3G014030	CsaV3_4G032090	CsaV3_6G034500	CsaV3_2G017200	CsaV3_3G044710	CsaV3_3G031500	CsaV3_7G030960	CsaV3_4G036300	CsaV3_1G030530
CsaV3_5G010550	CsaV3_5G012550	CsaV3_5G010550			CsaV3_4G024190	CsaV3_7G003810		CsaV3_3G008630	CsaV3_4G028560	CsaV3_6G012600	CsaV3_2G005140	CsaV3_3G015070	CsaV3_3G017490	CsaV3_5G012550			CsaV3_4G023950	CsaV3_6G053210		CsaV3_3G014160	CsaV3_4G032280	CsaV3_6G034530	CsaV3_2G017240	CsaV3_3G044740	CsaV3_3G031580	CsaV3_6G050950	CsaV3_7G035320	CsaV3_2G008530
CsaV3_5G010560	CsaV3_5G012800	CsaV3_5G010560			CsaV3_4G024270	CsaV3_7G003820		CsaV3_3G008670	CsaV3_4G029410	CsaV3_6G012830	CsaV3_2G005220	CsaV3_3G015200	CsaV3_3G017500	CsaV3_5G012800			CsaV3_4G024580	CsaV3_7G000030		CsaV3_3G014320	CsaV3_4G032400	CsaV3_6G035820	CsaV3_2G017310	CsaV3_3G044850	CsaV3_3G031640	CsaV3_1G040400	CsaV3_1G009120	CsaV3_3G034770
CsaV3_5G010710	CsaV3_5G012920	CsaV3_5G010710			CsaV3_4G024330	CsaV3_7G004100		CsaV3_3G008750	CsaV3_4G029690	CsaV3_6G012860	CsaV3_2G005280	CsaV3_3G015210	CsaV3_3G017650	CsaV3_5G012920			CsaV3_4G024650	CsaV3_7G000270		CsaV3_3G014440	CsaV3_4G032410	CsaV3_6G036380	CsaV3_2G017330	CsaV3_3G044940	CsaV3_3G031930	CsaV3_5G031640	CsaV3_1G032450	CsaV3_2G033820
CsaV3_5G011160	CsaV3_5G012930	CsaV3_5G011160			CsaV3_4G025190	CsaV3_7G004110		CsaV3_3G008760	CsaV3_4G029740	CsaV3_6G012890	CsaV3_2G005290	CsaV3_3G015290	CsaV3_3G017970	CsaV3_5G012930			CsaV3_4G025610	CsaV3_7G000700		CsaV3_3G014570	CsaV3_4G032430	CsaV3_6G036540	CsaV3_2G017460	CsaV3_3G045010	CsaV3_3G032130	CsaV3_6G000910	CsaV3_UNG210320	CsaV3_7G002990
CsaV3_5G011220	CsaV3_5G013160	CsaV3_5G011220			CsaV3_4G025200	CsaV3_7G005720		CsaV3_3G009330	CsaV3_4G029960	CsaV3_6G013650	CsaV3_2G005300	CsaV3_3G015620	CsaV3_3G017980	CsaV3_5G013160			CsaV3_4G025700	CsaV3_7G000720		CsaV3_3G014780	CsaV3_4G032550	CsaV3_6G037370	CsaV3_2G017660	CsaV3_3G045280	CsaV3_3G032220	CsaV3_5G027330	CsaV3_3G018550	CsaV3_4G005090
CsaV3_5G012920	CsaV3_5G013360	CsaV3_5G012920			CsaV3_4G025250	CsaV3_7G005750		CsaV3_3G009740	CsaV3_4G030020	CsaV3_6G014190	CsaV3_2G005360	CsaV3_3G016030	CsaV3_3G018330	CsaV3_5G013360			CsaV3_4G025770	CsaV3_7G001130		CsaV3_3G014820	CsaV3_4G032880	CsaV3_6G037400	CsaV3_2G017720	CsaV3_3G045320	CsaV3_3G032280	CsaV3_2G011240	CsaV3_5G003870	CsaV3_3G040180
CsaV3_5G012930	CsaV3_5G014390	CsaV3_5G012930			CsaV3_4G025360	CsaV3_7G006010		CsaV3_3G009850	CsaV3_4G030710	CsaV3_6G014240	CsaV3_2G006370	CsaV3_3G016040	CsaV3_3G019090	CsaV3_5G014390			CsaV3_4G026040	CsaV3_7G001540		CsaV3_3G014830	CsaV3_4G032890	CsaV3_6G037820	CsaV3_2G017760	CsaV3_3G045570	CsaV3_3G032520	CsaV3_5G034560	CsaV3_1G029480	CsaV3_6G006040
CsaV3_5G013360	CsaV3_5G014630	CsaV3_5G013360			CsaV3_4G025370	CsaV3_7G006200		CsaV3_3G009870	CsaV3_4G030930	CsaV3_6G014280	CsaV3_2G006380	CsaV3_3G016060	CsaV3_3G019100	CsaV3_5G014630			CsaV3_4G026130	CsaV3_7G001870		CsaV3_3G014920	CsaV3_4G032990	CsaV3_6G037830	CsaV3_2G017800	CsaV3_3G045580	CsaV3_3G032580	CsaV3_6G041490	CsaV3_6G048200	CsaV3_3G013770
CsaV3_5G013840	CsaV3_5G014880	CsaV3_5G013840			CsaV3_4G025610	CsaV3_7G006230		CsaV3_3G009880	CsaV3_4G031770	CsaV3_6G014930	CsaV3_2G006390	CsaV3_3G016090	CsaV3_3G019160	CsaV3_5G014880			CsaV3_4G026490	CsaV3_7G002930		CsaV3_3G015200	CsaV3_4G033330	CsaV3_6G038000	CsaV3_2G017840	CsaV3_3G045710	CsaV3_3G032750	CsaV3_5G000220	CsaV3_4G030920	CsaV3_3G005810
CsaV3_5G014390	CsaV3_5G014960	CsaV3_5G014390			CsaV3_4G025700	CsaV3_7G006260		CsaV3_3G009990	CsaV3_4G031860	CsaV3_6G014940	CsaV3_2G006420	CsaV3_3G016220	CsaV3_3G019170	CsaV3_5G014960			CsaV3_4G026530	CsaV3_7G002950		CsaV3_3G015290	CsaV3_4G033560	CsaV3_6G038150	CsaV3_2G017970	CsaV3_3G045750	CsaV3_3G032780	CsaV3_3G006370	CsaV3_1G012620	CsaV3_3G041780
CsaV3_5G014820	CsaV3_5G014970	CsaV3_5G014820			CsaV3_4G025770	CsaV3_7G006330		CsaV3_3G010090	CsaV3_4G031970	CsaV3_6G014990	CsaV3_2G006440	CsaV3_3G016310	CsaV3_3G019210	CsaV3_5G014970			CsaV3_4G026930	CsaV3_7G002980		CsaV3_3G015300	CsaV3_4G033850	CsaV3_6G038260	CsaV3_2G017980	CsaV3_3G045920	CsaV3_3G032860	CsaV3_3G006120	CsaV3_3G036710	CsaV3_3G021240
CsaV3_5G014880	CsaV3_5G014980	CsaV3_5G014880			CsaV3_4G026490	CsaV3_7G006370		CsaV3_3G010100	CsaV3_4G032090	CsaV3_6G015400	CsaV3_2G006470	CsaV3_3G016580	CsaV3_3G019220	CsaV3_5G014980			CsaV3_4G027020	CsaV3_7G003150		CsaV3_3G015330	CsaV3_4G034030	CsaV3_6G038480	CsaV3_2G018170	CsaV3_3G045940	CsaV3_3G033200	CsaV3_2G036660	CsaV3_UNG208980	CsaV3_3G046050
CsaV3_5G014970	CsaV3_5G015060	CsaV3_5G014970			CsaV3_4G026530	CsaV3_7G006380		CsaV3_3G010290	CsaV3_4G032400	CsaV3_6G015610	CsaV3_2G006610	CsaV3_3G016690	CsaV3_3G019710	CsaV3_5G015060			CsaV3_4G027100	CsaV3_7G003310		CsaV3_3G015440	CsaV3_4G034040	CsaV3_6G039090	CsaV3_2G018180	CsaV3_3G046410	CsaV3_3G033220	CsaV3_6G005340	CsaV3_6G044640	CsaV3_7G023270
CsaV3_5G014980	CsaV3_5G015070	CsaV3_5G014980			CsaV3_4G026930	CsaV3_7G007480		CsaV3_3G010300	CsaV3_4G032550	CsaV3_6G015660	CsaV3_2G006660	CsaV3_3G016950	CsaV3_3G019790	CsaV3_5G015070			CsaV3_4G027160	CsaV3_7G003520		CsaV3_3G015450	CsaV3_4G034050	CsaV3_6G039400	CsaV3_2G018190	CsaV3_3G046620	CsaV3_3G033420	CsaV3_4G036740	CsaV3_7G003890	CsaV3_4G037880
CsaV3_5G015070	CsaV3_5G015410	CsaV3_5G015070			CsaV3_4G027090	CsaV3_7G007580		CsaV3_3G010420	CsaV3_4G032880	CsaV3_6G016090	CsaV3_2G006760	CsaV3_3G017060	CsaV3_3G020070	CsaV3_5G015410			CsaV3_4G027170	CsaV3_7G003650		CsaV3_3G015580	CsaV3_4G034710	CsaV3_6G039530	CsaV3_2G019390	CsaV3_3G047030	CsaV3_3G033750	CsaV3_1G007330	CsaV3_3G041290	CsaV3_6G000930
CsaV3_5G015620	CsaV3_5G015620	CsaV3_5G015620			CsaV3_4G027100	CsaV3_7G007610		CsaV3_3G011100	CsaV3_4G032890	CsaV3_6G016250	CsaV3_2G006770	CsaV3_3G017150	CsaV3_3G020110	CsaV3_5G015620			CsaV3_4G027530	CsaV3_7G004090		CsaV3_3G015720	CsaV3_4G034750	CsaV3_6G039540	CsaV3_2G019430	CsaV3_3G047040	CsaV3_3G033780	CsaV3_5G002930	CsaV3_4G002680	CsaV3_6G002200
CsaV3_5G017110	CsaV3_5G023720	CsaV3_5G017110			CsaV3_4G027530	CsaV3_7G007640		CsaV3_3G011170	CsaV3_4G033240	CsaV3_6G016610	CsaV3_2G006830	CsaV3_3G017300	CsaV3_3G020330	CsaV3_5G023720			CsaV3_4G027750	CsaV3_7G004100		CsaV3_3G015840	CsaV3_4G035170	CsaV3_6G039600	CsaV3_2G019460	CsaV3_3G047050	CsaV3_3G034000	CsaV3_4G009120	CsaV3_3G023550	CsaV3_1G031950
CsaV3_5G017520	CsaV3_5G023740	CsaV3_5G017520			CsaV3_4G027750	CsaV3_7G007750		CsaV3_3G011460	CsaV3_4G033470	CsaV3_6G016910	CsaV3_2G007000	CsaV3_3G017380	CsaV3_3G020410	CsaV3_5G023740			CsaV3_4G027850	CsaV3_7G004110		CsaV3_3G016000	CsaV3_4G035370	CsaV3_6G039950	CsaV3_2G019540	CsaV3_3G047080	CsaV3_3G034040	CsaV3_1G008050	CsaV3_6G053170	CsaV3_6G049750
CsaV3_5G020300	CsaV3_5G023830	CsaV3_5G020300			CsaV3_4G028560	CsaV3_7G008180		CsaV3_3G011470	CsaV3_4G033560	CsaV3_6G017370	CsaV3_2G007270	CsaV3_3G017610	CsaV3_3G020420	CsaV3_5G023830			CsaV3_4G028130	CsaV3_7G005720		CsaV3_3G016040	CsaV3_4G035580	CsaV3_6G040380	CsaV3_2G019740	CsaV3_3G047160	CsaV3_3G034120	CsaV3_3G012170	CsaV3_6G046290	CsaV3_6G009570
CsaV3_5G020400	CsaV3_5G024200	CsaV3_5G020400			CsaV3_4G029670	CsaV3_7G008350		CsaV3_3G011490	CsaV3_4G033850	CsaV3_6G021970	CsaV3_2G007370	CsaV3_3G018080	CsaV3_3G020810	CsaV3_5G024200			CsaV3_4G028320	CsaV3_7G005750		CsaV3_3G016060	CsaV3_4G035690	CsaV3_6G040640	CsaV3_2G019780	CsaV3_3G047470	CsaV3_3G034160	CsaV3_7G030410	CsaV3_5G039760	CsaV3_3G013180
CsaV3_5G020760	CsaV3_5G024290	CsaV3_5G020760			CsaV3_4G029690	CsaV3_7G008900		CsaV3_3G011520	CsaV3_4G034040	CsaV3_6G022110	CsaV3_2G007410	CsaV3_3G018310	CsaV3_3G020880	CsaV3_5G024290			CsaV3_4G028440	CsaV3_7G006230		CsaV3_3G016090	CsaV3_4G035700	CsaV3_6G042830	CsaV3_2G019810	CsaV3_3G047570	CsaV3_3G034280	CsaV3_4G006270	CsaV3_3G008490	CsaV3_4G008570
CsaV3_5G023740	CsaV3_5G025120	CsaV3_5G023740			CsaV3_4G029740	CsaV3_7G010130		CsaV3_3G011560	CsaV3_4G034410	CsaV3_6G022510	CsaV3_2G007430	CsaV3_3G018410	CsaV3_3G021000	CsaV3_5G025120			CsaV3_4G029410	CsaV3_7G006370		CsaV3_3G016210	CsaV3_4G035710	CsaV3_6G042890	CsaV3_2G020880	CsaV3_3G047590	CsaV3_3G034340	CsaV3_1G039520	CsaV3_2G009140	CsaV3_7G030990
CsaV3_5G023830	CsaV3_5G025280	CsaV3_5G023830			CsaV3_4G029960	CsaV3_7G012650		CsaV3_3G011570	CsaV3_4G034500	CsaV3_6G023830	CsaV3_2G007440	CsaV3_3G018790	CsaV3_3G021190	CsaV3_5G025280			CsaV3_4G029690	CsaV3_7G006380		CsaV3_3G016510	CsaV3_4G036360	CsaV3_6G043010	CsaV3_2G022180	CsaV3_3G047680	CsaV3_3G034350	CsaV3_7G034140	CsaV3_3G028260	CsaV3_2G011570
CsaV3_5G025390	CsaV3_5G025390	CsaV3_5G025390			CsaV3_4G030550	CsaV3_7G013890		CsaV3_3G011700	CsaV3_4G034710	CsaV3_6G031130	CsaV3_2G007920	CsaV3_3G018920	CsaV3_3G021210	CsaV3_5G025390			CsaV3_4G029740	CsaV3_7G006720		CsaV3_3G016530	CsaV3_4G036400	CsaV3_6G043140	CsaV3_2G023210	CsaV3_3G048230	CsaV3_3G034400	CsaV3_5G034300	CsaV3_4G025370	CsaV3_7G024420
CsaV3_5G025930	CsaV3_5G025930	CsaV3_5G025930			CsaV3_4G030560	CsaV3_7G016200		CsaV3_3G011750	CsaV3_4G034860	CsaV3_6G031350	CsaV3_2G007940	CsaV3_3G018940	CsaV3_3G021430	CsaV3_5G025930			CsaV3_4G029960	CsaV3_7G007640		CsaV3_3G016600	CsaV3_4G036530	CsaV3_6G043240	CsaV3_2G023220	CsaV3_3G048240	CsaV3_3G034500	CsaV3_5G030850	CsaV3_6G051260	CsaV3_3G037530
CsaV3_5G026120	CsaV3_5G026300	CsaV3_5G026120			CsaV3_4G030710	CsaV3_7G018790		CsaV3_3G011840	CsaV3_4G035560	CsaV3_6G031690	CsaV3_2G007950	CsaV3_3G019020	CsaV3_3G021460	CsaV3_5G026300			CsaV3_4G030100	CsaV3_7G008140		CsaV3_3G016640	CsaV3_4G036630	CsaV3_6G043330	CsaV3_2G024320	CsaV3_3G048260	CsaV3_3G034510	CsaV3_7G003150	CsaV3_1G010540	CsaV3_6G008390
CsaV3_5G026130	CsaV3_5G026540	CsaV3_5G026130			CsaV3_4G030930	CsaV3_7G021810		CsaV3_3G011920	CsaV3_4G036360	CsaV3_6G031910	CsaV3_2G007960	CsaV3_3G020200	CsaV3_3G021480	CsaV3_5G026540			CsaV3_4G030140	CsaV3_7G008380		CsaV3_3G016760	CsaV3_4G036780	CsaV3_6G043830	CsaV3_2G024340	CsaV3_3G048270	CsaV3_3G034770	CsaV3_3G002840	CsaV3_1G040860	CsaV3_5G008440
CsaV3_5G026540	CsaV3_5G026570	CsaV3_5G026540			CsaV3_4G031250	CsaV3_7G024370		CsaV3_3G012000	CsaV3_4G036400	CsaV3_6G031980	CsaV3_2G008030	CsaV3_3G020580	CsaV3_3G021490	CsaV3_5G026570			CsaV3_4G030330	CsaV3_7G008440		CsaV3_3G016930	CsaV3_4G036890	CsaV3_6G044110	CsaV3_2G024400	CsaV3_3G048620	CsaV3_3G034810	CsaV3_7G029080	CsaV3_1G006960	CsaV3_3G043540
CsaV3_5G026550	CsaV3_5G026700	CsaV3_5G026550			CsaV3_4G031770	CsaV3_7G024770		CsaV3_3G012050	CsaV3_4G036530	CsaV3_6G032030	CsaV3_2G008050	CsaV3_3G020650	CsaV3_3G021640	CsaV3_5G026700			CsaV3_4G030340	CsaV3_7G008900		CsaV3_3G017060	CsaV3_4G037270	CsaV3_6G044290	CsaV3_2G024430	CsaV3_3G049220	CsaV3_3G034910	CsaV3_2G017720	CsaV3_4G006980	CsaV3_4G031240
CsaV3_5G026850	CsaV3_5G026750	CsaV3_5G026850			CsaV3_4G031860	CsaV3_7G024950		CsaV3_3G012100	CsaV3_4G036630	CsaV3_6G033750	CsaV3_2G008070	CsaV3_3G020920	CsaV3_3G021990	CsaV3_5G026750			CsaV3_4G030550	CsaV3_7G010130		CsaV3_3G017330	CsaV3_5G000530	CsaV3_6G044790	CsaV3_2G024450	CsaV3_3G049550	CsaV3_3G034940	CsaV3_1G043300	CsaV3_3G030410	CsaV3_3G017520
CsaV3_5G027150	CsaV3_5G026960	CsaV3_5G027150			CsaV3_4G032090	CsaV3_7G024960		CsaV3_3G012120	CsaV3_4G036780	CsaV3_6G034340	CsaV3_2G008100	CsaV3_3G021030	CsaV3_3G022180	CsaV3_5G026960			CsaV3_4G030560	CsaV3_7G011490		CsaV3_3G017380	CsaV3_5G000810	CsaV3_6G045560	CsaV3_2G024470	CsaV3_3G049710	CsaV3_3G035040	CsaV3_6G050560	CsaV3_6G006840	CsaV3_1G041780
CsaV3_5G027160	CsaV3_5G027160	CsaV3_5G027160			CsaV3_4G032280	CsaV3_7G024980		CsaV3_3G012150	CsaV3_4G036890	CsaV3_6G034500	CsaV3_2G008140	CsaV3_3G021370	CsaV3_3G022210	CsaV3_5G027160			CsaV3_4G030710	CsaV3_7G012650		CsaV3_3G017460	CsaV3_5G000890	CsaV3_6G045600	CsaV3_2G024660	CsaV3_3G049720	CsaV3_3G035190	CsaV3_1G035830	CsaV3_3G023710	CsaV3_3G028060
CsaV3_5G027400	CsaV3_5G027330	CsaV3_5G027400			CsaV3_4G032410	CsaV3_7G024990		CsaV3_3G012170	CsaV3_4G037920	CsaV3_6G034530	CsaV3_2G008160	CsaV3_3G021380	CsaV3_3G022230	CsaV3_5G027330			CsaV3_4G031250	CsaV3_7G018790		CsaV3_3G017480	CsaV3_5G001030	CsaV3_6G045630	CsaV3_2G024740	CsaV3_3G049810	CsaV3_3G035200	CsaV3_6G031720	CsaV3_5G026800	CsaV3_2G014350
CsaV3_5G027650	CsaV3_5G027400	CsaV3_5G027650			CsaV3_4G032430	CsaV3_7G025280		CsaV3_3G012260	CsaV3_5G000360	CsaV3_6G035820	CsaV3_2G008170	CsaV3_3G021400	CsaV3_3G022240	CsaV3_5G027400			CsaV3_4G031860	CsaV3_7G021810		CsaV3_3G017500	CsaV3_5G001140	CsaV3_6G046200	CsaV3_2G024830	CsaV3_4G000290	CsaV3_3G035220	CsaV3_4G004490	CsaV3_1G010860	CsaV3_6G023920
CsaV3_5G027840	CsaV3_5G027840	CsaV3_5G027840			CsaV3_4G032550	CsaV3_7G026140		CsaV3_3G012450	CsaV3_5G000810	CsaV3_6G036380	CsaV3_2G008210	CsaV3_3G021420	CsaV3_3G022840	CsaV3_5G027840			CsaV3_4G032020	CsaV3_7G024770		CsaV3_3G017520	CsaV3_5G001420	CsaV3_6G046900	CsaV3_2G024940	CsaV3_4G000310	CsaV3_3G035620	CsaV3_3G046150	CsaV3_UNG125970	CsaV3_5G003970
CsaV3_5G027850	CsaV3_5G027850	CsaV3_5G027850			CsaV3_4G032880	CsaV3_7G026270		CsaV3_3G012470	CsaV3_5G001010	CsaV3_6G036540	CsaV3_2G008220	CsaV3_3G021660	CsaV3_3G022950	CsaV3_5G027850			CsaV3_4G032090	CsaV3_7G024950		CsaV3_3G017610	CsaV3_5G001480	CsaV3_6G047360	CsaV3_2G024970	CsaV3_4G000320	CsaV3_3G035820	CsaV3_6G003480	CsaV3_5G008460	CsaV3_4G007690
CsaV3_5G028900	CsaV3_5G027970	CsaV3_5G028900			CsaV3_4G032890	CsaV3_7G026880		CsaV3_3G012490	CsaV3_5G001030	CsaV3_6G036900	CsaV3_2G008240	CsaV3_3G021800	CsaV3_3G023140	CsaV3_5G027970			CsaV3_4G032280	CsaV3_7G024960		CsaV3_3G017670	CsaV3_5G001650	CsaV3_6G047570	CsaV3_2G025000	CsaV3_4G000330	CsaV3_3G036070	CsaV3_2G035450	CsaV3_6G048640	CsaV3_4G034800
CsaV3_5G028950	CsaV3_5G028720	CsaV3_5G028950			CsaV3_4G033050	CsaV3_7G027060		CsaV3_3G012720	CsaV3_5G001410	CsaV3_6G037160	CsaV3_2G008280	CsaV3_3G021810	CsaV3_3G023340	CsaV3_5G028720			CsaV3_4G032400	CsaV3_7G024980		CsaV3_3G017900	CsaV3_5G002020	CsaV3_6G048230	CsaV3_2G025030	CsaV3_4G000340	CsaV3_3G036190	CsaV3_5G002550	CsaV3_1G038560	CsaV3_7G026760
CsaV3_5G029050	CsaV3_5G029170	CsaV3_5G029050			CsaV3_4G033060	CsaV3_7G027380		CsaV3_3G012730	CsaV3_5G001420	CsaV3_6G037170	CsaV3_2G008290	CsaV3_3G021920	CsaV3_3G023550	CsaV3_5G029170			CsaV3_4G032410	CsaV3_7G024990		CsaV3_3G017920	CsaV3_5G002190	CsaV3_6G048800	CsaV3_2G025220	CsaV3_4G000350	CsaV3_3G036380	CsaV3_1G046320	CsaV3_3G027360	CsaV3_1G014700
CsaV3_5G029060	CsaV3_5G029550	CsaV3_5G029060			CsaV3_4G033160	CsaV3_7G027610		CsaV3_3G012890	CsaV3_5G001430	CsaV3_6G037370	CsaV3_2G008380	CsaV3_3G022290	CsaV3_3G023600	CsaV3_5G029550			CsaV3_4G032420	CsaV3_7G026140		CsaV3_3G018080	CsaV3_5G002340	CsaV3_6G048960	CsaV3_2G025290	CsaV3_4G000360	CsaV3_3G036480	CsaV3_7G002850	CsaV3_6G050380	CsaV3_7G004220
CsaV3_5G029090	CsaV3_5G030090	CsaV3_5G029090			CsaV3_4G033240	CsaV3_7G027830		CsaV3_3G012910	CsaV3_5G002020	CsaV3_6G037820	CsaV3_2G008390	CsaV3_3G022370	CsaV3_3G023610	CsaV3_5G030090			CsaV3_4G032430	CsaV3_7G026270		CsaV3_3G018150	CsaV3_5G002450	CsaV3_6G049140	CsaV3_2G025390	CsaV3_4G000520	CsaV3_3G036700	CsaV3_6G004480	CsaV3_4G024570	CsaV3_3G045040
CsaV3_5G029170	CsaV3_5G030600	CsaV3_5G029170			CsaV3_4G033560	CsaV3_7G028420		CsaV3_3G012970	CsaV3_5G002190	CsaV3_6G037830	CsaV3_2G008430	CsaV3_3G022570	CsaV3_3G024830	CsaV3_5G030600			CsaV3_4G032550	CsaV3_7G026400		CsaV3_3G018310	CsaV3_5G003140	CsaV3_6G049180	CsaV3_2G025410	CsaV3_4G000630	CsaV3_3G037060	CsaV3_2G035030	CsaV3_6G038500	CsaV3_6G033900
CsaV3_5G029550	CsaV3_5G030660	CsaV3_5G029550			CsaV3_4G033600	CsaV3_7G028710		CsaV3_3G013030	CsaV3_5G003010	CsaV3_6G038000	CsaV3_2G008540	CsaV3_3G022960	CsaV3_3G024840	CsaV3_5G030660			CsaV3_4G032880	CsaV3_7G026880		CsaV3_3G018330	CsaV3_5G003220	CsaV3_6G049630	CsaV3_2G025430	CsaV3_4G000870	CsaV3_3G037150	CsaV3_7G029060	CsaV3_6G009280	CsaV3_1G012370
CsaV3_5G030040	CsaV3_5G031190	CsaV3_5G030040			CsaV3_4G033620	CsaV3_7G028780		CsaV3_3G013110	CsaV3_5G003140	CsaV3_6G038110	CsaV3_2G008550	CsaV3_3G023230	CsaV3_3G025000	CsaV3_5G031190			CsaV3_4G032890	CsaV3_7G027830		CsaV3_3G018960	CsaV3_5G003270	CsaV3_6G049880	CsaV3_2G025490	CsaV3_4G000920	CsaV3_3G037250	CsaV3_1G041400	CsaV3_2G035220	CsaV3_5G028890
CsaV3_5G030090	CsaV3_5G031350	CsaV3_5G030090			CsaV3_4G033840	CsaV3_7G029200		CsaV3_3G013120	CsaV3_5G003220	CsaV3_6G038530	CsaV3_2G008640	CsaV3_3G023240	CsaV3_3G026870	CsaV3_5G031350			CsaV3_4G033050	CsaV3_7G028410		CsaV3_3G019020	CsaV3_5G003400	CsaV3_6G050390	CsaV3_2G025520	CsaV3_4G000930	CsaV3_3G037320	CsaV3_4G002090	CsaV3_2G028810	CsaV3_6G042280
CsaV3_5G030600	CsaV3_5G031490	CsaV3_5G030600			CsaV3_4G033850	CsaV3_7G029210		CsaV3_3G013280	CsaV3_5G003270	CsaV3_6G038810	CsaV3_2G009060	CsaV3_3G023520	CsaV3_3G027160	CsaV3_5G031490			CsaV3_4G033060	CsaV3_7G028420		CsaV3_3G019050	CsaV3_5G003510	CsaV3_6G050880	CsaV3_2G025730	CsaV3_4G000940	CsaV3_3G037340	CsaV3_6G003620	CsaV3_1G000720	CsaV3_6G006650
CsaV3_5G030810	CsaV3_5G031640	CsaV3_5G030810			CsaV3_4G034040	CsaV3_7G029590		CsaV3_3G013380	CsaV3_5G003400	CsaV3_6G039090	CsaV3_2G009070	CsaV3_3G023620	CsaV3_3G027430	CsaV3_5G031640			CsaV3_4G033330	CsaV3_7G028760		CsaV3_3G019060	CsaV3_5G003800	CsaV3_6G051010	CsaV3_2G025800	CsaV3_4G000990	CsaV3_3G037380	CsaV3_6G045870	CsaV3_6G006050	CsaV3_3G044900
CsaV3_5G031350	CsaV3_5G031770	CsaV3_5G031350			CsaV3_4G034260	CsaV3_7G030110		CsaV3_3G013390	CsaV3_5G003800	CsaV3_6G039400	CsaV3_2G009140	CsaV3_3G023680	CsaV3_3G027480	CsaV3_5G031770			CsaV3_4G033420	CsaV3_7G028780		CsaV3_3G019100	CsaV3_5G004050	CsaV3_6G051760	CsaV3_2G025810	CsaV3_4G001080	CsaV3_3G038140	CsaV3_6G012270	CsaV3_3G035150	CsaV3_5G003890
CsaV3_5G031490	CsaV3_5G032220	CsaV3_5G031490			CsaV3_4G034320	CsaV3_7G030240		CsaV3_3G013450	CsaV3_5G003810	CsaV3_6G039530	CsaV3_2G009170	CsaV3_3G023720	CsaV3_3G027550	CsaV3_5G032220			CsaV3_4G033560	CsaV3_7G029200		CsaV3_3G019210	CsaV3_5G004070	CsaV3_6G051790	CsaV3_2G025880	CsaV3_4G001170	CsaV3_3G038150	CsaV3_1G000430	CsaV3_1G032480	CsaV3_6G043290
CsaV3_5G031570	CsaV3_5G032410	CsaV3_5G031570			CsaV3_4G034500	CsaV3_7G030340		CsaV3_3G013470	CsaV3_5G004050	CsaV3_6G039540	CsaV3_2G009180	CsaV3_3G025010	CsaV3_3G027560	CsaV3_5G032410			CsaV3_4G033620	CsaV3_7G029210		CsaV3_3G019790	CsaV3_5G004090	CsaV3_6G052380	CsaV3_2G026080	CsaV3_4G001620	CsaV3_3G038530	CsaV3_4G023920	CsaV3_1G009840	CsaV3_UNG106770
CsaV3_5G031630	CsaV3_5G032580	CsaV3_5G031630			CsaV3_4G034660	CsaV3_7G030380		CsaV3_3G013590	CsaV3_5G004080	CsaV3_6G039950	CsaV3_2G009410	CsaV3_3G026360	CsaV3_3G027830	CsaV3_5G032580			CsaV3_4G033850	CsaV3_7G030110		CsaV3_3G020240	CsaV3_5G004100	CsaV3_7G000740	CsaV3_2G026150	CsaV3_4G001740	CsaV3_3G038540	CsaV3_5G032500	CsaV3_2G030760	CsaV3_7G032400
CsaV3_5G031640	CsaV3_5G032620	CsaV3_5G031640			CsaV3_4G034710	CsaV3_7G030440		CsaV3_3G013660	CsaV3_5G004090	CsaV3_6G040140	CsaV3_2G009430	CsaV3_3G026520	CsaV3_3G027970	CsaV3_5G032620			CsaV3_4G034040	CsaV3_7G030380		CsaV3_3G020450	CsaV3_5G004120	CsaV3_7G000780	CsaV3_2G026210	CsaV3_4G001840	CsaV3_3G038820	CsaV3_1G030350	CsaV3_6G014180	CsaV3_2G006600
CsaV3_5G032070	CsaV3_5G033610	CsaV3_5G032070			CsaV3_4G035300	CsaV3_7G030510		CsaV3_3G013930	CsaV3_5G004100	CsaV3_6G040210	CsaV3_2G009640	CsaV3_3G026610	CsaV3_3G028000	CsaV3_5G033610			CsaV3_4G034050	CsaV3_7G030440		CsaV3_3G020460	CsaV3_5G004130	CsaV3_7G000790	CsaV3_2G026220	CsaV3_4G002030	CsaV3_3G038960	CsaV3_7G013830	CsaV3_3G046770	CsaV3_4G003440
CsaV3_5G032730	CsaV3_5G034010	CsaV3_5G032730			CsaV3_4G035500	CsaV3_7G030650		CsaV3_3G014000	CsaV3_5G004110	CsaV3_6G040940	CsaV3_2G009780	CsaV3_3G026630	CsaV3_3G028110	CsaV3_5G034010			CsaV3_4G034130	CsaV3_7G030690		CsaV3_3G020580	CsaV3_5G004140	CsaV3_7G001060	CsaV3_2G026330	CsaV3_4G002080	CsaV3_3G038980	CsaV3_1G046440	CsaV3_5G038250	CsaV3_4G034570
CsaV3_5G032810	CsaV3_5G034300	CsaV3_5G032810			CsaV3_4G035900	CsaV3_7G030690		CsaV3_3G014030	CsaV3_5G004120	CsaV3_6G041360	CsaV3_2G009860	CsaV3_3G026680	CsaV3_3G028120	CsaV3_5G034300			CsaV3_4G034250	CsaV3_7G031270		CsaV3_3G020650	CsaV3_5G004300	CsaV3_7G002400	CsaV3_2G026340	CsaV3_4G002090	CsaV3_3G038990	CsaV3_6G032040	CsaV3_3G035610	CsaV3_4G001700
CsaV3_5G034010	CsaV3_5G034360	CsaV3_5G034010			CsaV3_4G036120	CsaV3_7G031270		CsaV3_3G014160	CsaV3_5G004130	CsaV3_6G042830	CsaV3_2G009890	CsaV3_3G026700	CsaV3_3G028130	CsaV3_5G034360			CsaV3_4G034500	CsaV3_7G031720		CsaV3_3G020720	CsaV3_5G004430	CsaV3_7G002870	CsaV3_2G026370	CsaV3_4G002130	CsaV3_3G039060	CsaV3_1G006940	CsaV3_7G005660	CsaV3_1G041050
CsaV3_5G034280	CsaV3_5G034940	CsaV3_5G034280			CsaV3_4G036210	CsaV3_7G031290		CsaV3_3G014280	CsaV3_5G004140	CsaV3_6G042890	CsaV3_2G009950	CsaV3_3G026730	CsaV3_3G028260	CsaV3_5G034940			CsaV3_4G034510	CsaV3_7G032720		CsaV3_3G020860	CsaV3_5G004510	CsaV3_7G002920	CsaV3_2G026480	CsaV3_4G002160	CsaV3_3G039300	CsaV3_3G047130	CsaV3_3G032870	CsaV3_3G035840
CsaV3_5G034300	CsaV3_5G035150	CsaV3_5G034300			CsaV3_4G036360	CsaV3_7G031610		CsaV3_3G014320	CsaV3_5G004320	CsaV3_6G043010	CsaV3_2G010040	CsaV3_3G027290	CsaV3_3G028270	CsaV3_5G035150			CsaV3_4G034660	CsaV3_7G032730		CsaV3_3G021000	CsaV3_5G004600	CsaV3_7G003100	CsaV3_2G026510	CsaV3_4G002290	CsaV3_3G039400	CsaV3_1G013790	CsaV3_1G015500	CsaV3_2G007250
CsaV3_5G034360	CsaV3_5G035300	CsaV3_5G034360			CsaV3_4G036400	CsaV3_7G031720		CsaV3_3G014440	CsaV3_5G004510	CsaV3_6G043050	CsaV3_2G010060	CsaV3_3G027360	CsaV3_3G028350	CsaV3_5G035300			CsaV3_4G034710	CsaV3_7G032750		CsaV3_3G021200	CsaV3_5G004700	CsaV3_7G003180	CsaV3_2G026520	CsaV3_4G002300	CsaV3_3G039420	CsaV3_7G035130	CsaV3_6G031760	CsaV3_3G015720
CsaV3_5G035950	CsaV3_5G035510	CsaV3_5G035950			CsaV3_4G036680	CsaV3_7G032120		CsaV3_3G014780	CsaV3_5G004600	CsaV3_6G043240	CsaV3_2G010090	CsaV3_3G027450	CsaV3_3G028380	CsaV3_5G035510			CsaV3_4G034970	CsaV3_7G032760		CsaV3_3G021380	CsaV3_5G004830	CsaV3_7G003200	CsaV3_2G026610	CsaV3_4G002310	CsaV3_3G039640	CsaV3_3G000830	CsaV3_3G033640	CsaV3_4G005470
CsaV3_5G036580	CsaV3_5G036580	CsaV3_5G036580			CsaV3_4G036740	CsaV3_7G032720		CsaV3_3G014820	CsaV3_5G004700	CsaV3_6G043630	CsaV3_2G010110	CsaV3_3G027570	CsaV3_3G028530	CsaV3_5G036580			CsaV3_4G035300	CsaV3_7G033060		CsaV3_3G021400	CsaV3_5G004890	CsaV3_7G003490	CsaV3_2G026690	CsaV3_4G002320	CsaV3_3G039670	CsaV3_1G030110	CsaV3_UNG196500	CsaV3_UNG209950
CsaV3_5G038010	CsaV3_5G036830	CsaV3_5G038010			CsaV3_4G036890	CsaV3_7G032730		CsaV3_3G014900	CsaV3_5G004830	CsaV3_6G043830	CsaV3_2G010120	CsaV3_3G027690	CsaV3_3G029920	CsaV3_5G036830			CsaV3_4G035700	CsaV3_7G034050		CsaV3_3G021420	CsaV3_5G004900	CsaV3_7G004010	CsaV3_2G026770	CsaV3_4G002330	CsaV3_3G039980	CsaV3_5G030600	CsaV3_2G025830	CsaV3_3G017370
CsaV3_5G038380	CsaV3_5G037920	CsaV3_5G038380			CsaV3_4G037160	CsaV3_7G032760		CsaV3_3G014920	CsaV3_5G004890	CsaV3_6G044110	CsaV3_2G010130	CsaV3_3G027940	CsaV3_3G029930	CsaV3_5G037920			CsaV3_4G035740	CsaV3_7G034140		CsaV3_3G021430	CsaV3_5G004960	CsaV3_7G004170	CsaV3_2G026780	CsaV3_4G002890	CsaV3_3G040220	CsaV3_5G014960	CsaV3_6G041150	CsaV3_7G003640
CsaV3_5G038670	CsaV3_5G038010	CsaV3_5G038670			CsaV3_4G037170	CsaV3_7G032860		CsaV3_3G015200	CsaV3_5G004900	CsaV3_6G044790	CsaV3_2G010160	CsaV3_3G027950	CsaV3_3G030080	CsaV3_5G038010			CsaV3_4G035810	CsaV3_7G034880		CsaV3_3G021460	CsaV3_5G005050	CsaV3_7G004310	CsaV3_2G027800	CsaV3_4G002910	CsaV3_3G040280	CsaV3_1G001250	CsaV3_7G028980	CsaV3_4G022090
CsaV3_5G039010	CsaV3_5G038380	CsaV3_5G039010			CsaV3_4G037580	CsaV3_7G033060		CsaV3_3G015290	CsaV3_5G004960	CsaV3_6G044910	CsaV3_2G010180	CsaV3_3G028050	CsaV3_3G030140	CsaV3_5G038380			CsaV3_4G035900	CsaV3_7G035010		CsaV3_3G021480	CsaV3_5G005700	CsaV3_7G004360	CsaV3_2G027820	CsaV3_4G003030	CsaV3_3G040310	CsaV3_6G007740	CsaV3_2G010480	CsaV3_3G034600
CsaV3_5G039140	CsaV3_5G039140	CsaV3_5G039140			CsaV3_4G037790	CsaV3_7G034140		CsaV3_3G015440	CsaV3_5G004990	CsaV3_6G045080	CsaV3_2G010470	CsaV3_3G028700	CsaV3_3G030150	CsaV3_5G039140			CsaV3_4G036290	CsaV3_7G035120		CsaV3_3G021490	CsaV3_5G005800	CsaV3_7G004400	CsaV3_2G027830	CsaV3_4G003090	CsaV3_3G040330	CsaV3_2G008050	CsaV3_6G009780	CsaV3_3G012820
CsaV3_5G039790	CsaV3_5G039790	CsaV3_5G039790			CsaV3_5G000510	CsaV3_7G035010		CsaV3_3G015450	CsaV3_5G005800	CsaV3_6G045400	CsaV3_2G010480	CsaV3_3G028770	CsaV3_3G030350	CsaV3_5G039790			CsaV3_4G036400	CsaV3_7G035130		CsaV3_3G021720	CsaV3_5G005950	CsaV3_7G005550	CsaV3_2G027840	CsaV3_4G003200	CsaV3_3G040410	CsaV3_6G000090	CsaV3_3G003330	CsaV3_7G029570
CsaV3_5G040260	CsaV3_5G040010	CsaV3_5G040260			CsaV3_5G000580	CsaV3_7G035080		CsaV3_3G015580	CsaV3_5G005950	CsaV3_6G045560	CsaV3_2G010590	CsaV3_3G030000	CsaV3_3G030360	CsaV3_5G040010			CsaV3_4G036680	CsaV3_7G035140		CsaV3_3G021980	CsaV3_5G006200	CsaV3_7G005570	CsaV3_2G027880	CsaV3_4G003260	CsaV3_3G040490	CsaV3_5G026850	CsaV3_6G043690	CsaV3_5G001610
CsaV3_6G001040	CsaV3_5G040260	CsaV3_6G001040			CsaV3_5G000810	CsaV3_7G035120		CsaV3_3G015840	CsaV3_5G006150	CsaV3_6G045630	CsaV3_2G010600	CsaV3_3G030100	CsaV3_3G030430	CsaV3_5G040260			CsaV3_4G036740	CsaV3_7G035160		CsaV3_3G022210	CsaV3_5G006670	CsaV3_7G005830	CsaV3_2G027890	CsaV3_4G003470	CsaV3_3G040500	CsaV3_7G023350	CsaV3_5G003480	CsaV3_6G002630
CsaV3_6G001160	CsaV3_5G040280	CsaV3_6G001160			CsaV3_5G000820	CsaV3_7G035130		CsaV3_3G016010	CsaV3_5G006200	CsaV3_6G045990	CsaV3_2G010690	CsaV3_3G030370	CsaV3_3G030440	CsaV3_5G040280			CsaV3_4G036890	CsaV3_7G035290		CsaV3_3G022290	CsaV3_5G006960	CsaV3_7G005940	CsaV3_2G027910	CsaV3_4G003620	CsaV3_3G041320	CsaV3_2G029070	CsaV3_5G038570	CsaV3_5G002230
CsaV3_6G001810	CsaV3_6G000650	CsaV3_6G001810			CsaV3_5G000930	CsaV3_7G035140		CsaV3_3G016040	CsaV3_5G006900	CsaV3_6G046050	CsaV3_2G010750	CsaV3_3G030410	CsaV3_3G030490	CsaV3_6G000650			CsaV3_4G037160	CsaV3_7G035390		CsaV3_3G022370	CsaV3_5G008280	CsaV3_7G006120	CsaV3_2G027930	CsaV3_4G003720	CsaV3_3G041460	CsaV3_4G030330	CsaV3_2G010750	CsaV3_1G040390
CsaV3_6G001930	CsaV3_6G000970	CsaV3_6G001930			CsaV3_5G001010	CsaV3_7G035150		CsaV3_3G016060	CsaV3_5G008500	CsaV3_6G046500	CsaV3_2G010760	CsaV3_3G030610	CsaV3_3G030620	CsaV3_6G000970			CsaV3_4G037170	CsaV3_UNG000020		CsaV3_3G022570	CsaV3_5G008420	CsaV3_7G006910	CsaV3_2G027990	CsaV3_4G003740	CsaV3_3G041500	CsaV3_5G031910	CsaV3_6G008510	CsaV3_7G025890
CsaV3_6G001990	CsaV3_6G001160	CsaV3_6G001990			CsaV3_5G001140	CsaV3_7G035160		CsaV3_3G016090	CsaV3_5G008520	CsaV3_6G046710	CsaV3_2G010870	CsaV3_3G030830	CsaV3_3G030690	CsaV3_6G001160			CsaV3_4G037480	CsaV3_UNG022130		CsaV3_3G022580	CsaV3_5G008500	CsaV3_7G006990	CsaV3_2G028090	CsaV3_4G003810	CsaV3_3G041830	CsaV3_4G007380	CsaV3_6G007870	CsaV3_5G005810
CsaV3_6G002130	CsaV3_6G001390	CsaV3_6G002130			CsaV3_5G001410	CsaV3_7G035170		CsaV3_3G016210	CsaV3_5G008650	CsaV3_6G046900	CsaV3_2G010880	CsaV3_3G030930	CsaV3_3G030720	CsaV3_6G001390			CsaV3_4G037580	CsaV3_UNG144090		CsaV3_3G023140	CsaV3_5G008520	CsaV3_7G007100	CsaV3_2G028110	CsaV3_4G003820	CsaV3_3G041850	CsaV3_1G010280	CsaV3_5G031460	CsaV3_1G013340
CsaV3_6G002150	CsaV3_6G001720	CsaV3_6G002150			CsaV3_5G001420	CsaV3_7G035190		CsaV3_3G016220	CsaV3_5G010170	CsaV3_6G047360	CsaV3_2G010910	CsaV3_3G030940	CsaV3_3G030890	CsaV3_6G001720			CsaV3_4G038020	CsaV3_UNG183400		CsaV3_3G023340	CsaV3_5G008650	CsaV3_7G007130	CsaV3_2G028190	CsaV3_4G003830	CsaV3_3G041870	CsaV3_5G034020	CsaV3_4G035880	CsaV3_3G004140
CsaV3_6G002250	CsaV3_6G001810	CsaV3_6G002250			CsaV3_5G001480	CsaV3_UNG022130		CsaV3_3G016310	CsaV3_5G010180	CsaV3_6G047570	CsaV3_2G011110	CsaV3_3G030990	CsaV3_3G031040	CsaV3_6G001810			CsaV3_4G038030	CsaV3_UNG208540		CsaV3_3G023520	CsaV3_5G010170	CsaV3_7G007140	CsaV3_2G028270	CsaV3_4G003860	CsaV3_3G041880	CsaV3_2G002310	CsaV3_5G003010	CsaV3_7G024470
CsaV3_6G002590	CsaV3_6G001930	CsaV3_6G002590			CsaV3_5G001590	CsaV3_UNG082640		CsaV3_3G016510	CsaV3_5G010340	CsaV3_6G047680	CsaV3_2G011150	CsaV3_3G031010	CsaV3_3G031060	CsaV3_6G001930			CsaV3_5G000530	CsaV3_UNG209680		CsaV3_3G023600	CsaV3_5G010180	CsaV3_7G007160	CsaV3_2G028310	CsaV3_4G003880	CsaV3_3G042060	CsaV3_6G043150	CsaV3_2G002860	CsaV3_3G035350
CsaV3_6G003120	CsaV3_6G001990	CsaV3_6G003120			CsaV3_5G001650	CsaV3_UNG160190		CsaV3_3G016530	CsaV3_5G010400	CsaV3_6G048800	CsaV3_2G011240	CsaV3_3G031660	CsaV3_3G031160	CsaV3_6G001990			CsaV3_5G000580			CsaV3_3G023620	CsaV3_5G010340	CsaV3_7G007470	CsaV3_2G028390	CsaV3_4G003890	CsaV3_3G042660	CsaV3_3G046950	CsaV3_4G000620	CsaV3_5G002520
CsaV3_6G003540	CsaV3_6G002130	CsaV3_6G003540			CsaV3_5G001680	CsaV3_UNG183400		CsaV3_3G016560	CsaV3_5G010470	CsaV3_6G048960	CsaV3_2G011320	CsaV3_3G031670	CsaV3_3G031450	CsaV3_6G002130			CsaV3_5G000810			CsaV3_3G023680	CsaV3_5G010400	CsaV3_7G007950	CsaV3_2G028770	CsaV3_4G003950	CsaV3_3G042690	CsaV3_1G032140	CsaV3_1G039730	CsaV3_2G015450
CsaV3_6G003630	CsaV3_6G002150	CsaV3_6G003630			CsaV3_5G001810	CsaV3_UNG208910		CsaV3_3G016570	CsaV3_5G010550	CsaV3_6G049100	CsaV3_2G011400	CsaV3_3G031680	CsaV3_3G031500	CsaV3_6G002150			CsaV3_5G000930			CsaV3_3G025070	CsaV3_5G010470	CsaV3_7G008010	CsaV3_2G028790	CsaV3_4G003960	CsaV3_3G042800	CsaV3_2G032000	CsaV3_1G033300	CsaV3_1G010980
CsaV3_6G004010	CsaV3_6G002170	CsaV3_6G004010			CsaV3_5G002020	CsaV3_UNG222510		CsaV3_3G016700	CsaV3_5G010560	CsaV3_6G049140	CsaV3_2G011430	CsaV3_3G031740	CsaV3_3G031580	CsaV3_6G002170			CsaV3_5G001010			CsaV3_3G025080	CsaV3_5G010560	CsaV3_7G008090	CsaV3_2G028890	CsaV3_4G004100	CsaV3_3G042830	CsaV3_1G031430	CsaV3_7G004030	CsaV3_3G030710
CsaV3_6G004480	CsaV3_6G002200	CsaV3_6G004480			CsaV3_5G002190			CsaV3_3G016930	CsaV3_5G010690	CsaV3_6G049180	CsaV3_2G011650	CsaV3_3G031850	CsaV3_3G031640	CsaV3_6G002200			CsaV3_5G001030			CsaV3_3G026410	CsaV3_5G010690	CsaV3_7G008210	CsaV3_2G028920	CsaV3_4G004210	CsaV3_3G043010	CsaV3_2G014360	CsaV3_2G026630	CsaV3_6G032100
CsaV3_6G005380	CsaV3_6G002250	CsaV3_6G005380			CsaV3_5G003140			CsaV3_3G017280	CsaV3_5G011160	CsaV3_6G049630	CsaV3_2G011660	CsaV3_3G032290	CsaV3_3G031720	CsaV3_6G002250			CsaV3_5G001140			CsaV3_3G026520	CsaV3_5G011080	CsaV3_7G008500	CsaV3_2G028950	CsaV3_4G004380	CsaV3_3G043050	CsaV3_4G031860	CsaV3_6G012660	CsaV3_1G033760
CsaV3_6G005610	CsaV3_6G002580	CsaV3_6G005610			CsaV3_5G003220			CsaV3_3G017330	CsaV3_5G011260	CsaV3_6G049650	CsaV3_2G011770	CsaV3_3G032320	CsaV3_3G031770	CsaV3_6G002580			CsaV3_5G001170			CsaV3_3G026530	CsaV3_5G011160	CsaV3_7G008510	CsaV3_2G029110	CsaV3_4G004430	CsaV3_3G043290	CsaV3_3G006820	CsaV3_6G008730	CsaV3_3G040330
CsaV3_6G005630	CsaV3_6G002590	CsaV3_6G005630			CsaV3_5G003810			CsaV3_3G017380	CsaV3_5G012300	CsaV3_6G050390	CsaV3_2G011990	CsaV3_3G032390	CsaV3_3G031930	CsaV3_6G002590			CsaV3_5G001300			CsaV3_3G026630	CsaV3_5G013140	CsaV3_7G008610	CsaV3_2G029150	CsaV3_4G004490	CsaV3_3G043350	CsaV3_4G005840	CsaV3_UNG210370	CsaV3_4G034520
CsaV3_6G005680	CsaV3_6G003540	CsaV3_6G005680			CsaV3_5G004050			CsaV3_3G017480	CsaV3_5G012680	CsaV3_6G050590	CsaV3_2G012040	CsaV3_3G032400	CsaV3_3G031960	CsaV3_6G003540			CsaV3_5G001420			CsaV3_3G026660	CsaV3_5G013270	CsaV3_7G008640	CsaV3_2G029170	CsaV3_4G004750	CsaV3_3G043360	CsaV3_3G009720	CsaV3_UNG004050	CsaV3_5G034530
CsaV3_6G006120	CsaV3_6G003630	CsaV3_6G006120			CsaV3_5G004080			CsaV3_3G017500	CsaV3_5G012840	CsaV3_6G050780	CsaV3_2G012050	CsaV3_3G032530	CsaV3_3G032130	CsaV3_6G003630			CsaV3_5G001480			CsaV3_3G026720	CsaV3_5G013360	CsaV3_7G008670	CsaV3_2G029180	CsaV3_4G004800	CsaV3_3G043420	CsaV3_5G036550	CsaV3_7G008060	CsaV3_3G036520
CsaV3_6G006560	CsaV3_6G004010	CsaV3_6G006560			CsaV3_5G004120			CsaV3_3G017610	CsaV3_5G013140	CsaV3_6G051790	CsaV3_2G012080	CsaV3_3G032540	CsaV3_3G032150	CsaV3_6G004010			CsaV3_5G001610			CsaV3_3G026730	CsaV3_5G013600	CsaV3_7G009990	CsaV3_2G029350	CsaV3_4G004900	CsaV3_3G043540	CsaV3_4G024200	CsaV3_2G011660	CsaV3_3G010700
CsaV3_6G006670	CsaV3_6G004480	CsaV3_6G006670			CsaV3_5G004130			CsaV3_3G017650	CsaV3_5G013330	CsaV3_6G052380	CsaV3_2G012230	CsaV3_3G032550	CsaV3_3G032520	CsaV3_6G004480			CsaV3_5G001750			CsaV3_3G026830	CsaV3_5G014630	CsaV3_7G013760	CsaV3_2G029490	CsaV3_4G005030	CsaV3_3G043550	CsaV3_2G013880	CsaV3_1G032890	CsaV3_1G031250
CsaV3_6G006940	CsaV3_6G004940	CsaV3_6G006940			CsaV3_5G004140			CsaV3_3G017900	CsaV3_5G013360	CsaV3_6G053110	CsaV3_2G012250	CsaV3_3G032830	CsaV3_3G032730	CsaV3_6G004940			CsaV3_5G001810			CsaV3_3G027160	CsaV3_5G014960	CsaV3_7G013790	CsaV3_2G029570	CsaV3_4G005040	CsaV3_3G043630	CsaV3_5G024290	CsaV3_3G000420	CsaV3_3G044360
CsaV3_6G006960	CsaV3_6G005380	CsaV3_6G006960			CsaV3_5G004510			CsaV3_3G018310	CsaV3_5G013600	CsaV3_7G000070	CsaV3_2G012400	CsaV3_3G032840	CsaV3_3G032810	CsaV3_6G005380			CsaV3_5G002020			CsaV3_3G027290	CsaV3_5G015470	CsaV3_7G013800	CsaV3_2G029650	CsaV3_4G005120	CsaV3_3G043680	CsaV3_2G027830	CsaV3_5G039390	CsaV3_6G046740
CsaV3_6G006970	CsaV3_6G005610	CsaV3_6G006970			CsaV3_5G004560			CsaV3_3G018920	CsaV3_5G014570	CsaV3_7G000740	CsaV3_2G012540	CsaV3_3G032850	CsaV3_3G032860	CsaV3_6G005610			CsaV3_5G002050			CsaV3_3G027480	CsaV3_5G015490	CsaV3_7G013830	CsaV3_2G029750	CsaV3_4G005190	CsaV3_3G043880	CsaV3_2G002580	CsaV3_5G013840	CsaV3_4G028720
CsaV3_6G006980	CsaV3_6G005630	CsaV3_6G006980			CsaV3_5G004600			CsaV3_3G018940	CsaV3_5G014620	CsaV3_7G000780	CsaV3_2G012780	CsaV3_3G032950	CsaV3_3G033150	CsaV3_6G005630			CsaV3_5G002180			CsaV3_3G027730	CsaV3_5G015500	CsaV3_7G013840	CsaV3_2G029790	CsaV3_4G005490	CsaV3_3G044320	CsaV3_4G006090	CsaV3_4G027450	CsaV3_3G023460
CsaV3_6G006990	CsaV3_6G005680	CsaV3_6G006990			CsaV3_5G004830			CsaV3_3G019100	CsaV3_5G014630	CsaV3_7G000790	CsaV3_2G012790	CsaV3_3G032970	CsaV3_3G033500	CsaV3_6G005680			CsaV3_5G002190			CsaV3_3G027870	CsaV3_5G015610	CsaV3_7G021090	CsaV3_2G029900	CsaV3_4G005640	CsaV3_3G044360	CsaV3_1G030010	CsaV3_1G002200	CsaV3_6G015040
CsaV3_6G007460	CsaV3_6G006040	CsaV3_6G007460			CsaV3_5G004890			CsaV3_3G019210	CsaV3_5G015030	CsaV3_7G001060	CsaV3_2G012810	CsaV3_3G033000	CsaV3_3G033560	CsaV3_6G006040			CsaV3_5G002450			CsaV3_3G027970	CsaV3_5G017110	CsaV3_7G021550	CsaV3_2G029930	CsaV3_4G005780	CsaV3_3G044480	CsaV3_2G012230	CsaV3_2G025740	CsaV3_2G002730
CsaV3_6G007470	CsaV3_6G006080	CsaV3_6G007470			CsaV3_5G004900			CsaV3_3G020010	CsaV3_5G015470	CsaV3_7G002900	CsaV3_2G012820	CsaV3_3G033010	CsaV3_3G033640	CsaV3_6G006080			CsaV3_5G003310			CsaV3_3G028000	CsaV3_5G017520	CsaV3_7G022730	CsaV3_2G029950	CsaV3_4G005920	CsaV3_3G044510	CsaV3_3G037200	CsaV3_1G005380	CsaV3_6G033640
CsaV3_6G007540	CsaV3_6G006110	CsaV3_6G007540			CsaV3_5G004960			CsaV3_3G020410	CsaV3_5G017110	CsaV3_7G002920	CsaV3_2G012850	CsaV3_3G033180	CsaV3_3G033650	CsaV3_6G006110			CsaV3_5G003470			CsaV3_3G028050	CsaV3_5G018660	CsaV3_7G022950	CsaV3_2G029970	CsaV3_4G006090	CsaV3_3G044660	CsaV3_7G002870	CsaV3_7G030570	CsaV3_4G010500
CsaV3_6G007550	CsaV3_6G006560	CsaV3_6G007550			CsaV3_5G005250			CsaV3_3G020650	CsaV3_5G017520	CsaV3_7G002940	CsaV3_2G012870	CsaV3_3G033300	CsaV3_3G033750	CsaV3_6G006560			CsaV3_5G003490			CsaV3_3G028110	CsaV3_5G021820	CsaV3_7G023460	CsaV3_2G029980	CsaV3_4G006180	CsaV3_3G044770	CsaV3_4G005640	CsaV3_6G049770	CsaV3_7G000730
CsaV3_6G007590	CsaV3_6G006670	CsaV3_6G007590			CsaV3_5G005460			CsaV3_3G020920	CsaV3_5G018630	CsaV3_7G003180	CsaV3_2G012880	CsaV3_3G033470	CsaV3_3G033840	CsaV3_6G006670			CsaV3_5G003520			CsaV3_3G028120	CsaV3_5G023060	CsaV3_7G024750	CsaV3_2G030220	CsaV3_4G006200	CsaV3_3G045040	CsaV3_7G028730	CsaV3_3G000610	CsaV3_1G038430
CsaV3_6G007780	CsaV3_6G006780	CsaV3_6G007780			CsaV3_5G005490			CsaV3_3G020990	CsaV3_5G023340	CsaV3_7G003490	CsaV3_2G012900	CsaV3_3G033490	CsaV3_3G033850	CsaV3_6G006780			CsaV3_5G003800			CsaV3_3G029850	CsaV3_5G023720	CsaV3_7G024760	CsaV3_2G030230	CsaV3_4G006330	CsaV3_3G045220	CsaV3_5G027230	CsaV3_5G033350	CsaV3_6G040370
CsaV3_6G007960	CsaV3_6G006860	CsaV3_6G007960			CsaV3_5G005610			CsaV3_3G021000	CsaV3_5G023720	CsaV3_7G003610	CsaV3_2G012970	CsaV3_3G033550	CsaV3_3G033890	CsaV3_6G006860			CsaV3_5G004050			CsaV3_3G030140	CsaV3_5G023830	CsaV3_7G025030	CsaV3_2G030300	CsaV3_4G006350	CsaV3_3G045360	CsaV3_3G045170	CsaV3_5G031980	CsaV3_5G028630
CsaV3_6G008010	CsaV3_6G006890	CsaV3_6G008010			CsaV3_5G005680			CsaV3_3G021400	CsaV3_5G023830	CsaV3_7G004040	CsaV3_2G012980	CsaV3_3G033690	CsaV3_3G034040	CsaV3_6G006890			CsaV3_5G004070			CsaV3_3G030210	CsaV3_5G024290	CsaV3_7G025140	CsaV3_2G030310	CsaV3_4G006750	CsaV3_3G045390	CsaV3_2G007430	CsaV3_6G042340	CsaV3_1G034270
CsaV3_6G008080	CsaV3_6G006930	CsaV3_6G008080			CsaV3_5G005790			CsaV3_3G021420	CsaV3_5G024290	CsaV3_7G004080	CsaV3_2G013030	CsaV3_3G033740	CsaV3_3G034120	CsaV3_6G006930			CsaV3_5G004090			CsaV3_3G030430	CsaV3_5G024520	CsaV3_7G025190	CsaV3_2G030340	CsaV3_4G007140	CsaV3_3G045480	CsaV3_4G003030	CsaV3_6G040140	CsaV3_4G032020
CsaV3_6G008470	CsaV3_6G006940	CsaV3_6G008470			CsaV3_5G005800			CsaV3_3G021430	CsaV3_5G024510	CsaV3_7G004310	CsaV3_2G013090	CsaV3_3G033800	CsaV3_3G034160	CsaV3_6G006940			CsaV3_5G004100			CsaV3_3G030620	CsaV3_5G025230	CsaV3_7G025380	CsaV3_2G030370	CsaV3_4G007370	CsaV3_3G045510	CsaV3_5G010340	CsaV3_1G026660	CsaV3_3G049340
CsaV3_6G008510	CsaV3_6G006970	CsaV3_6G008510			CsaV3_5G005890			CsaV3_3G021460	CsaV3_5G024520	CsaV3_7G004360	CsaV3_2G013100	CsaV3_3G033810	CsaV3_3G034390	CsaV3_6G006970			CsaV3_5G004120			CsaV3_3G030780	CsaV3_5G025280	CsaV3_7G025650	CsaV3_2G030380	CsaV3_4G007380	CsaV3_3G045740	CsaV3_4G005460	CsaV3_2G033850	CsaV3_7G013840
CsaV3_6G009080	CsaV3_6G007550	CsaV3_6G009080			CsaV3_5G005950			CsaV3_3G021480	CsaV3_5G025230	CsaV3_7G004420	CsaV3_2G013170	CsaV3_3G033920	CsaV3_3G034400	CsaV3_6G007550			CsaV3_5G004130			CsaV3_3G030920	CsaV3_5G025580	CsaV3_7G025820	CsaV3_2G030500	CsaV3_4G007620	CsaV3_3G045770	CsaV3_3G040280	CsaV3_2G008100	CsaV3_1G037670
CsaV3_6G009330	CsaV3_6G007590	CsaV3_6G009330			CsaV3_5G006100			CsaV3_3G021640	CsaV3_5G025280	CsaV3_7G005550	CsaV3_2G013300	CsaV3_3G033950	CsaV3_3G034420	CsaV3_6G007590			CsaV3_5G004140			CsaV3_3G030940	CsaV3_5G025930	CsaV3_7G025890	CsaV3_2G030520	CsaV3_4G007680	CsaV3_3G045980	CsaV3_3G005920	CsaV3_3G026610	CsaV3_6G008630
CsaV3_6G009940	CsaV3_6G007780	CsaV3_6G009940			CsaV3_5G008230			CsaV3_3G021660	CsaV3_5G025580	CsaV3_7G005830	CsaV3_2G013360	CsaV3_3G033960	CsaV3_3G034450	CsaV3_6G007780			CsaV3_5G004290			CsaV3_3G031000	CsaV3_5G026130	CsaV3_7G025950	CsaV3_2G030530	CsaV3_4G007690	CsaV3_3G046150	CsaV3_6G033720	CsaV3_7G034730	CsaV3_2G029030
CsaV3_6G009970	CsaV3_6G007960	CsaV3_6G009970			CsaV3_5G008280			CsaV3_3G021720	CsaV3_5G025930	CsaV3_7G005890	CsaV3_2G013370	CsaV3_3G033990	CsaV3_3G034460	CsaV3_6G007960			CsaV3_5G004600			CsaV3_3G031010	CsaV3_5G026550	CsaV3_7G026010	CsaV3_2G030540	CsaV3_4G007720	CsaV3_3G046160	CsaV3_4G008340	CsaV3_2G026670	CsaV3_5G033110
CsaV3_6G012430	CsaV3_6G008490	CsaV3_6G012430			CsaV3_5G008410			CsaV3_3G022020	CsaV3_5G026350	CsaV3_7G006280	CsaV3_2G013420	CsaV3_3G034530	CsaV3_3G034470	CsaV3_6G008490			CsaV3_5G004700			CsaV3_3G031060	CsaV3_5G026700	CsaV3_7G026290	CsaV3_2G030590	CsaV3_4G007790	CsaV3_3G046610	CsaV3_1G041370	CsaV3_3G011450	CsaV3_2G032200
CsaV3_6G012600	CsaV3_6G008980	CsaV3_6G012600			CsaV3_5G008510			CsaV3_3G022070	CsaV3_5G026540	CsaV3_7G006470	CsaV3_2G013480	CsaV3_3G034540	CsaV3_3G034500	CsaV3_6G008980			CsaV3_5G004830			CsaV3_3G031660	CsaV3_5G026730	CsaV3_7G026490	CsaV3_2G030650	CsaV3_4G007880	CsaV3_3G047230	CsaV3_6G018570	CsaV3_1G022880	CsaV3_5G028850
CsaV3_6G012670	CsaV3_6G009030	CsaV3_6G012670			CsaV3_5G008520			CsaV3_3G022210	CsaV3_5G026550	CsaV3_7G006620	CsaV3_2G013530	CsaV3_3G034630	CsaV3_3G034510	CsaV3_6G009030			CsaV3_5G004890			CsaV3_3G031670	CsaV3_5G027230	CsaV3_7G026610	CsaV3_2G030790	CsaV3_4G008020	CsaV3_3G047310	CsaV3_2G013630	CsaV3_6G002930	CsaV3_5G037390
CsaV3_6G012720	CsaV3_6G009080	CsaV3_6G012720			CsaV3_5G008690			CsaV3_3G022290	CsaV3_5G026570	CsaV3_7G007160	CsaV3_2G013650	CsaV3_3G034650	CsaV3_3G034580	CsaV3_6G009080			CsaV3_5G004900			CsaV3_3G031680	CsaV3_5G027330	CsaV3_7G026850	CsaV3_2G030870	CsaV3_4G008200	CsaV3_3G047480	CsaV3_5G030660	CsaV3_4G026030	CsaV3_7G035240
CsaV3_6G012890	CsaV3_6G009330	CsaV3_6G012890			CsaV3_5G008760			CsaV3_3G022370	CsaV3_5G026700	CsaV3_7G007470	CsaV3_2G013710	CsaV3_3G034690	CsaV3_3G034810	CsaV3_6G009330			CsaV3_5G004960			CsaV3_3G031720	CsaV3_5G027400	CsaV3_7G026860	CsaV3_2G030880	CsaV3_4G008570	CsaV3_3G047560	CsaV3_3G041810	CsaV3_UNG203690	CsaV3_1G029010
CsaV3_6G013770	CsaV3_6G009940	CsaV3_6G013770			CsaV3_5G010400			CsaV3_3G022570	CsaV3_5G026730	CsaV3_7G007950	CsaV3_2G013750	CsaV3_3G034700	CsaV3_3G034940	CsaV3_6G009940			CsaV3_5G005030			CsaV3_3G031750	CsaV3_5G028280	CsaV3_7G027860	CsaV3_2G030930	CsaV3_4G008610	CsaV3_3G047650	CsaV3_6G051040	CsaV3_3G041300	CsaV3_3G013840
CsaV3_6G013920	CsaV3_6G009950	CsaV3_6G013920			CsaV3_5G010460			CsaV3_3G022960	CsaV3_5G026780	CsaV3_7G008210	CsaV3_2G013830	CsaV3_3G035120	CsaV3_3G035170	CsaV3_6G009950			CsaV3_5G005050			CsaV3_3G031850	CsaV3_5G029030	CsaV3_7G027870	CsaV3_2G031100	CsaV3_4G008960	CsaV3_3G047750	CsaV3_7G000570	CsaV3_1G028500	CsaV3_5G030330
CsaV3_6G014100	CsaV3_6G012240	CsaV3_6G014100			CsaV3_5G010470			CsaV3_3G023140	CsaV3_5G027230	CsaV3_7G008300	CsaV3_2G013880	CsaV3_3G035240	CsaV3_3G035200	CsaV3_6G012240			CsaV3_5G005230			CsaV3_3G032130	CsaV3_5G029090	CsaV3_7G028030	CsaV3_2G031190	CsaV3_4G009120	CsaV3_3G048340	CsaV3_6G052580	CsaV3_UNG004080	CsaV3_5G037020
CsaV3_6G014280	CsaV3_6G012390	CsaV3_6G014280			CsaV3_5G010550			CsaV3_3G023520	CsaV3_5G027400	CsaV3_7G008500	CsaV3_2G013920	CsaV3_3G035690	CsaV3_3G035610	CsaV3_6G012390			CsaV3_5G005250			CsaV3_3G032310	CsaV3_5G029100	CsaV3_7G028680	CsaV3_2G031350	CsaV3_4G009140	CsaV3_3G048530	CsaV3_4G027020	CsaV3_3G012130	CsaV3_3G000190
CsaV3_6G014990	CsaV3_6G012480	CsaV3_6G014990			CsaV3_5G010560			CsaV3_3G023600	CsaV3_5G027920	CsaV3_7G008510	CsaV3_2G014150	CsaV3_3G035720	CsaV3_3G035620	CsaV3_6G012480			CsaV3_5G005460			CsaV3_3G032400	CsaV3_5G029570	CsaV3_7G028830	CsaV3_2G031420	CsaV3_4G009480	CsaV3_3G048690	CsaV3_1G012450	CsaV3_1G038360	CsaV3_1G007260
CsaV3_6G015230	CsaV3_6G012670	CsaV3_6G015230			CsaV3_5G010810			CsaV3_3G023620	CsaV3_5G029030	CsaV3_7G008580	CsaV3_2G014160	CsaV3_3G035730	CsaV3_3G035820	CsaV3_6G012670			CsaV3_5G005480			CsaV3_3G032550	CsaV3_5G029720	CsaV3_7G029040	CsaV3_2G031710	CsaV3_4G009590	CsaV3_3G048710	CsaV3_6G015190	CsaV3_6G007340	CsaV3_7G000890
CsaV3_6G015530	CsaV3_6G012720	CsaV3_6G015530			CsaV3_5G010830			CsaV3_3G023680	CsaV3_5G029090	CsaV3_7G008610	CsaV3_2G014190	CsaV3_3G036040	CsaV3_3G036250	CsaV3_6G012720			CsaV3_5G005490			CsaV3_3G032790	CsaV3_5G030450	CsaV3_7G029080	CsaV3_2G031730	CsaV3_4G010050	CsaV3_3G048740	CsaV3_4G027530	CsaV3_2G002630	CsaV3_3G037640
CsaV3_6G015660	CsaV3_6G012890	CsaV3_6G015660			CsaV3_5G011080			CsaV3_3G023710	CsaV3_5G029100	CsaV3_7G008640	CsaV3_2G014200	CsaV3_3G036090	CsaV3_3G036280	CsaV3_6G012890			CsaV3_5G005610			CsaV3_3G032830	CsaV3_5G030600	CsaV3_7G029110	CsaV3_2G031780	CsaV3_4G010160	CsaV3_3G048770	CsaV3_2G028270	CsaV3_7G028710	CsaV3_5G005980
CsaV3_6G015930	CsaV3_6G013020	CsaV3_6G015930			CsaV3_5G011160			CsaV3_3G025100	CsaV3_5G029170	CsaV3_7G009990	CsaV3_2G014310	CsaV3_3G036110	CsaV3_3G036610	CsaV3_6G013020			CsaV3_5G005820			CsaV3_3G032840	CsaV3_5G030660	CsaV3_7G029340	CsaV3_2G031820	CsaV3_4G010390	CsaV3_3G048950	CsaV3_1G029110	CsaV3_5G035130	CsaV3_3G013150
CsaV3_6G015940	CsaV3_6G013670	CsaV3_6G015940			CsaV3_5G012840			CsaV3_3G026520	CsaV3_5G029570	CsaV3_7G010140	CsaV3_2G014360	CsaV3_3G036160	CsaV3_3G036640	CsaV3_6G013670			CsaV3_5G005980			CsaV3_3G032850	CsaV3_5G030760	CsaV3_7G029450	CsaV3_2G031830	CsaV3_4G010610	CsaV3_3G048980	CsaV3_4G023250	CsaV3_6G007560	CsaV3_6G005700
CsaV3_6G016090	CsaV3_6G013770	CsaV3_6G016090			CsaV3_5G013330			CsaV3_3G026530	CsaV3_5G030230	CsaV3_7G018780	CsaV3_2G014440	CsaV3_3G036450	CsaV3_3G036700	CsaV3_6G013770			CsaV3_5G006100			CsaV3_3G032860	CsaV3_5G030770	CsaV3_7G029620	CsaV3_2G031980	CsaV3_4G011670	CsaV3_3G049320	CsaV3_4G005040	CsaV3_UNG208990	CsaV3_6G046780
CsaV3_6G018570	CsaV3_6G013920	CsaV3_6G018570			CsaV3_5G013360			CsaV3_3G026630	CsaV3_5G030590	CsaV3_7G021090	CsaV3_2G014460	CsaV3_3G036510	CsaV3_3G036730	CsaV3_6G013920			CsaV3_5G006250			CsaV3_3G032950	CsaV3_5G030810	CsaV3_7G029750	CsaV3_2G032000	CsaV3_4G012050	CsaV3_3G049340	CsaV3_4G005920	CsaV3_2G014440	CsaV3_6G043140
CsaV3_6G018770	CsaV3_6G014280	CsaV3_6G018770			CsaV3_5G013600			CsaV3_3G026730	CsaV3_5G030600	CsaV3_7G021160	CsaV3_2G014490	CsaV3_3G036680	CsaV3_3G036890	CsaV3_6G014280			CsaV3_5G006610			CsaV3_3G032960	CsaV3_5G030870	CsaV3_7G029900	CsaV3_2G032190	CsaV3_4G013260	CsaV3_3G049400	CsaV3_2G030930	CsaV3_1G037800	CsaV3_6G014920
CsaV3_6G018980	CsaV3_6G014470	CsaV3_6G018980			CsaV3_5G014630			CsaV3_3G026830	CsaV3_5G030660	CsaV3_7G021470	CsaV3_2G014510	CsaV3_3G036710	CsaV3_3G037060	CsaV3_6G014470			CsaV3_5G006620			CsaV3_3G032970	CsaV3_5G031080	CsaV3_7G030010	CsaV3_2G032300	CsaV3_4G013270	CsaV3_3G049560	CsaV3_6G048270	CsaV3_1G002050	CsaV3_1G009390
CsaV3_6G019040	CsaV3_6G014990	CsaV3_6G019040			CsaV3_5G014820			CsaV3_3G027050	CsaV3_5G030680	CsaV3_7G021550	CsaV3_2G014540	CsaV3_3G036910	CsaV3_3G037150	CsaV3_6G014990			CsaV3_5G008270			CsaV3_3G033150	CsaV3_5G031220	CsaV3_7G030150	CsaV3_2G032360	CsaV3_4G013390	CsaV3_3G049800	CsaV3_1G012170	CsaV3_UNG233340	CsaV3_5G003790
CsaV3_6G021740	CsaV3_6G015660	CsaV3_6G021740			CsaV3_5G014880			CsaV3_3G027290	CsaV3_5G030760	CsaV3_7G022390	CsaV3_2G014610	CsaV3_3G037180	CsaV3_3G037250	CsaV3_6G015660			CsaV3_5G008280			CsaV3_3G033310	CsaV3_5G031350	CsaV3_7G030240	CsaV3_2G032440	CsaV3_4G014690	CsaV3_3G049870	CsaV3_7G005890	CsaV3_7G023060	CsaV3_4G008960
CsaV3_6G022100	CsaV3_6G015940	CsaV3_6G022100			CsaV3_5G014980			CsaV3_3G027450	CsaV3_5G030770	CsaV3_7G022400	CsaV3_2G014630	CsaV3_3G037190	CsaV3_3G037310	CsaV3_6G015940			CsaV3_5G008410			CsaV3_3G033350	CsaV3_5G031400	CsaV3_7G030290	CsaV3_2G032470	CsaV3_4G014880	CsaV3_3G049980	CsaV3_4G007970	CsaV3_6G043440	CsaV3_7G031340
CsaV3_6G022740	CsaV3_6G016090	CsaV3_6G022740			CsaV3_5G015030			CsaV3_3G027480	CsaV3_5G030810	CsaV3_7G022730	CsaV3_2G014680	CsaV3_3G037200	CsaV3_3G037380	CsaV3_6G016090			CsaV3_5G008420			CsaV3_3G033500	CsaV3_5G031490	CsaV3_7G031520	CsaV3_2G032490	CsaV3_4G017370	CsaV3_3G050010	CsaV3_2G010160	CsaV3_5G030040	CsaV3_3G018460
CsaV3_6G023830	CsaV3_6G018570	CsaV3_6G023830			CsaV3_5G015550			CsaV3_3G027830	CsaV3_5G031220	CsaV3_7G022950	CsaV3_2G014740	CsaV3_3G037520	CsaV3_3G038140	CsaV3_6G018570			CsaV3_5G008510			CsaV3_3G033550	CsaV3_5G031840	CsaV3_7G031540	CsaV3_2G032510	CsaV3_4G017700	CsaV3_3G050020	CsaV3_3G045280	CsaV3_7G021310	CsaV3_1G042990
CsaV3_6G023960	CsaV3_6G018940	CsaV3_6G023960			CsaV3_5G015690			CsaV3_3G027970	CsaV3_5G031350	CsaV3_7G023060	CsaV3_2G014750	CsaV3_3G037540	CsaV3_3G038280	CsaV3_6G018940			CsaV3_5G008700			CsaV3_3G033560	CsaV3_5G031850	CsaV3_7G032030	CsaV3_2G032720	CsaV3_4G022090	CsaV3_3G050040	CsaV3_2G013360	CsaV3_1G011970	CsaV3_6G007950
CsaV3_6G028570	CsaV3_6G018980	CsaV3_6G028570			CsaV3_5G017110			CsaV3_3G028000	CsaV3_5G031490	CsaV3_7G023320	CsaV3_2G014800	CsaV3_3G037690	CsaV3_3G038310	CsaV3_6G018980			CsaV3_5G008760			CsaV3_3G033690	CsaV3_5G031910	CsaV3_7G032270	CsaV3_2G032960	CsaV3_4G023190	CsaV3_4G000050	CsaV3_5G029720	CsaV3_5G033580	CsaV3_3G032750
CsaV3_6G030840	CsaV3_6G021740	CsaV3_6G030840			CsaV3_5G017280			CsaV3_3G028050	CsaV3_5G031640	CsaV3_7G023350	CsaV3_2G014820	CsaV3_3G037720	CsaV3_3G038510	CsaV3_6G021740			CsaV3_5G008950			CsaV3_3G033740	CsaV3_5G032220	CsaV3_7G032430	CsaV3_2G033050	CsaV3_4G023250	CsaV3_4G000100	CsaV3_1G032040	CsaV3_6G047440	CsaV3_4G003430
CsaV3_6G030920	CsaV3_6G022540	CsaV3_6G030920			CsaV3_5G017320			CsaV3_3G028110	CsaV3_5G031840	CsaV3_7G023390	CsaV3_2G014830	CsaV3_3G037730	CsaV3_3G038530	CsaV3_6G022540			CsaV3_5G008960			CsaV3_3G033750	CsaV3_5G032330	CsaV3_7G032600	CsaV3_2G033330	CsaV3_4G023290	CsaV3_4G000120	CsaV3_1G037610	CsaV3_5G001600	CsaV3_7G028860
CsaV3_6G030980	CsaV3_6G022630	CsaV3_6G030980			CsaV3_5G017520			CsaV3_3G028120	CsaV3_5G031850	CsaV3_7G023520	CsaV3_2G014900	CsaV3_3G037780	CsaV3_3G038540	CsaV3_6G022630			CsaV3_5G010170			CsaV3_3G033800	CsaV3_5G032620	CsaV3_7G032640	CsaV3_2G033340	CsaV3_4G023370	CsaV3_4G000140	CsaV3_3G044500	CsaV3_7G001390	CsaV3_6G043860
CsaV3_6G030990	CsaV3_6G022740	CsaV3_6G030990			CsaV3_5G018630			CsaV3_3G028570	CsaV3_5G031910	CsaV3_7G023870	CsaV3_2G014930	CsaV3_3G037820	CsaV3_3G038960	CsaV3_6G022740			CsaV3_5G010400			CsaV3_3G033810	CsaV3_5G032890	CsaV3_7G032870	CsaV3_2G033440	CsaV3_4G023470	CsaV3_4G000300	CsaV3_2G008210	CsaV3_2G002050	CsaV3_4G011980
CsaV3_6G031570	CsaV3_6G023830	CsaV3_6G031570			CsaV3_5G020010			CsaV3_3G028830	CsaV3_5G032220	CsaV3_7G023880	CsaV3_2G014960	CsaV3_3G037830	CsaV3_3G038980	CsaV3_6G023830			CsaV3_5G010560			CsaV3_3G033840	CsaV3_5G032920	CsaV3_7G033980	CsaV3_2G033620	CsaV3_4G023490	CsaV3_4G000730	CsaV3_1G001870	CsaV3_1G006250	CsaV3_3G046170
CsaV3_6G031960	CsaV3_6G024000	CsaV3_6G031960			CsaV3_5G020300			CsaV3_3G029850	CsaV3_5G032620	CsaV3_7G024690	CsaV3_2G015000	CsaV3_3G037840	CsaV3_3G038990	CsaV3_6G024000			CsaV3_5G010830			CsaV3_3G033850	CsaV3_5G033060	CsaV3_7G033990	CsaV3_2G033660	CsaV3_4G023510	CsaV3_4G000750	CsaV3_7G030330	CsaV3_1G011470	CsaV3_7G034080
CsaV3_6G032030	CsaV3_6G028570	CsaV3_6G032030			CsaV3_5G023060			CsaV3_3G030140	CsaV3_5G032920	CsaV3_7G024720	CsaV3_2G015080	CsaV3_3G037850	CsaV3_3G039300	CsaV3_6G028570			CsaV3_5G011080			CsaV3_3G033950	CsaV3_5G033640	CsaV3_7G034800	CsaV3_2G033820	CsaV3_4G023590	CsaV3_4G001020	CsaV3_6G034480	CsaV3_1G030710	CsaV3_4G037000
CsaV3_6G032040	CsaV3_6G030990	CsaV3_6G032040			CsaV3_5G023360			CsaV3_3G030430	CsaV3_5G033840	CsaV3_7G024760	CsaV3_2G015090	CsaV3_3G037860	CsaV3_3G039400	CsaV3_6G030990			CsaV3_5G011160			CsaV3_3G033960	CsaV3_5G033730	CsaV3_7G035200	CsaV3_2G033830	CsaV3_4G023610	CsaV3_4G001030	CsaV3_5G005500	CsaV3_1G037030	CsaV3_1G041590
CsaV3_6G032060	CsaV3_6G031250	CsaV3_6G032060			CsaV3_5G023720			CsaV3_3G030620	CsaV3_5G033860	CsaV3_7G025190	CsaV3_2G015180	CsaV3_3G037990	CsaV3_3G039420	CsaV3_6G031250			CsaV3_5G012920			CsaV3_3G034080	CsaV3_5G033840	CsaV3_UNG046330	CsaV3_2G033920	CsaV3_4G023620	CsaV3_4G001130	CsaV3_5G000830	CsaV3_3G037780	CsaV3_6G043840
CsaV3_6G032090	CsaV3_6G031350	CsaV3_6G032090			CsaV3_5G023740			CsaV3_3G030690	CsaV3_5G033990	CsaV3_7G025380	CsaV3_2G015280	CsaV3_3G038010	CsaV3_3G039640	CsaV3_6G031350			CsaV3_5G012930			CsaV3_3G034090	CsaV3_5G033890	CsaV3_UNG046340	CsaV3_2G034030	CsaV3_4G023630	CsaV3_4G001140	CsaV3_5G008050	CsaV3_3G036280	CsaV3_6G015270
CsaV3_6G032200	CsaV3_6G032030	CsaV3_6G032200			CsaV3_5G023920			CsaV3_3G030780	CsaV3_5G034010	CsaV3_7G025650	CsaV3_2G015370	CsaV3_3G038220	CsaV3_3G039670	CsaV3_6G032030			CsaV3_5G013360			CsaV3_3G034120	CsaV3_5G033990	CsaV3_UNG061480	CsaV3_2G034100	CsaV3_4G023640	CsaV3_4G001150	CsaV3_5G006900	CsaV3_4G025200	CsaV3_4G007880
CsaV3_6G033750	CsaV3_6G032040	CsaV3_6G033750			CsaV3_5G024290			CsaV3_3G030930	CsaV3_5G034020	CsaV3_7G025820	CsaV3_2G015510	CsaV3_3G038640	CsaV3_3G039720	CsaV3_6G032040			CsaV3_5G013410			CsaV3_3G034340	CsaV3_5G034010	CsaV3_UNG227830	CsaV3_2G034170	CsaV3_4G023650	CsaV3_4G001190	CsaV3_4G027760	CsaV3_3G046370	CsaV3_3G022250
CsaV3_6G034250	CsaV3_6G032060	CsaV3_6G034250			CsaV3_5G025280			CsaV3_3G030940	CsaV3_5G034400	CsaV3_7G025950	CsaV3_2G015730	CsaV3_3G038730	CsaV3_3G040220	CsaV3_6G032060			CsaV3_5G013600			CsaV3_3G034400	CsaV3_5G034790	CsaV3_UNG227840	CsaV3_2G034210	CsaV3_4G023660	CsaV3_4G001400	CsaV3_2G011770	CsaV3_UNG208300	CsaV3_3G003740
CsaV3_6G034530	CsaV3_6G032070	CsaV3_6G034530			CsaV3_5G025390			CsaV3_3G030990	CsaV3_5G034800	CsaV3_7G026010	CsaV3_2G015780	CsaV3_3G038740	CsaV3_3G040280	CsaV3_6G032070			CsaV3_5G013690			CsaV3_3G034410	CsaV3_5G035150	CsaV3_UNG234370	CsaV3_2G034230	CsaV3_4G023820	CsaV3_4G001540	CsaV3_3G028380	CsaV3_5G006700	CsaV3_6G016580
CsaV3_6G035820	CsaV3_6G032080	CsaV3_6G035820			CsaV3_5G025930			CsaV3_3G031010	CsaV3_5G035300	CsaV3_7G026170	CsaV3_2G015810	CsaV3_3G038800	CsaV3_3G040310	CsaV3_6G032080			CsaV3_5G014620			CsaV3_3G034540	CsaV3_5G035260	CsaV3_UNG240540	CsaV3_2G034240	CsaV3_4G023830	CsaV3_4G001570	CsaV3_2G007890	CsaV3_6G019040	CsaV3_2G003280
CsaV3_6G036330	CsaV3_6G032200	CsaV3_6G036330			CsaV3_5G026120			CsaV3_3G031040	CsaV3_5G035570	CsaV3_7G026290	CsaV3_2G015820	CsaV3_3G038860	CsaV3_3G040580	CsaV3_6G032200			CsaV3_5G014630			CsaV3_3G034580	CsaV3_5G035300		CsaV3_2G034410	CsaV3_4G023910	CsaV3_4G001600	CsaV3_6G049140	CsaV3_3G013590	CsaV3_3G042480
CsaV3_6G036420	CsaV3_6G033750	CsaV3_6G036420			CsaV3_5G026140			CsaV3_3G031190	CsaV3_5G036030	CsaV3_7G026490	CsaV3_2G015830	CsaV3_3G039040	CsaV3_3G040590	CsaV3_6G033750			CsaV3_5G014880			CsaV3_3G034610	CsaV3_5G035990		CsaV3_2G034430	CsaV3_4G023950	CsaV3_4G001630	CsaV3_1G014210	CsaV3_5G032350	CsaV3_2G009260
CsaV3_6G036510	CsaV3_6G033790	CsaV3_6G036510			CsaV3_5G026520			CsaV3_3G031640	CsaV3_5G036830	CsaV3_7G026660	CsaV3_2G015850	CsaV3_3G039060	CsaV3_3G040690	CsaV3_6G033790			CsaV3_5G014970			CsaV3_3G034630	CsaV3_5G036030		CsaV3_2G034460	CsaV3_4G023990	CsaV3_4G001680	CsaV3_5G015620	CsaV3_2G028250	CsaV3_UNG209870
CsaV3_6G036940	CsaV3_6G034250	CsaV3_6G036940			CsaV3_5G026540			CsaV3_3G031660	CsaV3_5G037740	CsaV3_7G026860	CsaV3_2G015900	CsaV3_3G039070	CsaV3_3G041100	CsaV3_6G034250			CsaV3_5G014980			CsaV3_3G034690	CsaV3_5G036080		CsaV3_2G034530	CsaV3_4G024030	CsaV3_4G001700	CsaV3_6G012860	CsaV3_3G044670	CsaV3_5G012550
CsaV3_6G037230	CsaV3_6G034530	CsaV3_6G037230			CsaV3_5G026550			CsaV3_3G031670	CsaV3_5G037760	CsaV3_7G027290	CsaV3_2G015960	CsaV3_3G039330	CsaV3_3G041340	CsaV3_6G034530			CsaV3_5G015550			CsaV3_3G034700	CsaV3_5G037920		CsaV3_2G034540	CsaV3_4G024120	CsaV3_4G001820	CsaV3_7G000720	CsaV3_6G040980	CsaV3_6G009950
CsaV3_6G037300	CsaV3_6G035640	CsaV3_6G037300			CsaV3_5G026730			CsaV3_3G031680	CsaV3_5G037920	CsaV3_7G027570	CsaV3_2G016040	CsaV3_3G039930	CsaV3_3G041390	CsaV3_6G035640			CsaV3_5G015620			CsaV3_3G034940	CsaV3_5G038220		CsaV3_2G034570	CsaV3_4G024330	CsaV3_4G002200	CsaV3_7G001850	CsaV3_UNG208550	CsaV3_3G043930
CsaV3_6G037370	CsaV3_6G035650	CsaV3_6G037370			CsaV3_5G027400			CsaV3_3G031720	CsaV3_5G037930	CsaV3_7G027860	CsaV3_2G016110	CsaV3_3G040240	CsaV3_3G041430	CsaV3_6G035650			CsaV3_5G017210			CsaV3_3G035190	CsaV3_5G038300		CsaV3_2G034610	CsaV3_4G024650	CsaV3_4G002340	CsaV3_1G024140	CsaV3_1G045010	CsaV3_2G017240
CsaV3_6G037830	CsaV3_6G036020	CsaV3_6G037830			CsaV3_5G027930			CsaV3_3G031750	CsaV3_5G038220	CsaV3_7G027870	CsaV3_2G016140	CsaV3_3G040250	CsaV3_3G041460	CsaV3_6G036020			CsaV3_5G017520			CsaV3_3G035200	CsaV3_5G039000		CsaV3_2G034700	CsaV3_4G024690	CsaV3_4G002470	CsaV3_1G046520	CsaV3_3G006040	CsaV3_2G006810
CsaV3_6G037930	CsaV3_6G036380	CsaV3_6G037930			CsaV3_5G028230			CsaV3_3G031850	CsaV3_5G038300	CsaV3_7G028180	CsaV3_2G016170	CsaV3_3G040530	CsaV3_3G041500	CsaV3_6G036380			CsaV3_5G019980			CsaV3_3G035220	CsaV3_5G039140		CsaV3_2G034740	CsaV3_4G024790	CsaV3_4G003020	CsaV3_3G011530	CsaV3_2G015410	CsaV3_1G043750
CsaV3_6G038030	CsaV3_6G036560	CsaV3_6G038030			CsaV3_5G028540			CsaV3_3G032130	CsaV3_5G039000	CsaV3_7G028250	CsaV3_2G016300	CsaV3_3G040540	CsaV3_3G041560	CsaV3_6G036560			CsaV3_5G020270			CsaV3_3G035240	CsaV3_5G039480		CsaV3_2G034770	CsaV3_4G025190	CsaV3_4G003120	CsaV3_2G025490	CsaV3_3G048830	CsaV3_4G035650
CsaV3_6G038040	CsaV3_6G036940	CsaV3_6G038040			CsaV3_5G028900			CsaV3_3G032310	CsaV3_5G039390	CsaV3_7G028730	CsaV3_2G016310	CsaV3_3G040570	CsaV3_3G041870	CsaV3_6G036940			CsaV3_5G020300			CsaV3_3G035690	CsaV3_5G039710		CsaV3_2G034780	CsaV3_4G025240	CsaV3_4G003420	CsaV3_1G016960	CsaV3_2G016960	CsaV3_5G034500
CsaV3_6G038050	CsaV3_6G037370	CsaV3_6G038050			CsaV3_5G029030			CsaV3_3G032320	CsaV3_5G039760	CsaV3_7G028830	CsaV3_2G016380	CsaV3_3G040780	CsaV3_3G041880	CsaV3_6G037370			CsaV3_5G020760			CsaV3_3G036040	CsaV3_5G039900		CsaV3_2G034810	CsaV3_4G025600	CsaV3_4G003430	CsaV3_6G013020	CsaV3_5G011220	CsaV3_3G007010
CsaV3_6G038150	CsaV3_6G037520	CsaV3_6G038150			CsaV3_5G029100			CsaV3_3G032400	CsaV3_5G040030	CsaV3_7G028980	CsaV3_2G016470	CsaV3_3G040830	CsaV3_3G042000	CsaV3_6G037520			CsaV3_5G023340			CsaV3_3G036090	CsaV3_5G040260		CsaV3_2G034860	CsaV3_4G025630	CsaV3_4G003440	CsaV3_7G022560	CsaV3_3G004330	CsaV3_1G011180
CsaV3_6G038160	CsaV3_6G037780	CsaV3_6G038160			CsaV3_5G029170			CsaV3_3G032540	CsaV3_5G040260	CsaV3_7G029040	CsaV3_2G016530	CsaV3_3G041020	CsaV3_3G042470	CsaV3_6G037780			CsaV3_5G023360			CsaV3_3G036100	CsaV3_5G040550		CsaV3_2G034870	CsaV3_4G025680	CsaV3_4G004030	CsaV3_1G033420	CsaV3_3G034460	CsaV3_2G007930
CsaV3_6G038310	CsaV3_6G037820	CsaV3_6G038310			CsaV3_5G029550			CsaV3_3G032550	CsaV3_5G040550	CsaV3_7G029110	CsaV3_2G016560	CsaV3_3G041210	CsaV3_3G042640	CsaV3_6G037820			CsaV3_5G023370			CsaV3_3G036510	CsaV3_6G000050		CsaV3_2G034970	CsaV3_4G025690	CsaV3_4G004350	CsaV3_3G021490	CsaV3_1G010640	CsaV3_6G039130
CsaV3_6G039090	CsaV3_6G037830	CsaV3_6G039090			CsaV3_5G029570			CsaV3_3G032830	CsaV3_6G000050	CsaV3_7G029410	CsaV3_2G016610	CsaV3_3G041230	CsaV3_3G042660	CsaV3_6G037830			CsaV3_5G023590			CsaV3_3G036520	CsaV3_6G000090		CsaV3_2G035040	CsaV3_4G025720	CsaV3_4G004640	CsaV3_7G024980	CsaV3_6G018750	CsaV3_2G019390
CsaV3_6G039430	CsaV3_6G038030	CsaV3_6G039430			CsaV3_5G029630			CsaV3_3G032840	CsaV3_6G000090	CsaV3_7G029450	CsaV3_2G016750	CsaV3_3G041290	CsaV3_3G042690	CsaV3_6G038030			CsaV3_5G023720			CsaV3_3G036640	CsaV3_6G000440		CsaV3_2G035090	CsaV3_4G025750	CsaV3_4G004720	CsaV3_4G024270	CsaV3_1G036060	CsaV3_5G033060
CsaV3_6G039490	CsaV3_6G038040	CsaV3_6G039490			CsaV3_5G029710			CsaV3_3G032850	CsaV3_6G000580	CsaV3_7G029620	CsaV3_2G016790	CsaV3_3G041300	CsaV3_3G042800	CsaV3_6G038040			CsaV3_5G023740			CsaV3_3G036680	CsaV3_6G000650		CsaV3_2G035110	CsaV3_4G025760	CsaV3_4G004890	CsaV3_5G025880	CsaV3_3G048960	CsaV3_2G025390
CsaV3_6G039600	CsaV3_6G038050	CsaV3_6G039600			CsaV3_5G030520			CsaV3_3G032860	CsaV3_6G000650	CsaV3_7G029750	CsaV3_2G016920	CsaV3_3G041450	CsaV3_3G043010	CsaV3_6G038050			CsaV3_5G025120			CsaV3_3G036730	CsaV3_6G001040		CsaV3_2G035150	CsaV3_4G025770	CsaV3_4G005070	CsaV3_1G005740	CsaV3_3G028530	CsaV3_3G040960
CsaV3_6G040140	CsaV3_6G038160	CsaV3_6G040140			CsaV3_5G030600			CsaV3_3G032950	CsaV3_6G001170	CsaV3_7G030010	CsaV3_2G016960	CsaV3_3G041480	CsaV3_3G043300	CsaV3_6G038160			CsaV3_5G025280			CsaV3_3G036890	CsaV3_6G001170		CsaV3_2G035290	CsaV3_4G026040	CsaV3_4G005090	CsaV3_6G039540	CsaV3_5G035030	CsaV3_4G001140
CsaV3_6G040330	CsaV3_6G038210	CsaV3_6G040330			CsaV3_5G030760			CsaV3_3G032970	CsaV3_6G001990	CsaV3_7G030150	CsaV3_2G016990	CsaV3_3G041600	CsaV3_3G043350	CsaV3_6G038210			CsaV3_5G025300			CsaV3_3G037060	CsaV3_6G001340		CsaV3_2G035300	CsaV3_4G026400	CsaV3_4G005390	CsaV3_6G038580	CsaV3_6G045990	CsaV3_1G007410
CsaV3_6G040390	CsaV3_6G038260	CsaV3_6G040390			CsaV3_5G030770			CsaV3_3G033260	CsaV3_6G002130	CsaV3_7G031020	CsaV3_2G017030	CsaV3_3G041610	CsaV3_3G043360	CsaV3_6G038260			CsaV3_5G025390			CsaV3_3G037190	CsaV3_6G001650		CsaV3_2G035440	CsaV3_4G026450	CsaV3_4G005400	CsaV3_6G028570	CsaV3_3G033890	CsaV3_3G037010
CsaV3_6G040760	CsaV3_6G038480	CsaV3_6G040760			CsaV3_5G030810			CsaV3_3G033500	CsaV3_6G002150	CsaV3_7G031520	CsaV3_2G017040	CsaV3_3G041620	CsaV3_3G043420	CsaV3_6G038480			CsaV3_5G025590			CsaV3_3G037200	CsaV3_6G001990		CsaV3_2G035450	CsaV3_4G026530	CsaV3_4G005530	CsaV3_6G039470	CsaV3_7G021470	CsaV3_6G052110
CsaV3_6G040860	CsaV3_6G039090	CsaV3_6G040860			CsaV3_5G030850			CsaV3_3G033550	CsaV3_6G002310	CsaV3_7G031570	CsaV3_2G017060	CsaV3_3G041750	CsaV3_3G043550	CsaV3_6G039090			CsaV3_5G025930			CsaV3_3G037320	CsaV3_6G002130		CsaV3_2G035570	CsaV3_4G027320	CsaV3_4G005580	CsaV3_2G034870	CsaV3_3G021640	CsaV3_4G033280
CsaV3_6G040940	CsaV3_6G039310	CsaV3_6G040940			CsaV3_5G031030			CsaV3_3G033560	CsaV3_6G002580	CsaV3_7G031730	CsaV3_2G017140	CsaV3_3G041810	CsaV3_3G043630	CsaV3_6G039310			CsaV3_5G026140			CsaV3_3G037520	CsaV3_6G002150		CsaV3_2G035740	CsaV3_4G027530	CsaV3_4G005590	CsaV3_2G015490	CsaV3_5G021830	CsaV3_6G002640
CsaV3_6G041140	CsaV3_6G039500	CsaV3_6G041140			CsaV3_5G031080			CsaV3_3G033650	CsaV3_6G002970	CsaV3_7G032220	CsaV3_2G017310	CsaV3_3G041820	CsaV3_3G043680	CsaV3_6G039500			CsaV3_5G026520			CsaV3_3G037720	CsaV3_6G002170		CsaV3_2G035810	CsaV3_4G027850	CsaV3_4G005890	CsaV3_5G006100	CsaV3_5G012940	CsaV3_4G026310
CsaV3_6G041150	CsaV3_6G039540	CsaV3_6G041150			CsaV3_5G031220			CsaV3_3G033690	CsaV3_6G003430	CsaV3_7G032270	CsaV3_2G017320	CsaV3_3G042120	CsaV3_3G043720	CsaV3_6G039540			CsaV3_5G026550			CsaV3_3G037860	CsaV3_6G002250		CsaV3_2G035820	CsaV3_4G027890	CsaV3_4G006030	CsaV3_6G051610	CsaV3_6G013050	CsaV3_7G033210
CsaV3_6G041260	CsaV3_6G039690	CsaV3_6G041260			CsaV3_5G031280			CsaV3_3G033740	CsaV3_6G003670	CsaV3_7G032430	CsaV3_2G017330	CsaV3_3G042130	CsaV3_3G043990	CsaV3_6G039690			CsaV3_5G026570			CsaV3_3G038010	CsaV3_6G002310		CsaV3_2G035830	CsaV3_4G028100	CsaV3_4G006270	CsaV3_5G035950	CsaV3_5G017320	CsaV3_6G003600
CsaV3_6G041280	CsaV3_6G039700	CsaV3_6G041280			CsaV3_5G031400			CsaV3_3G033750	CsaV3_6G004480	CsaV3_7G032640	CsaV3_2G017340	CsaV3_3G042140	CsaV3_3G044330	CsaV3_6G039700			CsaV3_5G026700			CsaV3_3G038140	CsaV3_6G002580		CsaV3_2G035960	CsaV3_4G028130	CsaV3_4G006280	CsaV3_3G043410	CsaV3_4G028990	CsaV3_6G017010
CsaV3_6G041390	CsaV3_6G039710	CsaV3_6G041390			CsaV3_5G031490			CsaV3_3G033810	CsaV3_6G004820	CsaV3_7G032870	CsaV3_2G017360	CsaV3_3G042160	CsaV3_3G044510	CsaV3_6G039710			CsaV3_5G026870			CsaV3_3G038530	CsaV3_6G002970		CsaV3_2G036090	CsaV3_4G028320	CsaV3_4G006290	CsaV3_1G031090	CsaV3_4G033240	CsaV3_7G006760
CsaV3_6G041710	CsaV3_6G039720	CsaV3_6G041710			CsaV3_5G031760			CsaV3_3G033840	CsaV3_6G005380	CsaV3_7G033810	CsaV3_2G017390	CsaV3_3G042210	CsaV3_3G044540	CsaV3_6G039720			CsaV3_5G027150			CsaV3_3G038540	CsaV3_6G003430		CsaV3_2G036120	CsaV3_4G028630	CsaV3_4G006320	CsaV3_1G011300	CsaV3_3G030080	CsaV3_4G010260
CsaV3_6G041960	CsaV3_6G039900	CsaV3_6G041960			CsaV3_5G031900			CsaV3_3G033850	CsaV3_6G005420	CsaV3_7G033910	CsaV3_2G017400	CsaV3_3G042290	CsaV3_3G044640	CsaV3_6G039900			CsaV3_5G027400			CsaV3_3G038880	CsaV3_6G003480		CsaV3_2G036190	CsaV3_4G029410	CsaV3_4G006370	CsaV3_5G035410	CsaV3_2G032370	CsaV3_1G028820
CsaV3_6G042340	CsaV3_6G040330	CsaV3_6G042340			CsaV3_5G032070			CsaV3_3G034090	CsaV3_6G005610	CsaV3_7G033980	CsaV3_2G017480	CsaV3_3G042330	CsaV3_3G044660	CsaV3_6G040330			CsaV3_5G027840			CsaV3_3G039000	CsaV3_6G003550		CsaV3_2G036290	CsaV3_4G029690	CsaV3_4G006390	CsaV3_7G003310	CsaV3_5G032730	CsaV3_1G035970
CsaV3_6G042380	CsaV3_6G040390	CsaV3_6G042380			CsaV3_5G032410			CsaV3_3G034120	CsaV3_6G005630	CsaV3_7G033990	CsaV3_2G017500	CsaV3_3G042590	CsaV3_3G044700	CsaV3_6G040390			CsaV3_5G027850			CsaV3_3G039040	CsaV3_6G003620		CsaV3_2G036340	CsaV3_4G029700	CsaV3_4G006410	CsaV3_5G013140	CsaV3_6G009670	CsaV3_7G008370
CsaV3_6G042390	CsaV3_6G040450	CsaV3_6G042390			CsaV3_5G032620			CsaV3_3G034140	CsaV3_6G005680	CsaV3_7G034800	CsaV3_2G017610	CsaV3_3G042980	CsaV3_3G045050	CsaV3_6G040450			CsaV3_5G027930			CsaV3_3G039070	CsaV3_6G003670		CsaV3_2G036450	CsaV3_4G029960	CsaV3_4G006510	CsaV3_4G014690	CsaV3_2G031170	CsaV3_7G030460
CsaV3_6G042660	CsaV3_6G040760	CsaV3_6G042660			CsaV3_5G032780			CsaV3_3G034340	CsaV3_6G006110	CsaV3_7G035210	CsaV3_2G017640	CsaV3_3G042990	CsaV3_3G045220	CsaV3_6G040760			CsaV3_5G028720			CsaV3_3G039150	CsaV3_6G004180		CsaV3_2G036660	CsaV3_4G030060	CsaV3_4G006540	CsaV3_4G025400	CsaV3_3G031450	CsaV3_6G038490
CsaV3_6G042740	CsaV3_6G040940	CsaV3_6G042740			CsaV3_5G032920			CsaV3_3G034400	CsaV3_6G006500	CsaV3_UNG046330	CsaV3_2G017660	CsaV3_3G043060	CsaV3_3G045300	CsaV3_6G040940			CsaV3_5G028730			CsaV3_3G039400	CsaV3_6G004480		CsaV3_3G000050	CsaV3_4G030080	CsaV3_4G006580	CsaV3_1G007850	CsaV3_1G038270	CsaV3_6G003560
CsaV3_6G043150	CsaV3_6G041300	CsaV3_6G043150			CsaV3_5G033540			CsaV3_3G034460	CsaV3_6G006880	CsaV3_UNG046340	CsaV3_2G017720	CsaV3_3G043170	CsaV3_3G045360	CsaV3_6G041300			CsaV3_5G028950			CsaV3_3G039570	CsaV3_6G004940		CsaV3_3G000190	CsaV3_4G030100	CsaV3_4G006600	CsaV3_7G031290	CsaV3_2G001080	CsaV3_3G044770
CsaV3_6G043320	CsaV3_6G041960	CsaV3_6G043320			CsaV3_5G033840			CsaV3_3G034540	CsaV3_6G006890	CsaV3_UNG054460	CsaV3_2G017760	CsaV3_3G043270	CsaV3_3G045480	CsaV3_6G041960			CsaV3_5G029030			CsaV3_3G039980	CsaV3_6G005380		CsaV3_3G000240	CsaV3_4G030710	CsaV3_4G006650	CsaV3_3G001630	CsaV3_2G005030	CsaV3_2G033340
CsaV3_6G043770	CsaV3_6G042280	CsaV3_6G043770			CsaV3_5G033860			CsaV3_3G034610	CsaV3_6G006920	CsaV3_UNG115910	CsaV3_2G017770	CsaV3_3G043410	CsaV3_3G045510	CsaV3_6G042280			CsaV3_5G029090			CsaV3_3G040160	CsaV3_6G005420		CsaV3_3G000340	CsaV3_4G030930	CsaV3_4G006820	CsaV3_5G004890	CsaV3_6G040170	CsaV3_5G012590
CsaV3_6G043830	CsaV3_6G042310	CsaV3_6G043830			CsaV3_5G033990			CsaV3_3G034630	CsaV3_6G007540	CsaV3_UNG125970	CsaV3_2G017800	CsaV3_3G043480	CsaV3_3G045690	CsaV3_6G042310			CsaV3_5G029630			CsaV3_3G040240	CsaV3_6G005610		CsaV3_3G000390	CsaV3_4G031770	CsaV3_4G007100	CsaV3_4G007140	CsaV3_3G013980	CsaV3_7G000270
CsaV3_6G043930	CsaV3_6G042380	CsaV3_6G043930			CsaV3_5G034010			CsaV3_3G034650	CsaV3_6G007550	CsaV3_UNG160190	CsaV3_2G017810	CsaV3_3G043730	CsaV3_3G045740	CsaV3_6G042380			CsaV3_5G030760			CsaV3_3G040250	CsaV3_6G005630		CsaV3_3G000400	CsaV3_4G031860	CsaV3_4G007180	CsaV3_5G023920	CsaV3_4G034680	CsaV3_5G033890
CsaV3_6G043940	CsaV3_6G042740	CsaV3_6G043940			CsaV3_5G034060			CsaV3_3G034690	CsaV3_6G007580	CsaV3_UNG167290	CsaV3_2G017840	CsaV3_3G044110	CsaV3_3G045770	CsaV3_6G042740			CsaV3_5G030770			CsaV3_3G040280	CsaV3_6G005680		CsaV3_3G000740	CsaV3_4G031970	CsaV3_4G007290	CsaV3_5G035880	CsaV3_1G026760	CsaV3_7G032750
CsaV3_6G043980	CsaV3_6G042960	CsaV3_6G043980			CsaV3_5G034250			CsaV3_3G034700	CsaV3_6G007590	CsaV3_UNG188490	CsaV3_2G017870	CsaV3_3G044160	CsaV3_3G045850	CsaV3_6G042960			CsaV3_5G030850			CsaV3_3G040310	CsaV3_6G006080		CsaV3_3G000770	CsaV3_4G032020	CsaV3_4G007490	CsaV3_6G046770	CsaV3_3G045690	CsaV3_1G004230
CsaV3_6G044270	CsaV3_6G043020	CsaV3_6G044270			CsaV3_5G034300			CsaV3_3G034810	CsaV3_6G007600	CsaV3_UNG201530	CsaV3_2G017970	CsaV3_3G044180	CsaV3_3G045980	CsaV3_6G043020			CsaV3_5G030860			CsaV3_3G040780	CsaV3_6G006110		CsaV3_3G000830	CsaV3_4G032360	CsaV3_4G007600	CsaV3_5G003400	CsaV3_1G045680	CsaV3_3G033310
CsaV3_6G044400	CsaV3_6G043320	CsaV3_6G044400			CsaV3_5G034540			CsaV3_3G034940	CsaV3_6G007710	CsaV3_UNG207940	CsaV3_2G018020	CsaV3_3G044190	CsaV3_3G046020	CsaV3_6G043320			CsaV3_5G031080			CsaV3_3G040830	CsaV3_6G006500		CsaV3_3G000840	CsaV3_4G032400	CsaV3_4G007970	CsaV3_3G041620	CsaV3_3G030150	CsaV3_2G016220
CsaV3_6G044700	CsaV3_6G043330	CsaV3_6G044700			CsaV3_5G035300			CsaV3_3G035120	CsaV3_6G007740	CsaV3_UNG207970	CsaV3_2G018050	CsaV3_3G044210	CsaV3_3G046090	CsaV3_6G043330			CsaV3_5G031350			CsaV3_3G041100	CsaV3_6G006880		CsaV3_3G000850	CsaV3_4G032410	CsaV3_4G008080	CsaV3_4G031540	CsaV3_6G003020	CsaV3_3G010150
CsaV3_6G044780	CsaV3_6G043590	CsaV3_6G044780			CsaV3_5G035690			CsaV3_3G035190	CsaV3_6G007870	CsaV3_UNG208560	CsaV3_2G018170	CsaV3_3G044440	CsaV3_3G046100	CsaV3_6G043590			CsaV3_5G031400			CsaV3_3G041230	CsaV3_6G006950		CsaV3_3G001000	CsaV3_4G032420	CsaV3_4G008090	CsaV3_4G009880	CsaV3_5G017080	CsaV3_3G043760
CsaV3_6G044790	CsaV3_6G043630	CsaV3_6G044790			CsaV3_5G035830			CsaV3_3G035200	CsaV3_6G007960	CsaV3_UNG208660	CsaV3_2G018180	CsaV3_3G044500	CsaV3_3G046150	CsaV3_6G043630			CsaV3_5G031490			CsaV3_3G041460	CsaV3_6G007540		CsaV3_3G001050	CsaV3_4G032430	CsaV3_4G008150	CsaV3_7G026660	CsaV3_3G028700	CsaV3_1G016940
CsaV3_6G045160	CsaV3_6G043720	CsaV3_6G045160			CsaV3_5G035920			CsaV3_3G035230	CsaV3_6G007970	CsaV3_UNG208670	CsaV3_2G018190	CsaV3_3G044680	CsaV3_3G046350	CsaV3_6G043720			CsaV3_5G031570			CsaV3_3G041480	CsaV3_6G007550		CsaV3_3G001220	CsaV3_4G032550	CsaV3_4G008330	CsaV3_1G012940	CsaV3_6G044530	CsaV3_6G043460
CsaV3_6G045260	CsaV3_6G043770	CsaV3_6G045260			CsaV3_5G035980			CsaV3_3G035240	CsaV3_6G008100	CsaV3_UNG209910	CsaV3_2G018220	CsaV3_3G044690	CsaV3_3G046370	CsaV3_6G043770			CsaV3_5G031760			CsaV3_3G041600	CsaV3_6G007580		CsaV3_3G001600	CsaV3_4G032640	CsaV3_4G008340	CsaV3_5G030450	CsaV3_1G046610	CsaV3_5G004970
CsaV3_6G045490	CsaV3_6G043830	CsaV3_6G045490			CsaV3_5G036400			CsaV3_3G035690	CsaV3_6G008460	CsaV3_UNG210320	CsaV3_2G018230	CsaV3_3G044710	CsaV3_3G046530	CsaV3_6G043830			CsaV3_5G031770			CsaV3_3G041620	CsaV3_6G007590		CsaV3_3G001620	CsaV3_4G032670	CsaV3_4G008810	CsaV3_4G003880	CsaV3_2G032010	CsaV3_3G034080
CsaV3_6G045630	CsaV3_6G043930	CsaV3_6G045630			CsaV3_5G036570			CsaV3_3G036090	CsaV3_6G008650	CsaV3_UNG210330	CsaV3_2G018270	CsaV3_3G044750	CsaV3_3G046760	CsaV3_6G043930			CsaV3_5G031900			CsaV3_3G041810	CsaV3_6G007600		CsaV3_3G001640	CsaV3_4G032880	CsaV3_4G008870	CsaV3_5G014820	CsaV3_4G034380	CsaV3_7G007510
CsaV3_6G045860	CsaV3_6G044250	CsaV3_6G045860			CsaV3_5G036580			CsaV3_3G036250	CsaV3_6G008810	CsaV3_UNG210380	CsaV3_2G019610	CsaV3_3G044970	CsaV3_3G046770	CsaV3_6G044250			CsaV3_5G032330			CsaV3_3G041870	CsaV3_6G007710		CsaV3_3G001660	CsaV3_4G032890	CsaV3_4G009610	CsaV3_2G010320	CsaV3_7G031070	CsaV3_3G048740
CsaV3_6G046050	CsaV3_6G044270	CsaV3_6G046050			CsaV3_5G036740			CsaV3_3G036450	CsaV3_6G008820	CsaV3_UNG227820	CsaV3_2G019780	CsaV3_3G045170	CsaV3_3G046780	CsaV3_6G044270			CsaV3_5G032410			CsaV3_3G042130	CsaV3_6G007740		CsaV3_3G001810	CsaV3_4G032940	CsaV3_4G009640	CsaV3_1G030250	CsaV3_5G025200	CsaV3_2G004120
CsaV3_6G046470	CsaV3_6G044480	CsaV3_6G046470			CsaV3_5G037920			CsaV3_3G036510	CsaV3_6G008930	CsaV3_UNG227840	CsaV3_2G019810	CsaV3_3G045280	CsaV3_3G046950	CsaV3_6G044480			CsaV3_5G032530			CsaV3_3G042140	CsaV3_6G007780		CsaV3_3G001880	CsaV3_4G033280	CsaV3_4G009800	CsaV3_2G012840	CsaV3_3G039970	CsaV3_3G008040
CsaV3_6G046550	CsaV3_6G044780	CsaV3_6G046550			CsaV3_5G037930			CsaV3_3G036640	CsaV3_6G008970	CsaV3_UNG227950	CsaV3_2G019820	CsaV3_3G045320	CsaV3_3G047230	CsaV3_6G044780			CsaV3_5G032580			CsaV3_3G042210	CsaV3_6G007960		CsaV3_3G001940	CsaV3_4G033850	CsaV3_4G009880	CsaV3_7G030690	CsaV3_4G026780	CsaV3_1G028840
CsaV3_6G046710	CsaV3_6G044930	CsaV3_6G046710			CsaV3_5G038040			CsaV3_3G036680	CsaV3_6G009080	CsaV3_UNG232180	CsaV3_2G020830	CsaV3_3G045580	CsaV3_3G047310	CsaV3_6G044930			CsaV3_5G032620			CsaV3_3G042290	CsaV3_6G007970		CsaV3_3G001980	CsaV3_4G034040	CsaV3_4G009980	CsaV3_6G038000	CsaV3_1G014660	CsaV3_5G037060
CsaV3_6G047360	CsaV3_6G045160	CsaV3_6G047360			CsaV3_5G038140			CsaV3_3G036710	CsaV3_6G009290	CsaV3_UNG240520	CsaV3_2G021070	CsaV3_3G045620	CsaV3_3G047340	CsaV3_6G045160			CsaV3_5G032920			CsaV3_3G042590	CsaV3_6G008120		CsaV3_3G002150	CsaV3_4G034500	CsaV3_4G010190	CsaV3_1G036220	CsaV3_6G045460	CsaV3_1G004460
CsaV3_6G047450	CsaV3_6G045180	CsaV3_6G047450			CsaV3_5G038550			CsaV3_3G036730	CsaV3_6G009330	CsaV3_UNG240540	CsaV3_2G022180	CsaV3_3G045710	CsaV3_3G047650	CsaV3_6G045180			CsaV3_5G033610			CsaV3_3G042660	CsaV3_6G008460		CsaV3_3G002250	CsaV3_4G034510	CsaV3_4G010260	CsaV3_5G000930	CsaV3_6G000790	CsaV3_3G033220
CsaV3_6G047570	CsaV3_6G045310	CsaV3_6G047570			CsaV3_5G038670			CsaV3_3G036910	CsaV3_6G009990	CsaV3_UNG240550	CsaV3_2G023200	CsaV3_3G045860	CsaV3_3G047690	CsaV3_6G045310			CsaV3_5G033990			CsaV3_3G042690	CsaV3_6G008630		CsaV3_3G002340	CsaV3_4G034520	CsaV3_4G010300	CsaV3_3G014820	CsaV3_4G023840	CsaV3_6G050550
CsaV3_6G047720	CsaV3_6G045490	CsaV3_6G047720			CsaV3_5G040260			CsaV3_3G037060	CsaV3_6G010120		CsaV3_2G023210	CsaV3_3G045920	CsaV3_3G047750	CsaV3_6G045490			CsaV3_5G034010			CsaV3_3G042980	CsaV3_6G008650		CsaV3_3G002460	CsaV3_4G034620	CsaV3_4G010500	CsaV3_1G031420	CsaV3_6G014110	CsaV3_5G038990
CsaV3_6G048090	CsaV3_6G045630	CsaV3_6G048090			CsaV3_6G000970			CsaV3_3G037130	CsaV3_6G012840		CsaV3_2G023220	CsaV3_3G045940	CsaV3_3G048100	CsaV3_6G045630			CsaV3_5G034060			CsaV3_3G043010	CsaV3_6G008810		CsaV3_3G002470	CsaV3_4G034630	CsaV3_4G011720	CsaV3_6G006970	CsaV3_3G018410	CsaV3_2G008360
CsaV3_6G048290	CsaV3_6G045860	CsaV3_6G048290			CsaV3_6G000980			CsaV3_3G037190	CsaV3_6G013360		CsaV3_2G024320	CsaV3_3G046130	CsaV3_3G048330	CsaV3_6G045860			CsaV3_5G034530			CsaV3_3G043360	CsaV3_6G008970		CsaV3_3G002500	CsaV3_4G034650	CsaV3_4G011730	CsaV3_7G018810	CsaV3_3G010290	CsaV3_5G005700
CsaV3_6G048480	CsaV3_6G046310	CsaV3_6G048480			CsaV3_6G001160			CsaV3_3G037200	CsaV3_6G013690		CsaV3_2G024400	CsaV3_3G046160	CsaV3_3G048350	CsaV3_6G046310			CsaV3_5G035150			CsaV3_3G043410	CsaV3_6G009080		CsaV3_3G002570	CsaV3_4G034710	CsaV3_4G011800	CsaV3_2G027930	CsaV3_1G030150	CsaV3_5G021850
CsaV3_6G048830	CsaV3_6G046590	CsaV3_6G048830			CsaV3_6G001170			CsaV3_3G037320	CsaV3_6G014100		CsaV3_2G024430	CsaV3_3G046410	CsaV3_3G048690	CsaV3_6G046590			CsaV3_5G035260			CsaV3_3G043480	CsaV3_6G009290		CsaV3_3G002660	CsaV3_4G034750	CsaV3_4G011820	CsaV3_7G008900	CsaV3_3G008090	CsaV3_3G004000
CsaV3_6G049040	CsaV3_6G046640	CsaV3_6G049040			CsaV3_6G001270			CsaV3_3G037380	CsaV3_6G014180		CsaV3_2G024450	CsaV3_3G046620	CsaV3_3G048710	CsaV3_6G046640			CsaV3_5G035300			CsaV3_3G043630	CsaV3_6G009300		CsaV3_3G002670	CsaV3_4G034970	CsaV3_4G012180	CsaV3_2G017760	CsaV3_UNG057470	CsaV3_3G043470
CsaV3_6G049110	CsaV3_6G047360	CsaV3_6G049110			CsaV3_6G001340			CsaV3_3G037720	CsaV3_6G014370		CsaV3_2G024460	CsaV3_3G046660	CsaV3_3G048890	CsaV3_6G047360			CsaV3_5G035690			CsaV3_3G043680	CsaV3_6G009330		CsaV3_3G002730	CsaV3_4G035370	CsaV3_4G013350	CsaV3_4G001170	CsaV3_5G030220	CsaV3_4G037110
CsaV3_6G049170	CsaV3_6G047450	CsaV3_6G049170			CsaV3_6G001630			CsaV3_3G037730	CsaV3_6G014500		CsaV3_2G024470	CsaV3_3G046820	CsaV3_3G048950	CsaV3_6G047450			CsaV3_5G035780			CsaV3_3G043720	CsaV3_6G009570		CsaV3_3G002750	CsaV3_4G035580	CsaV3_4G013480	CsaV3_4G033850	CsaV3_1G033480	CsaV3_7G028760
CsaV3_6G049310	CsaV3_6G047570	CsaV3_6G049310			CsaV3_6G001650			CsaV3_3G037820	CsaV3_6G014980		CsaV3_2G024550	CsaV3_3G047030	CsaV3_3G048980	CsaV3_6G047570			CsaV3_5G035830			CsaV3_3G044110	CsaV3_6G010120		CsaV3_3G002840	CsaV3_4G035700	CsaV3_4G014780	CsaV3_1G039920	CsaV3_3G019090	CsaV3_4G035580
CsaV3_6G049560	CsaV3_6G047740	CsaV3_6G049560			CsaV3_6G001790			CsaV3_3G037850	CsaV3_6G015330		CsaV3_2G024660	CsaV3_3G047050	CsaV3_3G049320	CsaV3_6G047740			CsaV3_5G035880			CsaV3_3G044160	CsaV3_6G012880		CsaV3_3G002870	CsaV3_4G035740	CsaV3_4G014900	CsaV3_3G037130	CsaV3_1G044780	CsaV3_3G020460
CsaV3_6G049630	CsaV3_6G048480	CsaV3_6G049630			CsaV3_6G001990			CsaV3_3G037860	CsaV3_6G015530		CsaV3_2G024690	CsaV3_3G047160	CsaV3_3G049400	CsaV3_6G048480			CsaV3_5G035920			CsaV3_3G044180	CsaV3_6G013360		CsaV3_3G002880	CsaV3_4G035760	CsaV3_4G017510	CsaV3_4G000990	CsaV3_3G007320	CsaV3_7G021110
CsaV3_6G049650	CsaV3_6G048560	CsaV3_6G049650			CsaV3_6G002010			CsaV3_3G037990	CsaV3_6G016130		CsaV3_2G024740	CsaV3_3G047190	CsaV3_3G049770	CsaV3_6G048560			CsaV3_5G035930			CsaV3_3G044200	CsaV3_6G013690		CsaV3_3G002930	CsaV3_4G036360	CsaV3_4G017650	CsaV3_6G005420	CsaV3_4G024000	CsaV3_6G051130
CsaV3_6G049660	CsaV3_6G048830	CsaV3_6G049660			CsaV3_6G002130			CsaV3_3G038010	CsaV3_6G017220		CsaV3_2G025060	CsaV3_3G047300	CsaV3_3G049850	CsaV3_6G048830			CsaV3_5G035950			CsaV3_3G044500	CsaV3_6G014100		CsaV3_3G002940	CsaV3_4G036400	CsaV3_4G021910	CsaV3_6G053210	CsaV3_2G030080	CsaV3_4G030140
CsaV3_6G049780	CsaV3_6G048930	CsaV3_6G049780			CsaV3_6G002150			CsaV3_3G038140	CsaV3_6G017230		CsaV3_2G025090	CsaV3_3G047440	CsaV3_3G049870	CsaV3_6G048930			CsaV3_5G036230			CsaV3_3G044520	CsaV3_6G014230		CsaV3_3G002950	CsaV3_4G036530	CsaV3_4G021990	CsaV3_6G009000	CsaV3_2G013750	CsaV3_3G025070
CsaV3_6G049790	CsaV3_6G049040	CsaV3_6G049790			CsaV3_6G002310			CsaV3_3G038510	CsaV3_6G018570		CsaV3_2G025140	CsaV3_3G047470	CsaV3_3G050010	CsaV3_6G049040			CsaV3_5G036400			CsaV3_3G044660	CsaV3_6G014370		CsaV3_3G002970	CsaV3_4G036630	CsaV3_4G022070	CsaV3_1G017190	CsaV3_5G020770	CsaV3_2G016320
CsaV3_6G050280	CsaV3_6G049110	CsaV3_6G050280			CsaV3_6G002970			CsaV3_3G038530	CsaV3_6G018750		CsaV3_2G025170	CsaV3_3G047560	CsaV3_4G000050	CsaV3_6G049110			CsaV3_5G036580			CsaV3_3G044710	CsaV3_6G014500		CsaV3_3G002990	CsaV3_4G036890	CsaV3_4G023430	CsaV3_2G031420	CsaV3_4G009950	CsaV3_7G006360
CsaV3_6G050370	CsaV3_6G049170	CsaV3_6G050370			CsaV3_6G003390			CsaV3_3G038540	CsaV3_6G018960		CsaV3_2G025210	CsaV3_3G047570	CsaV3_4G000080	CsaV3_6G049170			CsaV3_5G037250			CsaV3_3G044900	CsaV3_6G014730		CsaV3_3G003030	CsaV3_4G037110	CsaV3_4G023550	CsaV3_1G001850	CsaV3_2G029940	CsaV3_3G039770
CsaV3_6G050440	CsaV3_6G049310	CsaV3_6G050440			CsaV3_6G003430			CsaV3_3G038640	CsaV3_6G018980		CsaV3_2G025220	CsaV3_3G047580	CsaV3_4G000100	CsaV3_6G049310			CsaV3_5G037920			CsaV3_3G045170	CsaV3_6G014980		CsaV3_3G003230	CsaV3_4G037270	CsaV3_4G023920	CsaV3_6G013590	CsaV3_UNG240550	CsaV3_7G011490
CsaV3_6G050580	CsaV3_6G049560	CsaV3_6G050580			CsaV3_6G003620			CsaV3_3G038740	CsaV3_6G018990		CsaV3_2G025290	CsaV3_3G047590	CsaV3_4G000140	CsaV3_6G049560			CsaV3_5G038040			CsaV3_3G045280	CsaV3_6G015190		CsaV3_3G003290	CsaV3_4G037660	CsaV3_4G023930	CsaV3_5G035300	CsaV3_UNG208560	CsaV3_5G029110
CsaV3_6G050730	CsaV3_6G049650	CsaV3_6G050730			CsaV3_6G003670			CsaV3_3G038860	CsaV3_6G022480		CsaV3_2G025340	CsaV3_3G048230	CsaV3_4G000300	CsaV3_6G049650			CsaV3_5G038140			CsaV3_3G045320	CsaV3_6G015530		CsaV3_3G003310	CsaV3_4G037880	CsaV3_4G024200	CsaV3_7G002940	CsaV3_5G034280	CsaV3_1G003090
CsaV3_6G050950	CsaV3_6G049660	CsaV3_6G050950			CsaV3_6G004090			CsaV3_3G039000	CsaV3_6G022630		CsaV3_2G025410	CsaV3_3G048240	CsaV3_4G000550	CsaV3_6G049660			CsaV3_5G038220			CsaV3_3G045360	CsaV3_6G015610		CsaV3_3G003360	CsaV3_5G000170	CsaV3_4G024230	CsaV3_7G033990	CsaV3_2G034090	CsaV3_4G022170
CsaV3_6G051150	CsaV3_6G049780	CsaV3_6G051150			CsaV3_6G004380			CsaV3_3G039040	CsaV3_6G022640		CsaV3_2G025430	CsaV3_3G048260	CsaV3_4G000650	CsaV3_6G049780			CsaV3_5G039140			CsaV3_3G045570	CsaV3_6G016410		CsaV3_3G003480	CsaV3_5G000530	CsaV3_4G024240	CsaV3_5G039710	CsaV3_1G003980	CsaV3_3G007760
CsaV3_6G051290	CsaV3_6G049790	CsaV3_6G051290			CsaV3_6G004390			CsaV3_3G039070	CsaV3_6G022700		CsaV3_2G025510	CsaV3_3G048570	CsaV3_4G000750	CsaV3_6G049790			CsaV3_5G039790			CsaV3_3G045710	CsaV3_6G017220		CsaV3_3G003700	CsaV3_5G000810	CsaV3_4G024270	CsaV3_3G045850	CsaV3_6G021970	CsaV3_2G007860
CsaV3_6G051600	CsaV3_6G049800	CsaV3_6G051600			CsaV3_6G004480			CsaV3_3G039330	CsaV3_6G022710		CsaV3_2G025520	CsaV3_3G048580	CsaV3_4G000890	CsaV3_6G049800			CsaV3_5G039900			CsaV3_3G045740	CsaV3_6G018980		CsaV3_3G003740	CsaV3_5G000830	CsaV3_4G024290	CsaV3_1G011310	CsaV3_5G026120	CsaV3_UNG181390
CsaV3_6G052340	CsaV3_6G050280	CsaV3_6G052340			CsaV3_6G004590			CsaV3_3G039400	CsaV3_6G022740		CsaV3_2G025740	CsaV3_3G048620	CsaV3_4G000970	CsaV3_6G050280			CsaV3_5G040260			CsaV3_3G045850	CsaV3_6G021390		CsaV3_3G004000	CsaV3_5G000890	CsaV3_4G024830	CsaV3_2G032360	CsaV3_1G039390	CsaV3_4G032360
CsaV3_6G052380	CsaV3_6G050440	CsaV3_6G052380			CsaV3_6G005380			CsaV3_3G039720	CsaV3_6G029730		CsaV3_2G025800	CsaV3_3G048780	CsaV3_4G001540	CsaV3_6G050440			CsaV3_6G000090			CsaV3_3G045940	CsaV3_6G022070		CsaV3_3G004010	CsaV3_5G001030	CsaV3_4G025010	CsaV3_1G042210	CsaV3_5G034180	CsaV3_7G034390
CsaV3_6G052490	CsaV3_6G050450	CsaV3_6G052490			CsaV3_6G005420			CsaV3_3G039730	CsaV3_6G030990		CsaV3_2G025810	CsaV3_3G048830	CsaV3_4G001560	CsaV3_6G050450			CsaV3_6G000970			CsaV3_3G045980	CsaV3_6G022480		CsaV3_3G004020	CsaV3_5G001140	CsaV3_4G025050	CsaV3_7G007730	CsaV3_3G000880	CsaV3_3G011500
CsaV3_6G052530	CsaV3_6G050580	CsaV3_6G052530			CsaV3_6G005610			CsaV3_3G039790	CsaV3_6G031230		CsaV3_2G025820	CsaV3_3G048960	CsaV3_4G001570	CsaV3_6G050580			CsaV3_6G000980			CsaV3_3G046050	CsaV3_6G022700		CsaV3_3G004030	CsaV3_5G001290	CsaV3_4G025250	CsaV3_3G005060	CsaV3_6G043920	CsaV3_7G029580
CsaV3_6G052630	CsaV3_6G050730	CsaV3_6G052630			CsaV3_6G005630			CsaV3_3G039930	CsaV3_6G031250		CsaV3_2G025830	CsaV3_3G049210	CsaV3_4G001630	CsaV3_6G050730			CsaV3_6G001040			CsaV3_3G046090	CsaV3_6G022710		CsaV3_3G004040	CsaV3_5G001410	CsaV3_4G025260	CsaV3_5G014390	CsaV3_1G002300	CsaV3_1G008440
CsaV3_6G052980	CsaV3_6G050950	CsaV3_6G052980			CsaV3_6G005680			CsaV3_3G040220	CsaV3_6G031280		CsaV3_2G025840	CsaV3_3G049220	CsaV3_4G001680	CsaV3_6G050950			CsaV3_6G001160			CsaV3_3G046100	CsaV3_6G022740		CsaV3_3G004110	CsaV3_5G001420	CsaV3_4G025330	CsaV3_6G039710	CsaV3_2G014270	CsaV3_UNG055470
CsaV3_6G053030	CsaV3_6G051290	CsaV3_6G053030			CsaV3_6G006210			CsaV3_3G040240	CsaV3_6G031640		CsaV3_2G026030	CsaV3_3G049250	CsaV3_4G002150	CsaV3_6G051290			CsaV3_6G001170			CsaV3_3G046410	CsaV3_6G028570		CsaV3_3G004130	CsaV3_5G001430	CsaV3_4G025540	CsaV3_5G032220	CsaV3_3G030930	CsaV3_6G050100
CsaV3_7G000030	CsaV3_6G051540	CsaV3_7G000030			CsaV3_6G006500			CsaV3_3G040250	CsaV3_6G031790		CsaV3_2G026040	CsaV3_3G049380	CsaV3_4G002200	CsaV3_6G051540			CsaV3_6G001650			CsaV3_3G046620	CsaV3_6G030990		CsaV3_3G004140	CsaV3_5G001480	CsaV3_4G025880	CsaV3_4G003820	CsaV3_6G006700	CsaV3_4G034970
CsaV3_7G000570	CsaV3_6G051990	CsaV3_7G000570			CsaV3_6G006890			CsaV3_3G040280	CsaV3_6G032040		CsaV3_2G026210	CsaV3_3G049490	CsaV3_4G002340	CsaV3_6G051990			CsaV3_6G001930			CsaV3_3G046950	CsaV3_6G031250		CsaV3_3G004370	CsaV3_5G001950	CsaV3_4G026100	CsaV3_5G015690	CsaV3_5G023010	CsaV3_4G026130
CsaV3_7G001060	CsaV3_6G052130	CsaV3_7G001060			CsaV3_6G006920			CsaV3_3G040310	CsaV3_6G032060		CsaV3_2G026340	CsaV3_3G049710	CsaV3_4G003010	CsaV3_6G052130			CsaV3_6G001990			CsaV3_3G047030	CsaV3_6G031790		CsaV3_3G004390	CsaV3_5G002020	CsaV3_4G026200	CsaV3_5G023830	CsaV3_3G040540	CsaV3_4G028100
CsaV3_7G001380	CsaV3_6G052380	CsaV3_7G001380			CsaV3_6G006950			CsaV3_3G040570	CsaV3_6G032070		CsaV3_2G026370	CsaV3_3G049720	CsaV3_4G003120	CsaV3_6G052380			CsaV3_6G002020			CsaV3_3G047050	CsaV3_6G031870		CsaV3_3G004480	CsaV3_5G002190	CsaV3_4G026310	CsaV3_6G022030	CsaV3_3G012290	CsaV3_4G000930
CsaV3_7G001690	CsaV3_6G052490	CsaV3_7G001690			CsaV3_6G006960			CsaV3_3G040830	CsaV3_6G032380		CsaV3_2G026510	CsaV3_3G049810	CsaV3_4G004320	CsaV3_6G052490			CsaV3_6G002130			CsaV3_3G047080	CsaV3_6G031880		CsaV3_3G004660	CsaV3_5G002350	CsaV3_4G026430	CsaV3_4G035370	CsaV3_4G004320	CsaV3_5G028620
CsaV3_7G001870	CsaV3_6G052560	CsaV3_7G001870			CsaV3_6G006970			CsaV3_3G041460	CsaV3_6G034190		CsaV3_2G026520	CsaV3_3G050030	CsaV3_4G004350	CsaV3_6G052560			CsaV3_6G002150			CsaV3_3G047160	CsaV3_6G032040		CsaV3_3G004760	CsaV3_5G002430	CsaV3_4G026480	CsaV3_1G033710	CsaV3_7G001510	CsaV3_6G052400
CsaV3_7G002270	CsaV3_6G052580	CsaV3_7G002270			CsaV3_6G006990			CsaV3_3G041480	CsaV3_6G034210		CsaV3_2G026610	CsaV3_3G050080	CsaV3_4G004740	CsaV3_6G052580			CsaV3_6G002170			CsaV3_3G047230	CsaV3_6G032060		CsaV3_3G004940	CsaV3_5G002450	CsaV3_4G026490	CsaV3_3G047690	CsaV3_1G042190	CsaV3_UNG227830
CsaV3_7G002490	CsaV3_6G052630	CsaV3_7G002490			CsaV3_6G007050			CsaV3_3G041560	CsaV3_6G034250		CsaV3_2G026630	CsaV3_4G000010	CsaV3_4G004820	CsaV3_6G052630			CsaV3_6G002220			CsaV3_3G047260	CsaV3_6G032070		CsaV3_3G004970	CsaV3_5G002520	CsaV3_4G026940	CsaV3_3G012390	CsaV3_7G031730	CsaV3_7G008670
CsaV3_7G002940	CsaV3_6G052860	CsaV3_7G002940			CsaV3_6G007540			CsaV3_3G041600	CsaV3_6G035560		CsaV3_2G026640	CsaV3_4G000130	CsaV3_4G005140	CsaV3_6G052860			CsaV3_6G002250			CsaV3_3G047310	CsaV3_6G032370		CsaV3_3G004980	CsaV3_5G002610	CsaV3_4G027020	CsaV3_4G006280	CsaV3_6G002070	CsaV3_5G017160
CsaV3_7G002980	CsaV3_7G000030	CsaV3_7G002980			CsaV3_6G007550			CsaV3_3G041620	CsaV3_6G035630		CsaV3_2G026670	CsaV3_4G000290	CsaV3_4G005260	CsaV3_7G000030			CsaV3_6G002310			CsaV3_3G047470	CsaV3_6G032380		CsaV3_3G004990	CsaV3_5G003140	CsaV3_4G027080	CsaV3_1G039880	CsaV3_6G021430	CsaV3_6G052610
CsaV3_7G003150	CsaV3_7G000090	CsaV3_7G003150			CsaV3_6G007590			CsaV3_3G041750	CsaV3_6G035640		CsaV3_2G026770	CsaV3_4G000310	CsaV3_4G005390	CsaV3_7G000090			CsaV3_6G002590			CsaV3_3G047570	CsaV3_6G032390		CsaV3_3G005000	CsaV3_5G003220	CsaV3_4G027160	CsaV3_3G015580	CsaV3_4G037260	CsaV3_3G033340
CsaV3_7G003200	CsaV3_7G000310	CsaV3_7G003200			CsaV3_6G007710			CsaV3_3G041810	CsaV3_6G035650		CsaV3_2G026780	CsaV3_4G000340	CsaV3_4G005400	CsaV3_7G000310			CsaV3_6G003360			CsaV3_3G047590	CsaV3_6G034250		CsaV3_3G005050	CsaV3_5G003270	CsaV3_4G027220	CsaV3_2G016470	CsaV3_5G037930	CsaV3_2G010270
CsaV3_7G003310	CsaV3_7G000560	CsaV3_7G003310			CsaV3_6G007870			CsaV3_3G041820	CsaV3_6G035890		CsaV3_2G027820	CsaV3_4G000350	CsaV3_4G005460	CsaV3_7G000560			CsaV3_6G003620			CsaV3_3G047680	CsaV3_6G035560		CsaV3_3G005060	CsaV3_5G003800	CsaV3_4G027750	CsaV3_3G007090	CsaV3_1G036680	CsaV3_6G049320
CsaV3_7G003520	CsaV3_7G000570	CsaV3_7G003520			CsaV3_6G007960			CsaV3_3G041870	CsaV3_6G036190		CsaV3_2G027830	CsaV3_4G000360	CsaV3_4G005530	CsaV3_7G000570			CsaV3_6G003630			CsaV3_3G047750	CsaV3_6G035640		CsaV3_3G005170	CsaV3_5G004050	CsaV3_4G028360	CsaV3_1G007340	CsaV3_3G008850	CsaV3_1G023060
CsaV3_7G003530	CsaV3_7G000720	CsaV3_7G003530			CsaV3_6G007970			CsaV3_3G042130	CsaV3_6G036240		CsaV3_2G027840	CsaV3_4G000520	CsaV3_4G005890	CsaV3_7G000720			CsaV3_6G004160			CsaV3_3G048240	CsaV3_6G036020		CsaV3_3G005340	CsaV3_5G004100	CsaV3_4G028380	CsaV3_6G047240	CsaV3_4G001230	CsaV3_1G011460
CsaV3_7G003610	CsaV3_7G000790	CsaV3_7G003610			CsaV3_6G008210			CsaV3_3G042140	CsaV3_6G036510		CsaV3_2G027860	CsaV3_4G000540	CsaV3_4G005900	CsaV3_7G000790			CsaV3_6G004480			CsaV3_3G048260	CsaV3_6G036240		CsaV3_3G005500	CsaV3_5G004120	CsaV3_4G028450	CsaV3_7G032720	CsaV3_4G035990	CsaV3_3G034820
CsaV3_7G004020	CsaV3_7G001060	CsaV3_7G004020			CsaV3_6G008460			CsaV3_3G042210	CsaV3_6G036800		CsaV3_2G027880	CsaV3_4G000630	CsaV3_4G005910	CsaV3_7G001060			CsaV3_6G005100			CsaV3_3G048620	CsaV3_6G036510		CsaV3_3G005530	CsaV3_5G004130	CsaV3_4G028670	CsaV3_2G025220	CsaV3_1G042120	CsaV3_7G000650
CsaV3_7G004080	CsaV3_7G001380	CsaV3_7G004080			CsaV3_6G008850			CsaV3_3G042290	CsaV3_6G037530		CsaV3_2G027890	CsaV3_4G000990	CsaV3_4G006150	CsaV3_7G001380			CsaV3_6G005380			CsaV3_3G048690	CsaV3_6G037780		CsaV3_3G005540	CsaV3_5G004140	CsaV3_4G028720	CsaV3_6G013670	CsaV3_6G014650	CsaV3_4G003200
CsaV3_7G004090	CsaV3_7G001490	CsaV3_7G004090			CsaV3_6G008860			CsaV3_3G042330	CsaV3_6G037620		CsaV3_2G027910	CsaV3_4G001080	CsaV3_4G006270	CsaV3_7G001490			CsaV3_6G005420			CsaV3_3G048710	CsaV3_6G037790		CsaV3_3G005590	CsaV3_5G004300	CsaV3_4G028790	CsaV3_3G033000	CsaV3_7G033810	CsaV3_6G016070
CsaV3_7G004100	CsaV3_7G001570	CsaV3_7G004100			CsaV3_6G009080			CsaV3_3G042470	CsaV3_6G037780		CsaV3_2G027930	CsaV3_4G001090	CsaV3_4G006280	CsaV3_7G001570			CsaV3_6G005610			CsaV3_3G048980	CsaV3_6G038030		CsaV3_3G005680	CsaV3_5G004430	CsaV3_4G028950	CsaV3_UNG240540	CsaV3_6G007530	CsaV3_UNG208630
CsaV3_7G004110	CsaV3_7G001680	CsaV3_7G004110			CsaV3_6G009280			CsaV3_3G042590	CsaV3_6G037790		CsaV3_2G027940	CsaV3_4G001230	CsaV3_4G006290	CsaV3_7G001680			CsaV3_6G005680			CsaV3_3G049010	CsaV3_6G038050		CsaV3_3G005710	CsaV3_5G004510	CsaV3_4G029360	CsaV3_4G005400	CsaV3_1G036910	CsaV3_3G021980
CsaV3_7G004360	CsaV3_7G001790	CsaV3_7G004360			CsaV3_6G009290			CsaV3_3G042660	CsaV3_6G038030		CsaV3_2G027950	CsaV3_4G001840	CsaV3_4G006320	CsaV3_7G001790			CsaV3_6G006110			CsaV3_3G049050	CsaV3_6G038210		CsaV3_3G005810	CsaV3_5G004600	CsaV3_4G029770	CsaV3_4G008090	CsaV3_7G001670	CsaV3_2G024940
CsaV3_7G004410	CsaV3_7G002270	CsaV3_7G004410			CsaV3_6G009300			CsaV3_3G042690	CsaV3_6G038040		CsaV3_2G027960	CsaV3_4G002070	CsaV3_4G006410	CsaV3_7G002270			CsaV3_6G006210			CsaV3_3G049180	CsaV3_6G038410		CsaV3_3G005900	CsaV3_5G004830	CsaV3_4G030020	CsaV3_4G036670	CsaV3_1G010140	CsaV3_3G035070
CsaV3_7G004500	CsaV3_7G002490	CsaV3_7G004500			CsaV3_6G009330			CsaV3_3G042980	CsaV3_6G038050		CsaV3_2G027990	CsaV3_4G002080	CsaV3_4G006580	CsaV3_7G002490			CsaV3_6G006470			CsaV3_3G049190	CsaV3_6G038430		CsaV3_3G005920	CsaV3_5G004870	CsaV3_4G030140	CsaV3_6G007460	CsaV3_3G040730	CsaV3_3G030220
CsaV3_7G006010	CsaV3_7G002860	CsaV3_7G006010			CsaV3_6G010120			CsaV3_3G043010	CsaV3_6G038430		CsaV3_2G028110	CsaV3_4G002090	CsaV3_4G006650	CsaV3_7G002860			CsaV3_6G006490			CsaV3_3G049200	CsaV3_6G038490		CsaV3_3G005940	CsaV3_5G004890	CsaV3_4G030300	CsaV3_5G036860	CsaV3_5G040030	CsaV3_3G026920
CsaV3_7G006020	CsaV3_7G002880	CsaV3_7G006020			CsaV3_6G012340			CsaV3_3G043360	CsaV3_6G038570		CsaV3_2G028170	CsaV3_4G002130	CsaV3_4G006820	CsaV3_7G002880			CsaV3_6G006880			CsaV3_3G049210	CsaV3_6G038570		CsaV3_3G005950	CsaV3_5G004900	CsaV3_4G030330	CsaV3_2G014230	CsaV3_2G030060	CsaV3_2G012640
CsaV3_7G006200	CsaV3_7G002920	CsaV3_7G006200			CsaV3_6G012540			CsaV3_3G043410	CsaV3_6G038890		CsaV3_2G028270	CsaV3_4G002290	CsaV3_4G006850	CsaV3_7G002920			CsaV3_6G007050			CsaV3_3G049250	CsaV3_6G039310		CsaV3_3G006120	CsaV3_5G005000	CsaV3_4G030360	CsaV3_2G016560	CsaV3_5G039700	CsaV3_5G015500
CsaV3_7G006280	CsaV3_7G002930	CsaV3_7G006280			CsaV3_6G012880			CsaV3_3G043480	CsaV3_6G039470		CsaV3_2G028310	CsaV3_4G002300	CsaV3_4G007010	CsaV3_7G002930			CsaV3_6G007550			CsaV3_3G049360	CsaV3_6G039490		CsaV3_3G006170	CsaV3_5G005030	CsaV3_4G030550	CsaV3_1G007010	CsaV3_7G026170	CsaV3_2G036340
CsaV3_7G006370	CsaV3_7G002940	CsaV3_7G006370			CsaV3_6G012890			CsaV3_3G043630	CsaV3_6G039490		CsaV3_2G028350	CsaV3_4G002310	CsaV3_4G007040	CsaV3_7G002940			CsaV3_6G007590			CsaV3_3G049400	CsaV3_6G039690		CsaV3_3G006310	CsaV3_5G005040	CsaV3_4G030560	CsaV3_7G008500	CsaV3_5G011260	CsaV3_7G033410
CsaV3_7G006380	CsaV3_7G002980	CsaV3_7G006380			CsaV3_6G013020			CsaV3_3G043680	CsaV3_6G039690		CsaV3_2G028390	CsaV3_4G002320	CsaV3_4G007120	CsaV3_7G002980			CsaV3_6G007710			CsaV3_3G049410	CsaV3_6G039700		CsaV3_3G006380	CsaV3_5G005050	CsaV3_4G030580	CsaV3_1G014010	CsaV3_7G002430	CsaV3_UNG208900
CsaV3_7G006470	CsaV3_7G003150	CsaV3_7G006470			CsaV3_6G013590			CsaV3_3G043720	CsaV3_6G039710		CsaV3_2G028410	CsaV3_4G002330	CsaV3_4G007180	CsaV3_7G003150			CsaV3_6G007960			CsaV3_3G049710	CsaV3_6G039710		CsaV3_3G006400	CsaV3_5G005170	CsaV3_4G031250	CsaV3_1G046680	CsaV3_6G044950	CsaV3_3G004110
CsaV3_7G006630	CsaV3_7G003260	CsaV3_7G006630			CsaV3_6G013670			CsaV3_3G044110	CsaV3_6G039810		CsaV3_2G028550	CsaV3_4G002680	CsaV3_4G007260	CsaV3_7G003260			CsaV3_6G007970			CsaV3_3G049720	CsaV3_6G039810		CsaV3_3G006410	CsaV3_5G005700	CsaV3_4G031260	CsaV3_6G048480	CsaV3_5G014700	CsaV3_5G038370
CsaV3_7G006790	CsaV3_7G003310	CsaV3_7G006790			CsaV3_6G013690			CsaV3_3G044160	CsaV3_6G039900		CsaV3_2G028770	CsaV3_4G003030	CsaV3_4G007360	CsaV3_7G003310			CsaV3_6G008120			CsaV3_3G049800	CsaV3_6G039900		CsaV3_3G006650	CsaV3_5G005810	CsaV3_4G031300	CsaV3_1G026620	CsaV3_3G043990	CsaV3_6G042530
CsaV3_7G007140	CsaV3_7G003500	CsaV3_7G007140			CsaV3_6G014500			CsaV3_3G044180	CsaV3_6G040330		CsaV3_2G028790	CsaV3_4G003150	CsaV3_4G007490	CsaV3_7G003500			CsaV3_6G008460			CsaV3_3G049850	CsaV3_6G040290		CsaV3_3G006790	CsaV3_5G005950	CsaV3_4G031410	CsaV3_3G036890	CsaV3_4G004110	CsaV3_2G035780
CsaV3_7G007580	CsaV3_7G003510	CsaV3_7G007580			CsaV3_6G014980			CsaV3_3G044330	CsaV3_6G040390		CsaV3_2G028810	CsaV3_4G003260	CsaV3_4G007520	CsaV3_7G003510			CsaV3_6G008630			CsaV3_3G049980	CsaV3_6G040330		CsaV3_3G006820	CsaV3_5G006670	CsaV3_4G031540	CsaV3_7G025280	CsaV3_3G015210	CsaV3_2G002020
CsaV3_7G008610	CsaV3_7G003520	CsaV3_7G008610			CsaV3_6G014990			CsaV3_3G044500	CsaV3_6G040450		CsaV3_2G028820	CsaV3_4G003470	CsaV3_4G007560	CsaV3_7G003520			CsaV3_6G008960			CsaV3_4G000080	CsaV3_6G040390		CsaV3_3G006880	CsaV3_5G006690	CsaV3_4G031920	CsaV3_6G007550	CsaV3_UNG207810	CsaV3_6G044190
CsaV3_7G008870	CsaV3_7G003530	CsaV3_7G008870			CsaV3_6G015530			CsaV3_3G044660	CsaV3_6G040470		CsaV3_2G028830	CsaV3_4G003620	CsaV3_4G007600	CsaV3_7G003530			CsaV3_6G009000			CsaV3_4G000100	CsaV3_6G040450		CsaV3_3G006900	CsaV3_5G006900	CsaV3_4G031930	CsaV3_3G034630	CsaV3_4G027070	CsaV3_7G021360
CsaV3_7G010050	CsaV3_7G003610	CsaV3_7G010050			CsaV3_6G015660			CsaV3_3G044670	CsaV3_6G040630		CsaV3_2G028840	CsaV3_4G003640	CsaV3_4G007660	CsaV3_7G003610			CsaV3_6G009080			CsaV3_4G000310	CsaV3_6G040470		CsaV3_3G006980	CsaV3_5G006960	CsaV3_4G032090	CsaV3_1G007940	CsaV3_2G025140	CsaV3_5G034490
CsaV3_7G010130	CsaV3_7G003750	CsaV3_7G010130			CsaV3_6G016250			CsaV3_3G044700	CsaV3_6G040760		CsaV3_2G028920	CsaV3_4G003650	CsaV3_4G007760	CsaV3_7G003750			CsaV3_6G009110			CsaV3_4G000350	CsaV3_6G040630		CsaV3_3G007010	CsaV3_5G008280	CsaV3_4G032450	CsaV3_5G031840	CsaV3_3G028770	CsaV3_3G032780
CsaV3_7G010140	CsaV3_7G003820	CsaV3_7G010140			CsaV3_6G017220			CsaV3_3G044710	CsaV3_6G040930		CsaV3_2G028950	CsaV3_4G003680	CsaV3_4G007970	CsaV3_7G003820			CsaV3_6G009290			CsaV3_4G000630	CsaV3_6G040760		CsaV3_3G007080	CsaV3_5G008420	CsaV3_4G032480	CsaV3_4G032410	CsaV3_1G014620	CsaV3_6G004260
CsaV3_7G012650	CsaV3_7G004090	CsaV3_7G012650			CsaV3_6G018670			CsaV3_3G044940	CsaV3_6G041140		CsaV3_2G029090	CsaV3_4G003720	CsaV3_4G008080	CsaV3_7G004090			CsaV3_6G009330			CsaV3_4G000730	CsaV3_6G040860		CsaV3_3G007090	CsaV3_5G008650	CsaV3_4G032520	CsaV3_6G013800	CsaV3_3G011750	CsaV3_7G032370
CsaV3_7G013760	CsaV3_7G004100	CsaV3_7G013760			CsaV3_6G018960			CsaV3_3G044980	CsaV3_6G041150		CsaV3_2G029180	CsaV3_4G003740	CsaV3_4G008090	CsaV3_7G004100			CsaV3_6G009570			CsaV3_4G000850	CsaV3_6G040930		CsaV3_3G007260	CsaV3_5G010400	CsaV3_4G032570	CsaV3_5G020270	CsaV3_3G037990	CsaV3_3G036070
CsaV3_7G013830	CsaV3_7G004110	CsaV3_7G013830			CsaV3_6G018980			CsaV3_3G045170	CsaV3_6G041160		CsaV3_2G029350	CsaV3_4G003810	CsaV3_4G008260	CsaV3_7G004110			CsaV3_6G010120			CsaV3_4G000870	CsaV3_6G041160		CsaV3_3G007370	CsaV3_5G010470	CsaV3_4G032800	CsaV3_4G001630	CsaV3_5G035080	CsaV3_5G005050
CsaV3_7G013890	CsaV3_7G004360	CsaV3_7G013890			CsaV3_6G021430			CsaV3_3G045280	CsaV3_6G041260		CsaV3_2G029400	CsaV3_4G003820	CsaV3_4G008330	CsaV3_7G004360			CsaV3_6G012270			CsaV3_4G000940	CsaV3_6G041260		CsaV3_3G007450	CsaV3_5G010560	CsaV3_4G032970	CsaV3_4G003260	CsaV3_5G037860	CsaV3_4G005030
CsaV3_7G018790	CsaV3_7G005720	CsaV3_7G018790			CsaV3_6G022480			CsaV3_3G045320	CsaV3_6G041540		CsaV3_2G029410	CsaV3_4G003860	CsaV3_4G008340	CsaV3_7G005720			CsaV3_6G012340			CsaV3_4G000960	CsaV3_6G041710		CsaV3_3G007750	CsaV3_5G011060	CsaV3_4G033050	CsaV3_7G027870	CsaV3_3G017650	CsaV3_6G002650
CsaV3_7G021310	CsaV3_7G005810	CsaV3_7G021310			CsaV3_6G022510			CsaV3_3G045360	CsaV3_6G041550		CsaV3_2G029490	CsaV3_4G003880	CsaV3_4G008410	CsaV3_7G005810			CsaV3_6G012540			CsaV3_4G000970	CsaV3_6G041960		CsaV3_3G007760	CsaV3_5G011080	CsaV3_4G033060	CsaV3_5G031490	CsaV3_3G003460	CsaV3_6G008790
CsaV3_7G021810	CsaV3_7G006010	CsaV3_7G021810			CsaV3_6G022710			CsaV3_3G045570	CsaV3_6G041710		CsaV3_2G029580	CsaV3_4G003890	CsaV3_4G008480	CsaV3_7G006010			CsaV3_6G012600			CsaV3_4G000990	CsaV3_6G042280		CsaV3_3G007820	CsaV3_5G011210	CsaV3_4G033170	CsaV3_6G038050	CsaV3_5G039640	CsaV3_4G001740
CsaV3_7G022180	CsaV3_7G006230	CsaV3_7G022180			CsaV3_6G022740			CsaV3_3G045710	CsaV3_6G041850		CsaV3_2G029700	CsaV3_4G003900	CsaV3_4G008590	CsaV3_7G006230			CsaV3_6G012830			CsaV3_4G001130	CsaV3_6G042310		CsaV3_3G007850	CsaV3_5G013060	CsaV3_4G033420	CsaV3_4G003720	CsaV3_6G016980	CsaV3_5G033640
CsaV3_7G022200	CsaV3_7G006280	CsaV3_7G022200			CsaV3_6G023830			CsaV3_3G045740	CsaV3_6G041960		CsaV3_2G029750	CsaV3_4G003920	CsaV3_4G008810	CsaV3_7G006280			CsaV3_6G012880			CsaV3_4G001540	CsaV3_6G042470		CsaV3_3G008040	CsaV3_5G013140	CsaV3_4G033550	CsaV3_1G009450	CsaV3_5G024510	CsaV3_3G000240
CsaV3_7G022400	CsaV3_7G006370	CsaV3_7G022400			CsaV3_6G030900			CsaV3_3G045860	CsaV3_6G042310		CsaV3_2G029770	CsaV3_4G003950	CsaV3_4G008870	CsaV3_7G006370			CsaV3_6G012890			CsaV3_4G001560	CsaV3_6G042630		CsaV3_3G008050	CsaV3_5G013330	CsaV3_4G033600	CsaV3_5G032930	CsaV3_7G006470	CsaV3_3G021740
CsaV3_7G022730	CsaV3_7G006380	CsaV3_7G022730			CsaV3_6G030990			CsaV3_3G045940	CsaV3_6G042740		CsaV3_2G029790	CsaV3_4G003960	CsaV3_4G009390	CsaV3_7G006380			CsaV3_6G013020			CsaV3_4G001570	CsaV3_6G042740		CsaV3_3G008060	CsaV3_5G013360	CsaV3_4G033620	CsaV3_5G010830	CsaV3_6G046500	CsaV3_2G024340
CsaV3_7G022750	CsaV3_7G006620	CsaV3_7G022750			CsaV3_6G031070			CsaV3_3G046020	CsaV3_6G042960		CsaV3_2G029890	CsaV3_4G003990	CsaV3_4G009640	CsaV3_7G006620			CsaV3_6G013340			CsaV3_4G001660	CsaV3_6G043090		CsaV3_3G008070	CsaV3_5G013600	CsaV3_4G033840	CsaV3_4G025540	CsaV3_2G008030	CsaV3_5G003950
CsaV3_7G023220	CsaV3_7G006720	CsaV3_7G023220			CsaV3_6G031130			CsaV3_3G046090	CsaV3_6G043090		CsaV3_2G029900	CsaV3_4G004100	CsaV3_4G009800	CsaV3_7G006720			CsaV3_6G013670			CsaV3_4G001680	CsaV3_6G043170		CsaV3_3G008110	CsaV3_5G013620	CsaV3_4G033900	CsaV3_6G043010	CsaV3_UNG224750	CsaV3_1G015360
CsaV3_7G023320	CsaV3_7G007140	CsaV3_7G023320			CsaV3_6G031250			CsaV3_3G046100	CsaV3_6G043150		CsaV3_2G029940	CsaV3_4G004210	CsaV3_4G009880	CsaV3_7G007140			CsaV3_6G013690			CsaV3_4G001840	CsaV3_6G043320		CsaV3_3G008170	CsaV3_5G014080	CsaV3_4G034100	CsaV3_6G042960	CsaV3_6G008930	CsaV3_UNG208470
CsaV3_7G023350	CsaV3_7G007950	CsaV3_7G023350			CsaV3_6G031350			CsaV3_3G046410	CsaV3_6G043170		CsaV3_2G029950	CsaV3_4G004380	CsaV3_4G009980	CsaV3_7G007950			CsaV3_6G014100			CsaV3_4G002030	CsaV3_6G043490		CsaV3_3G008190	CsaV3_5G014620	CsaV3_4G034250	CsaV3_2G012920	CsaV3_1G010100	CsaV3_5G024140
CsaV3_7G023370	CsaV3_7G008160	CsaV3_7G023370			CsaV3_6G031640			CsaV3_3G046620	CsaV3_6G043280		CsaV3_2G029970	CsaV3_4G004430	CsaV3_4G010190	CsaV3_7G008160			CsaV3_6G014280			CsaV3_4G002080	CsaV3_6G043720		CsaV3_3G008200	CsaV3_5G014630	CsaV3_4G034260	CsaV3_7G032340	CsaV3_1G006820	CsaV3_1G003520
CsaV3_7G023390	CsaV3_7G008380	CsaV3_7G023390			CsaV3_6G032040			CsaV3_3G046760	CsaV3_6G043320		CsaV3_2G029990	CsaV3_4G004490	CsaV3_4G010300	CsaV3_7G008380			CsaV3_6G014990			CsaV3_4G002090	CsaV3_6G043840		CsaV3_3G008220	CsaV3_5G015470	CsaV3_4G034270	CsaV3_1G019510	CsaV3_5G030590	CsaV3_4G000920
CsaV3_7G023440	CsaV3_7G008440	CsaV3_7G023440			CsaV3_6G032060			CsaV3_3G046770	CsaV3_6G043490		CsaV3_2G030060	CsaV3_4G004620	CsaV3_4G010490	CsaV3_7G008440			CsaV3_6G015610			CsaV3_4G002130	CsaV3_6G043930		CsaV3_3G008370	CsaV3_5G015490	CsaV3_4G034320	CsaV3_1G024370	CsaV3_1G002370	CsaV3_1G003540
CsaV3_7G023450	CsaV3_7G008610	CsaV3_7G023450			CsaV3_6G033750			CsaV3_3G046950	CsaV3_6G043760		CsaV3_2G030080	CsaV3_4G004690	CsaV3_4G010590	CsaV3_7G008610			CsaV3_6G015660			CsaV3_4G002290	CsaV3_6G043940		CsaV3_3G008420	CsaV3_5G015720	CsaV3_4G034540	CsaV3_5G003310	CsaV3_7G006020	CsaV3_6G002170
CsaV3_7G023460	CsaV3_7G008900	CsaV3_7G023460			CsaV3_6G033790			CsaV3_3G047030	CsaV3_6G043930		CsaV3_2G030310	CsaV3_4G004760	CsaV3_4G010600	CsaV3_7G008900			CsaV3_6G015950			CsaV3_4G002300	CsaV3_6G043990		CsaV3_3G008630	CsaV3_5G017110	CsaV3_4G034570	CsaV3_3G012120	CsaV3_UNG227820	CsaV3_3G025080
CsaV3_7G023470	CsaV3_7G008930	CsaV3_7G023470			CsaV3_6G034250			CsaV3_3G047080	CsaV3_6G044040		CsaV3_2G030340	CsaV3_4G004900	CsaV3_4G011610	CsaV3_7G008930			CsaV3_6G016030			CsaV3_4G002310	CsaV3_6G044040		CsaV3_3G008750	CsaV3_5G017210	CsaV3_4G034660	CsaV3_6G051050	CsaV3_1G034620	CsaV3_6G045600
CsaV3_7G023540	CsaV3_7G010130	CsaV3_7G023540			CsaV3_6G035630			CsaV3_3G047160	CsaV3_6G044240		CsaV3_2G030370	CsaV3_4G005040	CsaV3_4G011720	CsaV3_7G010130			CsaV3_6G016070			CsaV3_4G002320	CsaV3_6G044250		CsaV3_3G008760	CsaV3_5G017380	CsaV3_4G034730	CsaV3_5G036170	CsaV3_7G027740	CsaV3_5G039660
CsaV3_7G024590	CsaV3_7G011310	CsaV3_7G024590			CsaV3_6G035640			CsaV3_3G047230	CsaV3_6G044250		CsaV3_2G030380	CsaV3_4G005110	CsaV3_4G011730	CsaV3_7G011310			CsaV3_6G016090			CsaV3_4G002330	CsaV3_6G044270		CsaV3_3G008880	CsaV3_5G017520	CsaV3_4G034800	CsaV3_3G041450	CsaV3_2G008550	CsaV3_6G048690
CsaV3_7G024750	CsaV3_7G012650	CsaV3_7G024750			CsaV3_6G035650			CsaV3_3G047300	CsaV3_6G044270		CsaV3_2G030500	CsaV3_4G005120	CsaV3_4G011820	CsaV3_7G012650			CsaV3_6G016610			CsaV3_4G002340	CsaV3_6G044700		CsaV3_3G009330	CsaV3_5G018590	CsaV3_4G034840	CsaV3_4G005260	CsaV3_2G010880	CsaV3_5G037680
CsaV3_7G024950	CsaV3_7G013830	CsaV3_7G024950			CsaV3_6G035820			CsaV3_3G047310	CsaV3_6G044410		CsaV3_2G030520	CsaV3_4G005190	CsaV3_4G014780	CsaV3_7G013830			CsaV3_6G016910			CsaV3_4G003030	CsaV3_6G044870		CsaV3_3G009450	CsaV3_5G018660	CsaV3_4G034850	CsaV3_4G008080	CsaV3_5G038640	CsaV3_7G025140
CsaV3_7G024960	CsaV3_7G018610	CsaV3_7G024960			CsaV3_6G035880			CsaV3_3G047470	CsaV3_6G044640		CsaV3_2G030540	CsaV3_4G005340	CsaV3_4G014830	CsaV3_7G018610			CsaV3_6G017370			CsaV3_4G003120	CsaV3_6G044930		CsaV3_3G009600	CsaV3_5G020270	CsaV3_4G034920	CsaV3_4G035740	CsaV3_2G033300	CsaV3_5G038450
CsaV3_7G024980	CsaV3_7G018790	CsaV3_7G024980			CsaV3_6G036240			CsaV3_3G047570	CsaV3_6G044700		CsaV3_2G030650	CsaV3_4G005490	CsaV3_4G017650	CsaV3_7G018790			CsaV3_6G018670			CsaV3_4G003260	CsaV3_6G045180		CsaV3_3G009720	CsaV3_5G020570	CsaV3_4G035020	CsaV3_5G028720	CsaV3_6G037040	CsaV3_3G013680
CsaV3_7G024990	CsaV3_7G018810	CsaV3_7G024990			CsaV3_6G036380			CsaV3_3G047580	CsaV3_6G044870		CsaV3_2G030750	CsaV3_4G005640	CsaV3_4G017670	CsaV3_7G018810			CsaV3_6G022100			CsaV3_4G003470	CsaV3_6G045420		CsaV3_3G009740	CsaV3_5G022970	CsaV3_4G035130	CsaV3_4G008330	CsaV3_3G027430	CsaV3_2G010960
CsaV3_7G026300	CsaV3_7G021090	CsaV3_7G026300			CsaV3_6G036800			CsaV3_3G047590	CsaV3_6G045420		CsaV3_2G030870	CsaV3_4G005780	CsaV3_4G021990	CsaV3_7G021090			CsaV3_6G022190			CsaV3_4G003620	CsaV3_6G045670		CsaV3_3G009870	CsaV3_5G023020	CsaV3_4G035300	CsaV3_1G007230	CsaV3_7G030320	CsaV3_6G021510
CsaV3_7G026490	CsaV3_7G021110	CsaV3_7G026490			CsaV3_6G037160			CsaV3_3G047750	CsaV3_6G045460		CsaV3_2G030930	CsaV3_4G005840	CsaV3_4G022070	CsaV3_7G021110			CsaV3_6G022480			CsaV3_4G003720	CsaV3_6G045740		CsaV3_3G009990	CsaV3_5G023720	CsaV3_4G035310	CsaV3_2G008240	CsaV3_2G027940	CsaV3_1G029710
CsaV3_7G026880	CsaV3_7G021810	CsaV3_7G026880			CsaV3_6G037370			CsaV3_3G048240	CsaV3_6G045490		CsaV3_2G031100	CsaV3_4G005920	CsaV3_4G022080	CsaV3_7G021810			CsaV3_6G022740			CsaV3_4G003740	CsaV3_6G045760		CsaV3_3G010070	CsaV3_5G023830	CsaV3_4G035500	CsaV3_6G006890	CsaV3_1G003840	CsaV3_5G036110
CsaV3_7G027830	CsaV3_7G022180	CsaV3_7G027830			CsaV3_6G037620			CsaV3_3G048260	CsaV3_6G045670		CsaV3_2G031170	CsaV3_4G006020	CsaV3_4G023430	CsaV3_7G022180			CsaV3_6G023820			CsaV3_4G003810	CsaV3_6G045840		CsaV3_3G010150	CsaV3_5G024000	CsaV3_4G035650	CsaV3_4G037160	CsaV3_1G033540	CsaV3_4G017500
CsaV3_7G028230	CsaV3_7G022200	CsaV3_7G028230			CsaV3_6G038030			CsaV3_3G048350	CsaV3_6G045740		CsaV3_2G031190	CsaV3_4G006080	CsaV3_4G023550	CsaV3_7G022200			CsaV3_6G023830			CsaV3_4G003820	CsaV3_6G046220		CsaV3_3G010160	CsaV3_5G024290	CsaV3_4G035810	CsaV3_3G014280	CsaV3_2G013710	CsaV3_2G028430
CsaV3_7G028680	CsaV3_7G022730	CsaV3_7G028680			CsaV3_6G038110			CsaV3_3G048570	CsaV3_6G045790		CsaV3_2G031380	CsaV3_4G006090	CsaV3_4G024200	CsaV3_7G022730			CsaV3_6G023920			CsaV3_4G003840	CsaV3_6G046590		CsaV3_3G010300	CsaV3_5G024520	CsaV3_4G035930	CsaV3_3G016970	CsaV3_1G004350	CsaV3_1G032910
CsaV3_7G028830	CsaV3_7G022750	CsaV3_7G028830			CsaV3_6G038430			CsaV3_3G048620	CsaV3_6G045840		CsaV3_2G031420	CsaV3_4G006110	CsaV3_4G024230	CsaV3_7G022750			CsaV3_6G030900			CsaV3_4G003880	CsaV3_6G047150		CsaV3_3G010450	CsaV3_5G024540	CsaV3_4G036080	CsaV3_3G010420	CsaV3_7G002070	CsaV3_6G040640
CsaV3_7G028980	CsaV3_7G023210	CsaV3_7G028980			CsaV3_6G039410			CsaV3_3G048690	CsaV3_6G046550		CsaV3_2G031470	CsaV3_4G006160	CsaV3_4G024270	CsaV3_7G023210			CsaV3_6G030910			CsaV3_4G003950	CsaV3_6G047190		CsaV3_3G010590	CsaV3_5G025230	CsaV3_4G036450	CsaV3_2G031730	CsaV3_1G033660	CsaV3_3G035220
CsaV3_7G029200	CsaV3_7G023220	CsaV3_7G029200			CsaV3_6G039490			CsaV3_3G048710	CsaV3_6G047000		CsaV3_2G031510	CsaV3_4G006330	CsaV3_4G024400	CsaV3_7G023220			CsaV3_6G030990			CsaV3_4G003960	CsaV3_6G047230		CsaV3_3G010700	CsaV3_5G025280	CsaV3_4G036680	CsaV3_2G014740	CsaV3_6G006220	CsaV3_5G037250
CsaV3_7G029340	CsaV3_7G023440	CsaV3_7G029340			CsaV3_6G039530			CsaV3_3G049050	CsaV3_6G047150		CsaV3_2G031520	CsaV3_4G006770	CsaV3_4G024830	CsaV3_7G023440			CsaV3_6G031130			CsaV3_4G004210	CsaV3_6G047240		CsaV3_3G010710	CsaV3_5G025580	CsaV3_4G036740	CsaV3_7G035150	CsaV3_7G026780	CsaV3_5G019980
CsaV3_7G029960	CsaV3_7G023450	CsaV3_7G029960			CsaV3_6G039710			CsaV3_3G049110	CsaV3_6G047190		CsaV3_2G031550	CsaV3_4G006980	CsaV3_4G025010	CsaV3_7G023450			CsaV3_6G031250			CsaV3_4G004430	CsaV3_6G047450		CsaV3_3G010720	CsaV3_5G025930	CsaV3_4G036910	CsaV3_1G013610	CsaV3_3G006560	CsaV3_1G014170
CsaV3_7G030230	CsaV3_7G023460	CsaV3_7G030230			CsaV3_6G039900			CsaV3_3G049180	CsaV3_6G047230		CsaV3_2G031670	CsaV3_4G007140	CsaV3_4G025050	CsaV3_7G023460			CsaV3_6G031310			CsaV3_4G004900	CsaV3_6G047510		CsaV3_3G010950	CsaV3_5G025940	CsaV3_4G037070	CsaV3_5G005480	CsaV3_1G000830	CsaV3_6G022540
[truncated: 6,938 more rows]

## Sheet: Table S3
Table S3 Enriched GO terms of genes in 157 DEGs.
class	ID	Descrption	Pvalue	Qvalue	Up	Down	fg_num	bg_num
Molecular Function	GO:0020037	heme binding	8.04003e-08	2.50849e-05	0	0	15	329
[truncated: 57 more rows]

## Sheet: Table S4
Table S4 KEGG pathway analysis of 183 DEGs in both YZ026A and YZ106A.
[truncated: 21 more rows]

[truncated: 6 more sheets: Table S5, Table S6, Table S7, Table S8, Table S9, Table S10 ]
